# Supplementary material for: Yolk-deprived Caenorhabditis elegans secure brood size at the expense of competitive fitness
Source: Life Sci Alliance. 2023 Apr 14;6(6):e202201675. doi: 10.26508/lsa.202201675 (PMC10105328; doi:10.26508/lsa.202201675)
Supplement: Supplementary file 1 [file LSA-2022-01675_SdataF1.xlsx]

## Sheet: Fig 1A
Descendants from ABa			control			ceh-60(lst466)			ceh-60(lst491)
	ABal	17	17	19	18	23	19	22	21	25
	ABala	17	19	20	20	25	20	23	26	27
	ABalaa	25	26	28	28	32	31	35	37	36
	ABalap	24	25	27	28	33	33	37	36	36
	ABalp	17	19	20	20	25	20	24	26	26
	ABalpa	26	27	27	27	33	30	35	34	34
	ABalpp	27	30	28	27	31	30	35	35	35
	ABar	16	17	19	18	23	19	21	21	25
	ABara	18	19	20	20	25	20	25	25	26
	ABaraa	25	27	30	29	30	30	34	36	35
	ABarap	25	27	31	28	31	30	34	36	35
	ABarp	18	19	20	21	24	20	24	25	26
	ABarpa	24	27	28	28	32	31	35	36	36
	ABarpp	25	28	28	26	32	30	35	36	38
Descendants from ABp			control			ceh-60(lst466)			ceh-60(lst491)
	ABpl	17	17	18	18	23	18	22	21	25
	ABpla	17	19	20	20	25	21	24	25	25
	ABplaa	24	26	27	26	30	30	35	35	35
	ABplap	24	26	27	26	30	32	35	36	35
	ABplp	17	20	20	21	25	22	25	27	27
	ABplpa	25	26	28	26	33	34	36	36	34
	ABplpp	25	27	29	27	32	34	37	38	36
	ABpr	17	16	18	18	23	18	22	21	25
	ABpra	17	19	20	20	24	20	23	25	26
	ABpraa	24	26	27	26	32	30	33	34	34
	ABprap	24	25	26	26	32	31	35	34	34
	ABprp	17	19	20	20	25	21	25	27	27
	ABprpa	25	26	28	27	31	31	34	36	35
	ABprpp	25	27	29	27	33	33	36	37	37
Descendants from EMS			control			ceh-60(lst466)			ceh-60(lst491)
	MS	19	20	21	21	27	20	24	24	29
	MSa	22	22	25	24	29	24	33	32	31
	MSp	22	23	26	25	30	24	33	32	33
	E	20	21	22	23	29	22	27	27	33
	Ea	42	45	45	41	50	51	56	56	59
	Ep	44	46	46	44	55	54	56	54	59
Descendants from P2			control			ceh-60(lst466)			ceh-60(lst491)
	C	19	20	22	22	29	22	26	26	29
	Ca	24	25	29	27	32	30	37	39	35
	Cp	24	26	27	26	31	31	37	40	37
	P3	26	28	29	29	40	30	38	37	42
	D	34	40	40	37	46	42	55	59	53

## Sheet: Fig 1B
	5-cell to comma							comma to 1.5-fold							1.5-fold to twitching							twitching to 2 fold							2- to 3-fold							3-fold to hatching
wild type	298	311	310	316	322	303	321	16	13	9	19	17	23	14	10	8	11	7	12	10	11	11	15	17	15	18	16	17	55	60	46	48	45	44	51	213	245	241	232	247	247	227
ceh-60(lst466)	332	435	351	318	321	312		8	21	8	14	3	14		6	4	10	5	5	6		13	32	20	22	21	20		49	45	44	40	43	39		233	283	258	247	246	261
ceh-60(lst491)	333	368	311	318	318			16	15	9	12	10			16	11	6	8	5			13	22	16	19	29			47	52	48	49	47			263	272	226	237	212
vrp-1(lst539)	394	334	325	310	328			16	9	7	12	14			17	7	8	6	7			21	23	24	19	19			49	54	60	53	55			250	263	250	237	264
