# Supplementary material for: Yolk-deprived Caenorhabditis elegans secure brood size at the expense of competitive fitness
Source: Life Sci Alliance. 2023 Apr 14;6(6):e202201675. doi: 10.26508/lsa.202201675 (PMC10105328; doi:10.26508/lsa.202201675)
Supplement: Supplementary file 2 [file LSA-2022-01675_SdataFS3.xlsx]

## Sheet: Fig S3
Counts
	wild type			ceh-60(lst466)			ceh-60(lst491)		vrp-1(lst539)
1 cell	6	5	11	2	3	2	1	4	7	2	3
2 cell	10	9	14	6	1	4	6	6	8	4	6
3-4 cell	9	17	17	1	7	6	10	10	9	9	16
4-8 cell	13	12	13	3	8	7	11	15	20	11	14
8-16 cell	5	8	16	1	2	4	5	10	8	7	15
16-30 cell	19	4	8	5	5	3	8	8	18	5	5
30+	18	22	20	4	7	4	20	28	16	15	17
Bean	1	2	0	1	0	0	2	2	0	0	0
Comma	0	1	0	0	2	1	1	0	0	0	0
1.5 fold	1	0	6	0	0	1	0	0	1	0	0
2 fold	1	1	3	0	0	1	0	1	1	0	0
3 fold	0	0	2	1	0	1	1	0	0	1	1
Total	83	81	110	24	35	34	65	84	88	54	77
Proportion (%)
	wild type			ceh-60(lst466)			ceh-60(lst491)		vrp-1(lst539)
1 cell	7.22892	6.17284	10	8.33333	8.57143	5.88235	1.53846	4.7619	7.95455	3.7037	3.8961
2 cell	12.0482	11.1111	12.7273	25	2.85714	11.7647	9.23077	7.14286	9.09091	7.40741	7.79221
3-4 cell	10.8434	20.9877	15.4545	4.16667	20	17.6471	15.3846	11.9048	10.2273	16.6667	20.7792
4-8 cell	15.6627	14.8148	11.8182	12.5	22.8571	20.5882	16.9231	17.8571	22.7273	20.3704	18.1818
8-16 cell	6.0241	9.87654	14.5455	4.16667	5.71429	11.7647	7.69231	11.9048	9.09091	12.963	19.4805
16-30 cell	22.8916	4.93827	7.27273	20.8333	14.2857	8.82353	12.3077	9.52381	20.4545	9.25926	6.49351
30+	21.6867	27.1605	18.1818	16.6667	20	11.7647	30.7692	33.3333	18.1818	27.7778	22.0779
Bean	1.20482	2.46914	0	4.16667	0	0	3.07692	2.38095	0	0	0
Comma	0	1.23457	0	0	5.71429	2.94118	1.53846	0	0	0	0
1.5 fold	1.20482	0	5.45455	0	0	2.94118	0	0	1.13636	0	0
2 fold	1.20482	1.23457	2.72727	0	0	2.94118	0	1.19048	1.13636	0	0
3 fold	0	0	1.81818	4.16667	0	2.94118	1.53846	0	0	1.85185	1.2987
