# Supplementary material for: Yolk-deprived Caenorhabditis elegans secure brood size at the expense of competitive fitness
Source: Life Sci Alliance. 2023 Apr 14;6(6):e202201675. doi: 10.26508/lsa.202201675 (PMC10105328; doi:10.26508/lsa.202201675)
Supplement: Supplementary file 3 [file LSA-2022-01675_SdataF2.xlsx]

## Sheet: Fig 2A
Lenght (µm)					Width (µm)
wild type	ceh-60 (lst466)	ceh-60 (lst491)	vrp-1 (lst539)		wild type	ceh-60 (lst466)	ceh-60 (lst491)	vrp-1 (lst539)
278.92	202.09	215.493	211.882		19.5155	14.7562	15.5039	11.2693
256.227	245.642	274.107	243.413		18.2436	15.0618	19.9954	16.575
250.929	231.164	249.45	219.763		16.7187	14.6484	16.0495	16.0294
272.316	276.151	264.573	228.504		16.6692	15.2333	16.3109	16.48
282.474	276.464	235.163	226.846		19.3943	15.0066	15.6612	14.2944
262.413	271.305	235.788	219.406		17.2244	16.193	15.6579	14.2568
270.821	274.233	251.625	234.673		17.7025	14.2354	15.4726	13.5204
260.324	240.715	277.971	242.123		17.8717	15.3709	16.8814	13.5536
268.969	270.954	230.857	255.564		17.9955	15.3646	15.1899	17.5093
278.613	262.413	228.917	288.084		17.5148	15.1716	14.3069	16.3277
283.245	255.269	221.851	258.034		17.3453	15.3164	14.4585	17.2604
278.7	221.98	225.498	257.768		18.0236	13.7615	14.3069	16.6332
261.869	214.233	283.719	220.52		17.9994	12.2521	18.2214	15.0847
267.755	218.966	275.438	258.464		18.1069	12.7656	15.2554	15.6478
262.955	208.751	268.493	273.282		18.055	12.9096	15.7779	15.2969
295.164	243.2	252.541	234.723		17.9563	13.0226	15.2356	13.3756
248.849	222.537	240.583	247.427		20.5307	12.4881	15.0313	14.4813
249.55	231.622	286.285	260.657		17.3453	13.2464	16.1106	16.5221
279.014	291.037	288.137	248.739		16.0332	14.3742	15.0768	14.5612
296.673	277.706	251.952	264.853		19.1712	14.3267	15.8155	16.9252
278.198	234.267	267.944	266.233		17.6011	13.3265	15.3905	16.9155
271.153	241.033	246.717	256.769		16.6291	14.3523	15.0441	15.9701
287.718	302.192	255.151	234.823		23.7626	14.1525	14.6313	16.5453
266.113	229.97	281.997	280.004		21.4507	12.5645	15.436	17.6046
287.249	228.693	279.136	264.48		17.0139	12.5721	16.3482	16.145
275.685	283.969	256.771	257.943		16.6893	13.6954	16.7427	15.64
266.3	264.359	259.595	251.966		16.2992	12.6745	16.2232	16.9402
286.922	204.615	240.305	273.382		16.5594	12.3523	15.2321	15.4251
291.868	201.958	266.068	271.102		16.3723	12.7753	14.8246	16.7748
256.566	200.316	251.696	252.075		15.7469	12.4816	15.2094	16.0119
277.281	254.46	262.304	270.355		16.1335	14.4397	16.4791	18.2127
278.251	220.463	256.056	262.985		15.9824	13.1287	15.8694	17.3498
275.731	262.481	274.199	249.421		15.914	14.1275	16.5594	14.6564
290.452	208.689	279.782	258.653		17.7801	13.3369	16.5731	16.2776
295.188	274.716	258.412	278.308		17.1806	13.6116	15.7643	17.7005
276.386	249.029	254.073	278.049		15.476	12.5284	14.9902	16.1944
244.524	275.944	268.245			15.0477	13.6026	14.5167
261.981	282.641	267.654			16.1929	13.6008	17.1646
325.818	292.448	261.342			15.0661	14.5712	15.9157
260.163	289.595	275.927			16.1163	15.858	16.5958
277.904	295.901				17.4432	13.9893
264.981	207.815				14.8386	13.2514
290.748	282.61				16.847	14.5263
263.516	289.753				16.8239	15.3987
266.475					15.9521
255.216					15.0663
268.897					15.7006
254.111					16.7662
292.647					19.3942
299.708					17.1244

## Sheet: Fig 2B
Lenght (µm)					Width (µm)
wild type	ceh-60 (lst466)	ceh-60 (lst491)	vrp-1 (lst539)		wild type	ceh-60 (lst466)	ceh-60 (lst491)	vrp-1 (lst539)
1346.53	1000.73	1071.17	1272.64		54.7186	57.725	56.0762	54.6048
1126.7	1192.09	1128.4	1273.17		45.4014	51.8824	52.483	59.8774
1235.61	1163.05	1277.46	1385.24		55.3314	48.0503	56.5938	54.5155
1220.36	1243.07	1180.13	1235.71		54.605	45.6236	49.8593	55.9727
1247.5	1265.85	1064.36	1331.74		50.3787	48.4846	49.5404	53.7469
1283.35	1144.61	1199.68	1249.11		53.7216	51.1073	53.4022	50.4128
1199.86	1197.03	1207.49	1320.33		53.307	49.2439	54.3816	54.6169
1162.7	1251.26	1226.73	1322.61		58.4692	53.8299	52.7258	52.8617
1228.14	1207.88	1277.16	1289.86		54.4193	44.8197	52.4919	57.6407
1486.98	1175.72	1060.24	1280.92		49.9786	55.7125	51.0597	55.6028
1180.9	1339.67	1224.87	1066.76		55.1035	45.6581	53.8099	55.954
1257.88	1318.72	1094.96	1302.29		51.8465	46.323	62.8506	56.9481
1249.68	1297.59	1095.71	1305.19		49.7754	47.3841	53.8682	54.3942
1488.35	1214.28	1008.23	1318.86		49.9019	54.9629	59.3504	60.7194
1179.8	1242.88	1284.11	1312.83		54.7154	51.5	60.5855	59.2975
1224.84	1310.39	1162.34	1232.26		54.6768	51.5337	57.1341	65.9737
1240.59	1226.87	1211.19	1183.32		59.926	51.8677	58.4389	52.5662
1131.09	1088.82	1200.91	1273.4		50.6561	55.4898	47.8204	51.971
1152.05	1183.2	1307.01	1201.34		47.4605	62.1302	50.6402	57.9102
1236.63	1012.12	1239.9	1232.33		56.5511	62.174	58.3981	54.0991
1209.34	1065.36	1255.89	1187.82		61.8022	61.4474	58.0574	52.2184
1225.04	924.9	1278.97	1226.95		54.5616	57.3107	62.3138	57.0063
1211.67	1110.87	1268.12	1172.3		51.971	49.5194	62.548	63.93
1130.64	1042.9	1199.45	1210.72		52.8823	59.773	49.0982	55.024
1175.87	1123.18	1190.28	1099.41		54.6123	56.7379	58.2292	55.9571
1235.07	1135.73	1298.72	1290.61		51.8072	54.8419	52.2455	55.255
1193.75	1105.52	1148.98	1270.54		53.9858	60.502	55.407	56.5825
1109.21	1024.61	1285.82	1183.37		57.1243	53.4124	53.284	58.0147
1149.37	1021.01	1226.31	1195.09		58.7472	58.6997	52.9578	58.7559
1232.46	972.271	1193.93	1244.04		59.2438	59.3599	54.0331	59.2189
1128.53	1119.53	1178.58	1246.03		54.4446	57.9464	53.3589	52.9247
1227.51	1093.91	1181.37	1260.04		58.2525	61.4614	59.9508	56.3716
1143.39	1025.03	1249.93	1170.32		64.7898	58.3803	60.761	56.57
1139.31	1073.24	1234.57	1257.18		54.1492	60.1859	63.3642	56.8047
1191.84	965.104	1271.91	1295.52		58.3924	67.8286	55.1487	61.0816
1259.35		1107.98	1269.91		54.7513		66.4741	58.0364
1215.81		1168.42			55.4069		60.5341
1255.02		1296.93			54.6048		55.6028
1120.55		1225.91			62.2625		55.7358
		1208.26					53.6789
