# Supplementary material for: Yolk-deprived Caenorhabditis elegans secure brood size at the expense of competitive fitness
Source: Life Sci Alliance. 2023 Apr 14;6(6):e202201675. doi: 10.26508/lsa.202201675 (PMC10105328; doi:10.26508/lsa.202201675)
Supplement: Supplementary file 4 [file LSA-2022-01675_SdataFS5.1.xlsx]

## Sheet: Sheet1
UniProt ID	Gene	wild type_TMT126	wild type_TMT127	wild type_TMT128	wild type_TMT129	wild type_TMT130	wild type_TMT131	ceh-60(lst466)_TMT126	ceh-60(lst466)_TMT127	ceh-60(lst466)_TMT128	ceh-60(lst466)_TMT129	ceh-60(lst466)_TMT130	ceh-60(lst466)_TMT131	ceh-60(lst491)_TMT126	ceh-60(lst491)_TMT127	ceh-60(lst491)_TMT128	ceh-60(lst491)_TMT129	ceh-60(lst491)_TMT130	ceh-60(lst491)_TMT131	Mean wild type	Mean ceh-60(lst466)	Mean ceh-60(lst491)	FoldChange ceh-60(lst466)	corrected p value ceh-60(lst466)	FoldChange ceh-60(lst491)	corrected p value ceh-60(lst491)
Q23098	nuo-6	0.100403	0.0948816	0.0998019	0.0525741	0.0511946	0.0521691	0.296804	0.233954	0.226185	0.230856	0.216238	0.242435	0.0445193	0.0476363	0.0553482	0.185243	0.172572	0.204496	0.0751707	0.241079	0.118302	3.20708	0.00510464	1.57378	0.436142
Q9U2C3	rab-35	0.0788441	0.0788441	0.0788441	0.0774437	0.0842721	0.0748166	0.271829	0.21382	0.254212	0.24662	0.24662	0.24662	0.0918515	0.0888102	0.0882488	0.237483	0.23579	0.281423	0.0788441	0.24662	0.170601	3.12795	0.000731762	2.16378	0.0230614
Q20057	erh-2	0.0831587	0.0831587	0.0831587	0.0790996	0.0841717	0.0862049	0.253903	0.260155	0.262444	0.258834	0.258834	0.258834	0.081656	0.0742781	0.101165	0.260171	0.232519	0.224232	0.0831587	0.258834	0.162337	3.11253	0.000731762	1.95213	0.0482028
Q19699	gfat-2	0.295891	0.213952	0.320096	0.132526	0.139758	0.132973	0.492067	0.525022	0.483495	0.659839	0.530745	0.82658	0.237735	0.236267	0.264268	0.290356	0.31463	0.309631	0.205866	0.586291	0.275481	2.84793	0.000275409	1.33816	0.110562
O45226	rpl-29	0.0571492	0.0488032	0.0436972	0.0914849	0.101766	0.0884054	0.20297	0.190137	0.214749	0.195244	0.191326	0.197052	0.0887806	0.0949838	0.122439	0.201151	0.191302	0.188825	0.0718844	0.19858	0.147913	2.76249	0.000558953	2.05766	0.00864457
Q9U238	trap-4	0.133529	0.133529	0.133529	0.132425	0.132257	0.135905	0.395052	0.348689	0.33781	0.360517	0.360517	0.360517	0.15345	0.15817	0.158708	0.344115	0.366634	0.336784	0.133529	0.360517	0.252977	2.69992	0.000316471	1.89455	0.0129192
O16458	vps-60	0.0889259	0.0889259	0.0889259	0.0875045	0.0922202	0.087053	0.258057	0.233478	0.210655	0.234063	0.234063	0.234063	0.0838244	0.0935854	0.111849	0.245742	0.249233	0.246798	0.0889259	0.234063	0.171839	2.63211	0.00130984	1.93238	0.0325657
Q9XWK2	Y54E5A.5	0.194629	0.192927	0.147272	0.0610439	0.0586165	0.0552665	0.259611	0.271349	0.260791	0.356263	0.316867	0.380766	0.0716308	0.065687	0.0568418	0.251956	0.262234	0.243724	0.118293	0.307608	0.158679	2.6004	0.0208389	1.34141	0.620392
Q9U2Q8	fkb-2	0.0720779	0.0583474	0.0572064	0.0548262	0.0635103	0.0599025	0.224626	0.176613	0.221587	0.0860348	0.0683156	0.0781445	0.0545449	0.0470328	0.0678645	0.203889	0.201717	0.20376	0.0609785	0.142554	0.129801	2.33777	0.0737041	2.12864	0.182677
Q93353	idhb-1	0.187635	0.171071	0.179896	0.0705242	0.0484056	0.067837	0.288374	0.295088	0.254228	0.280704	0.265874	0.291113	0.0690167	0.0651078	0.0502764	0.146205	0.122068	0.179207	0.120895	0.27923	0.105313	2.30969	0.0132213	0.871115	0.796039
Q9XW20	Y18D10A.11	0.377879	0.271705	0.391052	0.129596	0.145339	0.15011	0.487215	0.513046	0.507784	0.56471	0.5012	0.650643	0.084045	0.0787096	0.187392	0.19921	0.199418	0.216955	0.24428	0.537433	0.160955	2.20007	0.011536	0.658895	0.221843
G5EF86	Y48G10A.1	0.222175	0.220372	0.224062	0.222757	0.214826	0.229026	0.401731	0.454369	0.457404	0.517247	0.547279	0.479856	0.216808	0.203662	0.21269	0.386394	0.367932	0.41936	0.222203	0.476314	0.301141	2.1436	0.000455763	1.35525	0.123662
Q9BKS1	elc-1	0.20677	0.20677	0.20677	0.212658	0.206896	0.200757	0.426386	0.45549	0.41305	0.431642	0.431642	0.431642	0.24261	0.239597	0.26495	0.43293	0.45629	0.448385	0.20677	0.431642	0.34746	2.08754	0.000286736	1.68042	0.0058849
Q9U241	Y56A3A.19	0.109149	0.109149	0.109149	0.11242	0.114656	0.100371	0.224901	0.254462	0.202976	0.227447	0.227447	0.227447	0.137188	0.13938	0.124881	0.206322	0.23004	0.152401	0.109149	0.227447	0.165035	2.08381	4.07468e-05	1.51202	0.00557491
Q21559	aly-3	0.252235	0.32943	0.282299	0.134006	0.13003	0.125973	0.446392	0.404725	0.384254	0.450899	0.471518	0.440545	0.174137	0.172002	0.11418	0.368345	0.390461	0.373668	0.208996	0.433055	0.265466	2.07208	0.0169505	1.2702	0.501434
Q9U2A8	rpl-43	0.286709	0.29469	0.289661	0.185838	0.215704	0.199826	0.454725	0.413734	0.460757	0.566308	0.619913	0.509809	0.208881	0.204111	0.261928	0.444273	0.442926	0.426605	0.245405	0.504208	0.331454	2.0546	0.00318256	1.35064	0.219665
G5EDY3	skr-7	0.181452	0.150461	0.163806	0.0933201	0.0863619	0.100499	0.266719	0.297307	0.291377	0.237851	0.230584	0.257825	0.0660188	0.06608	0.095271	0.300175	0.284268	0.311696	0.129316	0.26361	0.187251	2.03849	0.054857	1.44801	0.636301
Q19972	cec-4	0.106176	0.106176	0.106176	0.125225	0.091178	0.102124	0.226715	0.206321	0.21166	0.214899	0.214899	0.214899	0.195407	0.18242	0.0695185	0.18786	0.206412	0.195158	0.106176	0.214899	0.172796	2.024	0.00260768	1.62746	0.0368984
Q9N4I4	rpl-1	0.066602	0.0644488	0.0644958	0.109743	0.112229	0.101509	0.237351	0.20122	0.244307	0.120682	0.121848	0.122881	0.104841	0.101089	0.12233	0.208225	0.199377	0.21482	0.0865045	0.174715	0.158447	2.01972	0.0149601	1.83166	0.0335637
O02225	gln-6	0.25571	0.241014	0.22648	0.0730869	0.0641035	0.0690179	0.192461	0.206882	0.221229	0.408683	0.434568	0.406722	0.0638033	0.0610354	0.0841577	0.180123	0.177328	0.166507	0.154902	0.311757	0.122159	2.01261	0.0580629	0.788621	0.728103
P47209	cct-5	0.594877	0.545298	0.618723	0.241993	0.22779	0.236	0.69118	0.724631	0.680912	0.877395	0.98582	0.988772	0.26867	0.23659	0.352188	0.615994	0.645827	0.660819	0.41078	0.824785	0.463348	2.00785	0.0208897	1.12797	0.687962
P90994	djr-1.1	0.15594	0.183941	0.118832	0.113116	0.0986438	0.104681	0.287044	0.320586	0.308118	0.237099	0.195096	0.196561	0.241354	0.223535	0.231357	0.292257	0.29028	0.314884	0.129192	0.257417	0.265611	1.99251	0.000801042	2.05594	0.000646683
Q09544	F58F12.1	0.201339	0.181813	0.190607	0.145984	0.117182	0.133188	0.225225	0.278982	0.288002	0.370959	0.384979	0.364609	0.159664	0.172987	0.13412	0.238055	0.209109	0.226012	0.161686	0.318792	0.189991	1.97168	0.00130984	1.17507	0.349978
Q20034	F35D11.4	0.247713	0.230435	0.245302	0.107835	0.162355	0.125977	0.379159	0.336624	0.387665	0.369821	0.368197	0.365431	0.170541	0.135255	0.160175	0.221118	0.29159	0.298603	0.186603	0.367816	0.21288	1.97112	0.0047365	1.14082	0.544754
Q9N492	pinn-1	0.197755	0.185072	0.181808	0.0742001	0.076377	0.0891194	0.263559	0.279415	0.248406	0.26827	0.276828	0.246283	0.102481	0.102238	0.0940604	0.114966	0.1135	0.121949	0.134055	0.263794	0.108199	1.9678	0.00347087	0.807124	0.579234
Q8WQA4	exc-4	0.242723	0.263219	0.269005	0.123516	0.132522	0.108073	0.375954	0.361516	0.378131	0.371165	0.374684	0.369751	0.142212	0.138942	0.11449	0.23829	0.242832	0.239339	0.189843	0.371867	0.186018	1.95881	0.00771286	0.97985	0.984109
P49029	mag-1	0.16603	0.187977	0.161547	0.114969	0.12087	0.140012	0.282885	0.314746	0.234367	0.315924	0.291361	0.306728	0.187445	0.168678	0.149192	0.247777	0.270674	0.278549	0.148568	0.291002	0.217052	1.95872	0.000731762	1.46097	0.0291771
G5ED01	inos-1	0.517024	0.508458	0.506986	0.236084	0.230313	0.232739	0.677049	0.73793	0.70204	0.754838	0.758533	0.720782	0.221044	0.226673	0.234617	0.418841	0.435563	0.468134	0.371934	0.725195	0.334145	1.94979	0.0101088	0.898399	0.749628
Q17539	C01B10.8	0.233775	0.168981	0.190928	0.0890017	0.0997103	0.0808279	0.280492	0.252187	0.269981	0.255116	0.352658	0.242425	0.245745	0.228996	0.243488	0.269025	0.264058	0.262419	0.143871	0.275477	0.252288	1.91475	0.00383731	1.75358	0.00924178
Q20748	atad-3	0.149204	0.181676	0.171746	0.085127	0.0882806	0.0878016	0.271615	0.253742	0.254888	0.260383	0.193833	0.22651	0.0946107	0.100119	0.104405	0.102068	0.100927	0.114442	0.127306	0.243495	0.102762	1.91268	0.00132295	0.807206	0.360904
Q19952	lsm-4	0.195994	0.178519	0.171941	0.080569	0.0903795	0.0914435	0.245975	0.248217	0.278517	0.255699	0.254626	0.262384	0.104579	0.0930254	0.0712791	0.140426	0.142098	0.141418	0.134808	0.25757	0.115471	1.91064	0.00603886	0.85656	0.610193
Q21541	M142.5	0.245815	0.246665	0.255057	0.189857	0.192867	0.18497	0.411198	0.367916	0.409288	0.402907	0.434735	0.478536	0.172208	0.172424	0.171221	0.375155	0.395417	0.377477	0.219205	0.41743	0.277317	1.90429	0.00762834	1.2651	0.436142
P90897	rde-12	0.114477	0.114477	0.114477	0.108981	0.108421	0.126028	0.230784	0.169501	0.243229	0.214504	0.214504	0.214504	0.104365	0.103371	0.130074	0.240366	0.236353	0.198528	0.114477	0.214504	0.168843	1.87378	0.00462395	1.47491	0.0944444
Q9N4G8	yop-1	0.279576	0.231114	0.261039	0.155687	0.15567	0.16142	0.332096	0.346836	0.424081	0.403525	0.396626	0.416842	0.141063	0.140837	0.167992	0.313742	0.299359	0.374634	0.207418	0.386668	0.239605	1.8642	0.0133011	1.15518	0.706203
O01615	T19H12.2	0.369538	0.361492	0.360101	0.286196	0.268274	0.3363	0.569538	0.569081	0.701696	0.616564	0.66261	0.574709	0.297478	0.270273	0.334564	0.553683	0.496915	0.605361	0.330317	0.6157	0.426379	1.86397	0.00258036	1.29082	0.227124
Q9XW16	pfn-1	0.700273	0.676402	0.748467	0.395487	0.418104	0.409451	0.841224	0.852085	1.08744	1.14715	1.15614	1.14933	0.405712	0.388811	0.506034	0.863955	0.858054	0.931653	0.558031	1.0389	0.659037	1.86172	0.0133011	1.181	0.576823
Q20306	abcf-3	0.11825	0.11825	0.11825	0.115337	0.112034	0.12738	0.214774	0.235531	0.209998	0.220101	0.220101	0.220101	0.122333	0.117514	0.108005	0.192699	0.211518	0.232878	0.11825	0.220101	0.164158	1.86132	0.00130984	1.38823	0.079907
Q22021	R53.4	0.165556	0.16806	0.184605	0.131291	0.137093	0.129134	0.292744	0.320436	0.277526	0.272347	0.262353	0.270792	0.160208	0.162561	0.14516	0.302851	0.290556	0.294518	0.152623	0.2827	0.225975	1.85227	0.00318256	1.48061	0.0563001
Q11183	txdc-9	0.382583	0.256224	0.279057	0.227691	0.27084	0.250101	0.594005	0.616803	0.579737	0.475577	0.393344	0.425421	0.39513	0.391215	0.423843	0.49903	0.504791	0.466881	0.277749	0.514148	0.446815	1.85112	0.000409138	1.6087	0.00255963
O44144	perm-4	0.109134	0.109134	0.109134	0.104052	0.093345	0.130005	0.244539	0.178573	0.181722	0.201612	0.201612	0.201612	0.13419	0.165604	0.16103	0.195544	0.20831	0.203086	0.109134	0.201612	0.177961	1.84738	7.29582e-05	1.63066	0.000585143
Q94417	clec-91	0.385439	0.400849	0.411287	0.194921	0.215475	0.219425	0.511173	0.500057	0.481319	0.616784	0.648428	0.616667	0.236682	0.220185	0.282181	0.372422	0.348083	0.367549	0.304566	0.562405	0.304517	1.84658	0.0047365	0.999839	0.890156
Q9BLB6	mog-2	0.183264	0.199518	0.218473	0.172734	0.160573	0.165213	0.343591	0.354936	0.31198	0.329452	0.355743	0.325312	0.156385	0.162539	0.177242	0.291839	0.297525	0.285889	0.183296	0.336836	0.22857	1.83766	0.00130984	1.247	0.235405
P50140	hsp-60	0.362151	0.37507	0.378783	0.28205	0.282194	0.288934	0.618024	0.625507	0.712323	0.513683	0.601452	0.516996	0.273712	0.26818	0.285971	0.569638	0.598246	0.603012	0.328197	0.597997	0.433127	1.82207	0.0102037	1.31972	0.307889
Q9NAN1	uba-2	0.249577	0.242015	0.237047	0.209286	0.218471	0.205927	0.412426	0.396522	0.443036	0.397273	0.410433	0.402906	0.218529	0.218729	0.188448	0.384727	0.399072	0.397402	0.227054	0.410433	0.301151	1.80765	0.00273773	1.32634	0.166159
Q22799	dlc-1	0.178031	0.161437	0.151576	0.0812296	0.088755	0.0972743	0.204614	0.254701	0.28482	0.193992	0.22767	0.2043	0.0574172	0.0583492	0.0729321	0.215556	0.245543	0.243451	0.126384	0.22835	0.148875	1.8068	0.0858506	1.17796	0.987977
Q95XJ0	Y69A2AR.18	0.252971	0.268657	0.244975	0.146948	0.144024	0.136526	0.337769	0.381766	0.358707	0.366988	0.351778	0.359476	0.161041	0.160493	0.155589	0.235666	0.228793	0.225217	0.199017	0.359414	0.194466	1.80595	0.00245678	0.977135	0.987977
Q17880	nuo-1	0.392846	0.433984	0.442271	0.205178	0.205842	0.199471	0.544734	0.53371	0.483256	0.627171	0.60609	0.595764	0.199207	0.215825	0.223858	0.383684	0.387257	0.368192	0.313265	0.565121	0.296337	1.80397	0.012781	0.945963	0.900972
O44444	C02B10.4	0.117313	0.117313	0.117313	0.125626	0.109645	0.116668	0.228691	0.205978	0.196795	0.210488	0.210488	0.210488	0.141987	0.134461	0.113961	0.223417	0.214162	0.188608	0.117313	0.210488	0.169433	1.79424	0.000530188	1.44428	0.0178642
Q09979	dhs-6	0.382886	0.426348	0.444137	0.234565	0.250367	0.259497	0.501268	0.515973	0.509777	0.678718	0.689817	0.688466	0.215165	0.22729	0.30513	0.531777	0.526089	0.563261	0.332967	0.597336	0.394785	1.79398	0.023292	1.18566	0.627967
O17695	hda-1	0.114185	0.114185	0.114185	0.106877	0.106405	0.129273	0.19236	0.173469	0.246546	0.204125	0.204125	0.204125	0.124368	0.118194	0.121091	0.253975	0.203003	0.22444	0.114185	0.204125	0.174178	1.78767	0.00381834	1.52541	0.0370623
P34629	lap-1	0.359481	0.297208	0.337688	0.236441	0.243678	0.243155	0.501499	0.532008	0.534595	0.454874	0.420495	0.625651	0.270639	0.320478	0.245377	0.41	0.519789	0.420596	0.286275	0.51152	0.36448	1.78681	0.00318256	1.27318	0.19555
P18334	kin-3	0.335018	0.315768	0.370753	0.223142	0.20559	0.227862	0.399608	0.441041	0.453272	0.568102	0.574585	0.555445	0.202246	0.214884	0.213171	0.400398	0.399183	0.438873	0.279689	0.498675	0.311459	1.78296	0.0126397	1.11359	0.736003
Q966I8	pbs-1	0.143775	0.153023	0.147157	0.0765588	0.0719793	0.0661858	0.134033	0.159703	0.182975	0.238313	0.223036	0.232475	0.0760021	0.0721024	0.0817974	0.147256	0.149585	0.1613	0.10978	0.195089	0.114674	1.77709	0.0306689	1.04458	0.86909
Q9TXP0	rps-27	0.269059	0.324528	0.284773	0.0932795	0.0810406	0.0740529	0.32729	0.312107	0.336138	0.324355	0.345794	0.355636	0.121301	0.0878699	0.121051	0.16331	0.166145	0.181283	0.187789	0.333553	0.14016	1.77621	0.0324206	0.74637	0.7182
O44985	teg-4	0.320513	0.337716	0.287891	0.275598	0.265832	0.264528	0.506888	0.53864	0.52478	0.487188	0.493934	0.533374	0.291919	0.269465	0.250034	0.430302	0.427754	0.469381	0.292013	0.514134	0.356476	1.76066	0.000840688	1.22075	0.213292
G5EBV6	pgl-3	0.645351	0.540032	0.604112	0.428504	0.49347	0.500077	0.944183	0.940082	0.970037	0.922405	0.941517	0.917137	0.451163	0.452596	0.622393	0.803834	0.781604	0.80206	0.535257	0.939227	0.652275	1.75472	0.00130984	1.21862	0.22819
Q21752	vdac-1	0.692829	0.5759	0.589424	0.411982	0.430485	0.404173	0.971082	0.874855	0.928825	0.895116	0.895025	0.875552	0.420377	0.409251	0.454358	0.9204	0.923219	0.882103	0.517465	0.906743	0.668285	1.75228	0.0133011	1.29146	0.339368
Q09967	egg-1	0.133212	0.113297	0.132268	0.129798	0.128722	0.120257	0.154577	0.177473	0.198706	0.263828	0.283425	0.247539	0.0977127	0.095457	0.106436	0.1571	0.155796	0.176304	0.126259	0.220925	0.131468	1.74977	0.00546355	1.04125	0.95313
G5EEH9	npp-10	0.248953	0.218819	0.265965	0.116376	0.127091	0.113673	0.3333	0.310766	0.292414	0.325577	0.319114	0.322876	0.106625	0.110479	0.12227	0.208206	0.215607	0.226247	0.181813	0.317341	0.164906	1.74543	0.0177425	0.907008	0.743384
P52009	cyn-1	0.114642	0.140884	0.136584	0.064807	0.0579998	0.0735019	0.164388	0.173006	0.170112	0.206782	0.20109	0.111662	0.0722961	0.0738011	0.077078	0.15279	0.167811	0.151661	0.0980698	0.171173	0.115906	1.74542	0.0379456	1.18188	0.576097
Q9N4J8	cct-3	0.971342	0.97294	1.02604	0.752285	0.75711	0.761011	1.31713	1.3159	1.59745	1.60084	1.65938	1.63474	0.689133	0.669049	0.773966	1.32996	1.26108	1.44454	0.873454	1.52091	1.02796	1.74126	0.00722436	1.17689	0.513388
Q23382	ccdc-47	0.193278	0.152346	0.164979	0.172951	0.18656	0.185783	0.311142	0.268673	0.288431	0.302082	0.347331	0.316173	0.128113	0.123956	0.132	0.273472	0.264467	0.268611	0.175983	0.305639	0.198436	1.73675	0.0107585	1.12759	0.795077
P91857	rab-5	0.165346	0.165346	0.165346	0.169978	0.170273	0.155787	0.313615	0.289838	0.253261	0.285571	0.285571	0.285571	0.213031	0.190605	0.190699	0.319527	0.347908	0.385479	0.165346	0.285571	0.274542	1.72711	0.00245678	1.66041	0.00743148
Q9U2F6	vps-2	0.210916	0.232967	0.256081	0.0343487	0.0384592	0.0387757	0.192803	0.19793	0.201513	0.274245	0.274927	0.253708	0.0406231	0.0379984	0.040018	0.0635404	0.063734	0.0741474	0.135258	0.232521	0.0533436	1.71909	0.0634618	0.394384	0.229912
Q9BL34	cox-6B	0.1893	0.198372	0.215306	0.0958661	0.0986152	0.0984584	0.244123	0.238133	0.224605	0.276732	0.276425	0.279707	0.137302	0.116698	0.132267	0.223739	0.222647	0.220091	0.14932	0.256621	0.175457	1.7186	0.0160842	1.17505	0.4161
G5EFF7	ubql-1	0.185096	0.185096	0.185096	0.188532	0.176297	0.19046	0.314498	0.30841	0.328508	0.317138	0.317138	0.317138	0.202513	0.207197	0.174181	0.301821	0.30309	0.304493	0.185096	0.317138	0.248883	1.71337	0.000455763	1.34461	0.0284546
Q965Q1	Y22D7AL.10	0.361023	0.355029	0.310893	0.145464	0.178878	0.184126	0.388326	0.386909	0.358598	0.501847	0.467658	0.52666	0.172771	0.156713	0.171818	0.424854	0.401957	0.476147	0.255902	0.438333	0.30071	1.71289	0.0578557	1.1751	0.728055
Q95XT5	trap-1	0.353382	0.382897	0.374547	0.168278	0.14183	0.165658	0.503969	0.301646	0.298163	0.531513	0.573697	0.499666	0.193625	0.224088	0.190703	0.461553	0.463277	0.432685	0.264432	0.451442	0.327655	1.70722	0.0688449	1.23909	0.492189
Q23624	ZK829.7	0.190454	0.189757	0.195174	0.0918283	0.0978828	0.100392	0.246329	0.248327	0.243833	0.220322	0.271303	0.246864	0.112552	0.107884	0.112167	0.116555	0.127849	0.115618	0.144248	0.246163	0.115437	1.70653	0.00402251	0.80027	0.348583
O62275	wago-4	0.220574	0.19933	0.248773	0.0881816	0.084834	0.0944428	0.265351	0.265351	0.265351	0.25974	0.249167	0.287145	0.0866384	0.0865232	0.0946514	0.089271	0.089271	0.089271	0.156022	0.265351	0.089271	1.70072	0.012781	0.572168	0.0568175
Q02335	tomm-70	0.464976	0.435207	0.408763	0.197386	0.214992	0.208074	0.544011	0.545872	0.531048	0.546068	0.586986	0.5213	0.281247	0.28862	0.284338	0.310662	0.320988	0.333083	0.321566	0.545881	0.303156	1.69757	0.00624496	0.942749	0.968622
Q95PZ1	kdp-1	0.281211	0.308268	0.280119	0.142435	0.13428	0.153224	0.316322	0.316486	0.329965	0.426104	0.4097	0.406387	0.152928	0.138686	0.186092	0.332012	0.332513	0.319761	0.21659	0.367494	0.243665	1.69673	0.0357046	1.12501	0.687962
P34286	pbs-6	0.202683	0.193852	0.204136	0.108154	0.11911	0.106113	0.200433	0.224073	0.213931	0.329401	0.293218	0.322933	0.120982	0.11572	0.11939	0.203705	0.208742	0.219669	0.155675	0.263998	0.164701	1.69583	0.0231568	1.05798	0.816615
P52018	cyn-11	0.116138	0.116138	0.116138	0.11621	0.123464	0.10874	0.197284	0.200969	0.190097	0.196117	0.196117	0.196117	0.151412	0.146281	0.126658	0.208411	0.197044	0.233431	0.116138	0.196117	0.177206	1.68866	0.000409138	1.52583	0.00319892
P53795	hint-1	0.192446	0.195753	0.175758	0.150122	0.142838	0.161892	0.267587	0.240151	0.261816	0.319577	0.322835	0.304471	0.156096	0.149554	0.148641	0.243217	0.250849	0.295762	0.169802	0.286073	0.207353	1.68475	0.00510464	1.22115	0.307797
Q17949	dohh-1	0.0936693	0.0875017	0.0879347	0.115102	0.119211	0.109919	0.178888	0.161915	0.234006	0.165709	0.126068	0.165713	0.120469	0.109854	0.140259	0.171857	0.161757	0.166093	0.102223	0.17205	0.145048	1.68308	0.00233961	1.41894	0.0227839
Q20588	F49C12.11	0.205552	0.222847	0.206353	0.121405	0.141832	0.138346	0.26538	0.287935	0.239743	0.312921	0.305224	0.322654	0.135818	0.127626	0.157557	0.259613	0.259004	0.272088	0.172722	0.288976	0.201951	1.67307	0.0159295	1.16922	0.526133
Q27389	rpl-16	0.589316	0.577095	0.554315	0.228766	0.263308	0.256925	0.57071	0.565468	0.559324	0.818369	0.858453	0.749468	0.186454	0.181973	0.233427	0.395331	0.378141	0.407467	0.411621	0.686965	0.297132	1.66893	0.0497271	0.721858	0.29943
Q09567	F48E8.3	0.237881	0.223396	0.203464	0.155723	0.180906	0.170073	0.263624	0.303585	0.409924	0.321558	0.297507	0.358069	0.163771	0.169621	0.201726	0.24159	0.232041	0.365201	0.19524	0.325711	0.228992	1.66826	0.00731749	1.17287	0.430711
P91253	gst-7	0.398974	0.384079	0.39181	0.27542	0.309402	0.298836	0.496771	0.490931	0.526263	0.641691	0.612569	0.661371	0.301083	0.328124	0.33696	0.459761	0.50036	0.553961	0.343087	0.571599	0.413375	1.66605	0.00358638	1.20487	0.263057
Q23196	W06B4.1	0.196602	0.186351	0.178011	0.103734	0.0998565	0.100774	0.23716	0.262528	0.220922	0.24099	0.24172	0.2379	0.0975751	0.106861	0.10692	0.133779	0.135172	0.136678	0.144221	0.240203	0.119497	1.66552	0.00462395	0.828569	0.371022
O16291	F32D1.7	0.153063	0.183174	0.139489	0.0268239	0.0386448	0.0418784	0.113915	0.115902	0.116332	0.215627	0.201673	0.20695	0.033793	0.0287111	0.0486136	0.106483	0.109881	0.119047	0.0971788	0.161733	0.0744214	1.66428	0.12994	0.765819	0.768346
P34343	npp-15	0.165696	0.173421	0.149036	0.0342351	0.0360245	0.0380383	0.102132	0.102438	0.0989482	0.259703	0.196135	0.232836	0.0332745	0.0332329	0.0369511	0.0965435	0.0965991	0.114756	0.0994084	0.165365	0.0685595	1.66349	0.158865	0.689675	0.627053
Q9N5B3	W08E12.7	1.65714	1.76303	1.81725	0.465525	0.467182	0.468068	1.30292	1.36383	1.37493	2.07828	2.51705	2.39951	0.470296	0.43134	0.471026	0.973763	0.965776	0.962781	1.10637	1.83942	0.712497	1.66258	0.087655	0.643998	0.449847
P34662	rpl-35	0.554852	0.524476	0.563434	0.157632	0.153398	0.155342	0.437285	0.446411	0.452032	0.70101	0.767246	0.688768	0.144853	0.143209	0.163645	0.308575	0.319	0.325044	0.351522	0.582125	0.234054	1.65601	0.081432	0.66583	0.453068
G5EFI4	lec-5	0.255309	0.286057	0.259985	0.10443	0.130791	0.128774	0.297413	0.288048	0.320237	0.337097	0.354495	0.332258	0.141779	0.122874	0.12174	0.155173	0.156778	0.222407	0.194224	0.321591	0.153459	1.65577	0.0174798	0.79011	0.434696
P16356	ama-1	0.219542	0.16081	0.133424	0.173238	0.169726	0.170812	0.318709	0.330202	0.333609	0.247676	0.240596	0.229368	0.303158	0.316975	0.310926	0.324126	0.308142	0.390201	0.171259	0.28336	0.325588	1.65457	0.000731762	1.90115	9.4705e-05
P48152	rps-3	1.0051	0.989129	0.967891	0.391081	0.426551	0.422071	0.976863	1.06907	1.11733	1.26429	1.22328	1.29755	0.458578	0.414025	0.462069	0.982866	0.954604	1.09242	0.700303	1.15806	0.727428	1.65366	0.0561507	1.03873	0.886911
P34492	K02D10.1	0.121573	0.121573	0.121573	0.107363	0.141372	0.115983	0.192692	0.197253	0.212392	0.200779	0.200779	0.200779	0.115992	0.103883	0.125841	0.214165	0.232957	0.240108	0.121573	0.200779	0.172158	1.65151	0.011536	1.41609	0.113705
Q965T2	Y54F10AR.1	0.323813	0.31022	0.279928	0.139112	0.140332	0.14828	0.376859	0.372732	0.355557	0.374301	0.367274	0.363573	0.153083	0.143361	0.174487	0.180153	0.197674	0.163581	0.223614	0.368382	0.168723	1.6474	0.0101088	0.754528	0.27999
Q21824	prdx-3	0.480872	0.453969	0.454294	0.202318	0.16895	0.171845	0.461217	0.455311	0.442932	0.608965	0.604608	0.608335	0.172171	0.16685	0.213179	0.429375	0.453499	0.440075	0.322041	0.530228	0.312525	1.64646	0.0719036	0.97045	0.966019
Q23445	sar-1	0.292083	0.238061	0.236167	0.12607	0.126476	0.118365	0.282733	0.270736	0.27474	0.34162	0.342014	0.356582	0.114752	0.10913	0.13122	0.231775	0.219543	0.213225	0.189537	0.311404	0.169941	1.64297	0.0326012	0.896609	0.728055
Q22751	dnj-23	0.342841	0.292542	0.308518	0.155384	0.163582	0.172589	0.314832	0.330733	0.366118	0.449319	0.446485	0.448543	0.135954	0.118699	0.15014	0.294488	0.289688	0.313051	0.239243	0.392672	0.217003	1.64131	0.0523049	0.907042	0.660923
Q95X44	vha-8	0.30824	0.308684	0.295634	0.300584	0.314238	0.297736	0.497011	0.448002	0.53126	0.501524	0.493514	0.506899	0.381602	0.375185	0.333005	0.486111	0.482296	0.533013	0.304186	0.496368	0.431869	1.63179	0.000129715	1.41975	0.00232142
P91917	ola-1	0.808619	0.917413	0.797368	0.389149	0.388345	0.384047	0.897935	0.947046	0.986695	1.07813	1.03011	1.06805	0.518046	0.483953	0.496812	0.751567	0.778652	0.792617	0.614157	1.00133	0.636941	1.63041	0.0191481	1.0371	0.716748
Q21763	R05H5.3	0.381965	0.323643	0.345481	0.21735	0.254038	0.251813	0.513563	0.516284	0.52265	0.456563	0.428636	0.443882	0.21687	0.199799	0.294557	0.378842	0.380819	0.424295	0.295715	0.480263	0.315863	1.62407	0.0117835	1.06814	0.816615
Q19102	ard-1	0.325347	0.293953	0.302477	0.222775	0.244803	0.204198	0.500521	0.406776	0.483672	0.376262	0.441367	0.369225	0.161402	0.174664	0.232403	0.487882	0.470679	0.448791	0.265592	0.429637	0.329303	1.61766	0.0599346	1.23988	0.638655
Q19869	rpl-26	0.43203	0.425792	0.402813	0.124607	0.137837	0.133737	0.41197	0.42634	0.449774	0.463515	0.48551	0.440861	0.144033	0.133791	0.157147	0.239524	0.240125	0.263483	0.276136	0.446328	0.196351	1.61634	0.0519499	0.711065	0.498063
P46769	rps-0	1.08881	1.01797	1.08568	0.455109	0.474555	0.482208	1.0458	1.00935	1.15803	1.42095	1.39246	1.40737	0.469377	0.430004	0.509116	0.875691	0.876668	0.926372	0.767388	1.23899	0.681205	1.61456	0.0486883	0.887692	0.751697
O01685	C32F10.8	0.311173	0.311784	0.334519	0.103828	0.102185	0.120985	0.262787	0.249291	0.237044	0.422491	0.436893	0.461983	0.104595	0.10698	0.127726	0.293293	0.262576	0.226694	0.214079	0.345081	0.186977	1.61193	0.109414	0.873404	0.833303
Q93714	idha-1	0.839777	0.786677	0.795108	0.425048	0.417945	0.425752	0.851613	0.837239	0.85	1.12742	1.16342	1.11319	0.423239	0.39725	0.484268	0.868362	0.885132	0.850849	0.615051	0.99048	0.651517	1.6104	0.0459214	1.05929	0.862159
O61219	daf-31	0.192589	0.184216	0.189949	0.0557482	0.0664386	0.0645578	0.112493	0.122641	0.138806	0.292568	0.263252	0.27975	0.0810654	0.0622095	0.0745291	0.105458	0.120194	0.105057	0.125583	0.201585	0.0914189	1.60519	0.123998	0.727955	0.602641
O16520	erfa-1	0.705235	0.665124	0.665435	0.538551	0.564171	0.519148	0.957532	0.916128	1.07242	0.981581	0.963368	0.962404	0.55504	0.550461	0.590282	0.976553	0.943308	0.902442	0.609611	0.975572	0.753014	1.60032	0.00415804	1.23524	0.20311
Q18547	rfc-3	0.375133	0.31709	0.316973	0.0938674	0.101456	0.102342	0.308824	0.321908	0.309507	0.385051	0.344953	0.419988	0.0963536	0.091963	0.10411	0.111822	0.112945	0.1124	0.21781	0.348372	0.104932	1.59943	0.048019	0.48176	0.0850723
O18650	rps-19	0.711578	0.595243	0.600561	0.124321	0.129434	0.141247	0.573764	0.549397	0.536705	0.684579	0.663216	0.666546	0.132772	0.120162	0.139812	0.361946	0.366586	0.416545	0.383731	0.612368	0.256304	1.59583	0.10788	0.667927	0.602265
P54812	cdc-48.2	0.773979	0.742847	0.72999	0.545843	0.543407	0.58633	0.921923	0.983479	1.00108	1.11477	1.0551	1.16536	0.561204	0.538771	0.565482	0.945888	0.900736	0.951469	0.653733	1.04029	0.743925	1.5913	0.00729129	1.13796	0.492189
Q11117	lmp-1	0.335157	0.362877	0.339795	0.092933	0.0725803	0.0922846	0.296083	0.285358	0.334162	0.356358	0.434858	0.354354	0.104634	0.0952924	0.0766109	0.133915	0.137115	0.127278	0.215938	0.343529	0.112474	1.59087	0.0678464	0.520865	0.238972
O17901	copz-1	0.150381	0.150117	0.158552	0.0755885	0.0699785	0.0705267	0.176533	0.137073	0.153109	0.202182	0.199498	0.20502	0.0956083	0.0873656	0.0893708	0.153914	0.163051	0.144273	0.112524	0.178902	0.122264	1.58991	0.0391953	1.08656	0.636532
P34525	spcs-3	0.0642636	0.107567	0.107567	0.111697	0.118559	0.135749	0.182125	0.192402	0.207439	0.159168	0.147111	0.137838	0.115675	0.138109	0.136675	0.225782	0.193864	0.15138	0.107567	0.171014	0.160247	1.58984	0.0135218	1.48975	0.0345877
P54412	eef-1G	0.893316	0.862474	0.966725	0.38646	0.372635	0.396532	0.843201	0.905165	0.971207	1.13929	1.15039	1.14321	0.399398	0.391923	0.429626	0.753494	0.752422	0.756066	0.646357	1.02541	0.580488	1.58645	0.0510496	0.898091	0.8253
O45502	dnj-12	0.905002	0.867159	0.904991	0.4844	0.487711	0.522115	0.790559	0.843271	0.977971	1.36252	1.31398	1.31523	0.323746	0.302945	0.339002	0.824503	0.779592	0.876981	0.69523	1.10059	0.574461	1.58306	0.101894	0.82629	0.387063
G5EBI0	Y54G2A.18	0.120765	0.150618	0.145128	0.04655	0.0475439	0.0555614	0.115431	0.138726	0.129497	0.162191	0.172068	0.178172	0.0523327	0.0442981	0.0451848	0.1266	0.120652	0.148681	0.094361	0.149347	0.0896249	1.58272	0.110991	0.949808	0.896561
Q86NC2	nuo-2	0.323962	0.379768	0.360952	0.245197	0.231077	0.220103	0.429729	0.46735	0.395752	0.498505	0.49084	0.503148	0.24007	0.219633	0.229554	0.411324	0.432391	0.431345	0.29351	0.464221	0.327386	1.58162	0.0200197	1.11542	0.667292
Q07750	F53E2.2	0.534946	0.512858	0.505701	0.269938	0.279032	0.263335	0.552943	0.536474	0.574105	0.70459	0.706695	0.665559	0.396248	0.366735	0.37266	0.541873	0.584611	0.498095	0.394302	0.623394	0.460037	1.58101	0.0167249	1.16671	0.337987
Q21770	wago-1	0.274817	0.27258	0.322431	0.188289	0.198754	0.198895	0.286515	0.287005	0.276386	0.4672	0.433007	0.54966	0.110127	0.108825	0.144448	0.284291	0.274909	0.293865	0.242627	0.383295	0.202744	1.57977	0.10388	0.835619	0.365437
P41988	cct-1	1.11182	1.0801	1.07961	0.708545	0.742248	0.687804	1.19205	1.21075	1.37721	1.57592	1.63441	1.5524	0.679684	0.654093	0.756759	1.18131	1.14152	1.20996	0.901687	1.42379	0.93722	1.57903	0.0162583	1.03941	0.892669
Q9N4A7	npp-20	0.388384	0.375914	0.377095	0.223846	0.240049	0.23201	0.396867	0.465687	0.413833	0.539924	0.534043	0.54374	0.240459	0.252998	0.24172	0.347851	0.366153	0.378837	0.306216	0.482349	0.30467	1.57519	0.0121435	0.99495	0.973962
G5EDY2	wars-1	0.709254	0.680713	0.68674	0.518334	0.507544	0.515418	0.897706	0.882078	0.85494	1.04114	0.948143	1.06003	0.454781	0.42892	0.467989	0.802002	0.786651	0.82173	0.603	0.94734	0.627012	1.57104	0.012781	1.03982	0.966279
O61708	pqn-59	0.292248	0.24609	0.249254	0.0318498	0.0498762	0.0504094	0.172767	0.174914	0.165001	0.327981	0.300943	0.302426	0.0516469	0.0380839	0.0721167	0.151807	0.167367	0.155219	0.153288	0.240672	0.10604	1.57006	0.151502	0.691771	0.79994
Q20062	marb-1	0.0979973	0.161545	0.103545	0.119015	0.122843	0.121229	0.204793	0.188549	0.168187	0.213876	0.165866	0.197758	0.16967	0.16754	0.167948	0.190874	0.17755	0.187134	0.121029	0.189838	0.176786	1.56853	0.000409138	1.46069	0.00141261
Q10121	C23G10.2	0.156428	0.151559	0.138795	0.0773459	0.0823363	0.0841621	0.142385	0.152861	0.144923	0.211977	0.224069	0.206924	0.0782965	0.0824877	0.0924308	0.152241	0.149968	0.153217	0.115104	0.180523	0.118107	1.56834	0.048019	1.02609	0.910649
Q9N5R9	spt-16	0.842345	0.774602	0.86609	0.405929	0.396256	0.375832	0.866617	0.889498	0.857854	1.02117	1.06952	1.01894	0.360267	0.361736	0.384641	0.544522	0.561088	0.523105	0.610176	0.953933	0.455893	1.56337	0.0242361	0.74715	0.266493
Q21961	ran-5	0.289287	0.244115	0.249116	0.0704759	0.0794764	0.0700607	0.261172	0.261172	0.261172	0.270834	0.267365	0.245317	0.0737818	0.0668725	0.0732985	0.0713176	0.0713176	0.0713176	0.167088	0.261172	0.0713176	1.56308	0.0512105	0.426825	0.0463982
Q10051	prp-19	0.443857	0.494936	0.458842	0.138946	0.15478	0.156202	0.386573	0.41401	0.390495	0.578556	0.552307	0.565907	0.172112	0.16382	0.164277	0.246841	0.270315	0.273472	0.307927	0.481308	0.21514	1.56306	0.0678464	0.69867	0.471257
Q93573	tct-1	0.874007	0.89228	0.867312	0.413486	0.429629	0.393157	0.859329	0.880019	1.00467	1.10473	1.10049	1.08704	0.468058	0.431654	0.521771	0.878918	0.855844	0.864764	0.644978	1.00604	0.670168	1.55981	0.048019	1.03906	0.819658
P34685	cap-1	0.2292	0.239227	0.226051	0.199426	0.203395	0.197715	0.347023	0.359205	0.364845	0.328181	0.298797	0.321789	0.244306	0.247999	0.216377	0.306031	0.314704	0.369155	0.215836	0.33664	0.283095	1.5597	0.000755141	1.31162	0.0227155
Q9XVR0	rif-1.1	0.133314	0.133314	0.133314	0.127375	0.134976	0.137593	0.205945	0.224272	0.19284	0.207686	0.207686	0.207686	0.12444	0.111155	0.150184	0.184678	0.192086	0.214457	0.133314	0.207686	0.162833	1.55786	0.00243351	1.22142	0.160338
Q9XVH6	rpb-11	0.0490081	0.033798	0.00636543	0.143829	0.0562789	0.174066	0.137055	0.173924	0.125621	0.102514	0.0754921	0.106883	0.196	0.142783	0.239302	0.193131	0.179177	0.192174	0.0772241	0.120248	0.190428	1.55713	0.116439	2.46591	0.0267425
O02109	W08F4.3	0.306534	0.283892	0.309057	0.220145	0.222346	0.239374	0.423634	0.413499	0.360397	0.426559	0.383701	0.452864	0.206322	0.216993	0.247299	0.278737	0.263271	0.270711	0.263558	0.410109	0.247222	1.55605	0.000505182	0.938019	0.552201
Q9N3D9	nduf-5	0.240314	0.285987	0.241283	0.153319	0.134813	0.13986	0.317336	0.323709	0.32939	0.27809	0.327323	0.280144	0.147149	0.139974	0.14115	0.177886	0.200694	0.182304	0.199263	0.309332	0.164859	1.55238	0.0105778	0.827348	0.358457
A9UJN7	maph-1.2	0.323264	0.382212	0.257012	0.333549	0.317061	0.311878	0.551948	0.517807	0.468641	0.45926	0.503661	0.483809	0.296308	0.280412	0.330137	0.579942	0.604581	0.451311	0.32083	0.497521	0.423782	1.55073	0.0148931	1.32089	0.166155
Q19973	cec-5	0.197887	0.224293	0.186835	0.146737	0.140469	0.114023	0.255205	0.256371	0.220258	0.277775	0.306306	0.248258	0.233019	0.224836	0.123139	0.223136	0.265868	0.263012	0.168374	0.260695	0.222168	1.54831	0.0175563	1.31949	0.134962
Q20287	F41G3.6	0.135098	0.135098	0.135098	0.131003	0.130146	0.144143	0.201611	0.191515	0.233361	0.208829	0.208829	0.208829	0.102819	0.100775	0.128188	0.209173	0.205744	0.221521	0.135098	0.208829	0.16137	1.54577	0.0177425	1.19447	0.479464
D5MCN2	larp-1	0.254773	0.297037	0.301657	0.062382	0.0648851	0.0605002	0.268178	0.268178	0.268178	0.255137	0.283659	0.265739	0.0537262	0.0481174	0.0523891	0.0514109	0.0514109	0.0514109	0.173539	0.268178	0.0514109	1.54535	0.0666459	0.29625	0.0215234
P34384	mrpl-44	0.163685	0.173269	0.133128	0.0810673	0.0951895	0.0865889	0.16534	0.165864	0.148724	0.21849	0.226961	0.206877	0.0884936	0.0735908	0.0767478	0.149353	0.135488	0.146605	0.122155	0.188709	0.111713	1.54484	0.0479697	0.914521	0.715026
Q17389	cul-1	0.754073	0.762243	0.772151	0.445285	0.460124	0.448089	0.883062	0.910417	0.850524	0.992436	0.974631	1.01237	0.441688	0.417172	0.479509	0.778311	0.796794	0.782816	0.606994	0.93724	0.616048	1.54407	0.0243405	1.01492	0.968436
O01802	rpl-7	1.19793	1.12329	1.14367	0.533524	0.563881	0.525906	1.13746	1.06675	1.10912	1.42299	1.71155	1.40819	0.526948	0.521124	0.61845	0.872072	0.884349	0.878767	0.848035	1.30934	0.716952	1.54398	0.0479111	0.845427	0.612966
O01541	aars-2	1.7333	1.68967	1.63299	0.943366	0.950432	0.953843	1.58551	1.62882	1.57301	2.48	2.46921	2.46546	0.710262	0.672042	0.781229	1.42459	1.42091	1.4338	1.31727	2.03367	1.07381	1.54385	0.0700647	0.815178	0.371022
Q27535	ZC434.8	0.65311	0.598991	0.613977	0.197484	0.214565	0.197704	0.487807	0.517402	0.49931	0.749611	0.78831	0.777705	0.210866	0.190619	0.274751	0.49095	0.497694	0.526737	0.412638	0.636691	0.36527	1.54298	0.113976	0.885205	0.886142
Q9N4I0	arx-1	0.364038	0.415484	0.374865	0.189804	0.168466	0.187139	0.347988	0.34129	0.345343	0.539083	0.479595	0.561968	0.224244	0.191792	0.229381	0.338958	0.336565	0.338482	0.283299	0.435878	0.27657	1.53858	0.0561507	0.976247	0.941624
Q22716	rpl-32	0.25841	0.256899	0.258566	0.0326629	0.0400712	0.0373034	0.164035	0.162173	0.159144	0.287934	0.318842	0.265293	0.0440234	0.0318694	0.050019	0.0473582	0.045668	0.0490481	0.147319	0.226237	0.0446644	1.5357	0.108243	0.303182	0.132409
Q21352	K08F4.3	0.135925	0.130835	0.127964	0.124965	0.131029	0.13873	0.13797	0.140449	0.189218	0.245978	0.251547	0.245991	0.118117	0.117397	0.112906	0.155716	0.139826	0.186707	0.131575	0.201859	0.138445	1.53418	0.0184894	1.05221	0.843461
O16305	cmd-1	0.186017	0.256461	0.235459	0.0868615	0.110942	0.103344	0.241421	0.260921	0.220092	0.248223	0.248442	0.282497	0.107578	0.104199	0.105951	0.221332	0.218929	0.246362	0.163181	0.250266	0.167392	1.53368	0.0723839	1.02581	0.896624
Q20643	F52B5.2	0.364265	0.356344	0.345963	0.188762	0.195916	0.202437	0.396772	0.416932	0.393975	0.440646	0.470846	0.41686	0.206511	0.187626	0.206209	0.234022	0.25018	0.265298	0.275614	0.422672	0.224974	1.53356	0.0104379	0.816264	0.317409
G5EF53	swsn-4	0.336646	0.337208	0.355984	0.248801	0.241422	0.20667	0.431916	0.427441	0.46337	0.4455	0.45493	0.422296	0.285779	0.282947	0.226711	0.300343	0.289968	0.277904	0.287789	0.440909	0.277275	1.53206	0.00132295	0.963468	0.869471
G5EEN7	Y39A1A.3	0.131616	0.131616	0.131616	0.131937	0.117264	0.145647	0.235528	0.171756	0.196639	0.201308	0.201308	0.201308	0.175758	0.113403	0.128249	0.204656	0.212409	0.166753	0.131616	0.201308	0.166871	1.52951	0.00424206	1.26787	0.101555
Q93572	rla-0	0.650154	0.65271	0.68099	0.348283	0.365525	0.349475	0.735705	0.713102	0.801879	0.788934	0.900909	0.719047	0.356013	0.338699	0.413035	0.694402	0.718568	0.739215	0.507856	0.776596	0.543322	1.52917	0.0506432	1.06983	0.816615
Q9N358	cct-8	0.259907	0.245138	0.242348	0.203934	0.207787	0.203595	0.305563	0.346824	0.322262	0.364397	0.380284	0.363755	0.185325	0.166636	0.206044	0.312903	0.321873	0.353468	0.227118	0.347181	0.257708	1.52863	0.0142559	1.13469	0.59251
Q9XVS3	clec-87	0.287788	0.327661	0.284956	0.293553	0.318919	0.302457	0.451373	0.464597	0.467837	0.445542	0.499927	0.443741	0.330848	0.341147	0.367727	0.430508	0.435247	0.480518	0.302556	0.462169	0.397666	1.52755	0.000117521	1.31436	0.00364959
Q95XR0	eif-2gamma	0.706848	0.831063	0.714749	0.303295	0.299153	0.327208	0.643678	0.654028	0.723427	0.921528	0.901729	1.01477	0.354162	0.350238	0.320348	0.617883	0.682254	0.541573	0.530386	0.80986	0.477743	1.52693	0.0719203	0.900746	0.865326
O02640	mdh-2	1.06915	1.01369	1.06354	0.398185	0.447189	0.452485	0.844509	0.919846	0.870837	1.34462	1.46158	1.34358	0.385314	0.390069	0.495643	0.698217	0.693016	0.702303	0.740706	1.13083	0.56076	1.52669	0.0774215	0.757062	0.4441
Q18577	C42D4.1	0.137882	0.167031	0.130322	0.1481	0.16241	0.136218	0.26766	0.251308	0.256971	0.194354	0.174837	0.20135	0.149814	0.161859	0.176822	0.251574	0.272749	0.253034	0.146994	0.224413	0.210975	1.52669	0.012781	1.43527	0.0345877
O17861	F37H8.5	0.544185	0.464107	0.485851	0.169007	0.150056	0.152524	0.444606	0.441668	0.461971	0.563435	0.585574	0.50058	0.183372	0.190077	0.13949	0.295718	0.313516	0.354492	0.327622	0.499639	0.246111	1.52505	0.0847847	0.751204	0.602641
Q09603	ech-4	0.583532	0.587665	0.570153	0.20432	0.249555	0.185526	0.513953	0.490691	0.517538	0.694404	0.717873	0.688651	0.201071	0.204558	0.175362	0.297901	0.333146	0.312417	0.396792	0.603852	0.254076	1.52183	0.0717212	0.640325	0.23924
Q93168	ahsa-1	0.784376	0.738706	0.785605	0.226657	0.237991	0.223576	0.555915	0.546353	0.584392	0.922356	0.979269	0.972291	0.226967	0.220588	0.260062	0.407635	0.430865	0.393612	0.499485	0.760096	0.323288	1.52176	0.108976	0.647242	0.39804
Q19537	rpa-1	1.24347	1.17317	1.19619	0.53714	0.547373	0.555308	1.08216	1.15393	1.16051	1.52556	1.50994	1.55017	0.515269	0.478929	0.56068	0.784115	0.783174	0.814315	0.875443	1.33038	0.65608	1.51966	0.0488266	0.749427	0.324376
Q95Y72	dss-1	0.14149	0.151788	0.145241	0.0739009	0.0801155	0.0851516	0.171641	0.16576	0.119944	0.185211	0.191241	0.195257	0.079501	0.0798222	0.0873297	0.165634	0.169469	0.179462	0.112948	0.171509	0.126869	1.51848	0.0723839	1.12326	0.722531
Q22347	acdh-10	0.626829	0.635957	0.616406	0.254281	0.256723	0.245595	0.616436	0.638452	0.599649	0.699985	0.778424	0.667655	0.304108	0.284168	0.219692	0.326163	0.344597	0.387013	0.439298	0.666767	0.310957	1.5178	0.0456947	0.707849	0.296721
Q95XR1	tbca-1	0.179308	0.174683	0.153405	0.0395914	0.0453839	0.0493494	0.118527	0.133259	0.130069	0.189391	0.208659	0.194033	0.0463879	0.0380101	0.0506344	0.0781268	0.0778372	0.0933456	0.106953	0.162323	0.064057	1.5177	0.108976	0.598924	0.360421
Q20585	rpn-7	0.717204	0.738752	0.76275	0.459329	0.488662	0.47282	0.864682	0.865532	0.818108	0.960236	0.979425	1.0244	0.457165	0.424202	0.432768	0.665787	0.6998	0.671357	0.606586	0.918731	0.558513	1.51459	0.0133011	0.920748	0.622979
O45148	dlst-1	0.364736	0.302568	0.374798	0.224433	0.217784	0.228566	0.485285	0.447207	0.414623	0.412499	0.448647	0.384835	0.233399	0.253352	0.238624	0.360598	0.383494	0.239578	0.285481	0.432183	0.284841	1.51388	0.0121858	0.997758	0.988061
Q9GRZ9	tcc-1	1.81588	1.53986	1.81099	0.668691	0.647027	0.688031	1.27733	1.34356	1.41946	2.24659	2.27738	2.28995	0.452614	0.44603	0.540632	0.735281	0.694461	0.773409	1.19508	1.80904	0.607071	1.51374	0.087655	0.507976	0.0502525
Q19713	fars-3	0.747289	0.710488	0.753276	0.316406	0.351903	0.330531	0.649088	0.591181	0.670171	0.967815	0.967823	1.00902	0.327401	0.317126	0.379254	0.632254	0.625015	0.63708	0.534982	0.809184	0.486355	1.51254	0.0857589	0.909105	0.8253
O45935	klp-19	0.135764	0.135764	0.135764	0.122061	0.137953	0.147277	0.178901	0.191069	0.245252	0.205074	0.205074	0.205074	0.122173	0.122397	0.162763	0.20128	0.157737	0.211137	0.135764	0.205074	0.162914	1.51052	0.00368931	1.19998	0.187125
Q19324	rpn-5	0.955342	0.949794	1.02918	0.372151	0.38869	0.378395	0.78327	0.82145	0.79678	1.26255	1.26557	1.21828	0.391332	0.361751	0.420074	0.7023	0.694636	0.749022	0.678926	1.02465	0.553186	1.50922	0.0938019	0.814795	0.646207
G5ECL3	prp-21	0.129124	0.129124	0.129124	0.141846	0.125643	0.119883	0.215603	0.202556	0.166249	0.194802	0.194802	0.194802	0.164408	0.168302	0.125572	0.188059	0.187491	0.194389	0.129124	0.194802	0.17137	1.50865	0.000433434	1.32718	0.00693911
Q27511	htz-1	0.25407	0.274975	0.251909	0.0834663	0.0849497	0.0771602	0.229872	0.220985	0.205228	0.291701	0.311911	0.286911	0.106893	0.107142	0.0861786	0.198938	0.198472	0.223852	0.171089	0.257768	0.153579	1.50664	0.104855	0.89766	0.966766
P91303	vha-10	0.280987	0.318293	0.279754	0.0703165	0.0804429	0.0761585	0.21536	0.181723	0.136842	0.377392	0.364354	0.390194	0.109511	0.107625	0.0754461	0.157986	0.154525	0.135808	0.184325	0.277644	0.123484	1.50627	0.167378	0.669922	0.613035
Q9NEW6	rsp-3	0.560962	0.583348	0.517438	0.191889	0.1973	0.211427	0.534699	0.540458	0.532635	0.583881	0.664828	0.547583	0.234059	0.220353	0.209388	0.395553	0.392566	0.423285	0.37706	0.567347	0.312534	1.50466	0.0724981	0.82887	0.731697
O01868	rpl-24.1	0.356852	0.342051	0.383528	0.206331	0.225599	0.209531	0.294747	0.245652	0.309497	0.490656	0.773285	0.47717	0.200264	0.195256	0.226743	0.285763	0.283011	0.285035	0.287315	0.431834	0.246012	1.503	0.128685	0.856245	0.602265
O17586	pas-1	0.542447	0.566189	0.551001	0.279079	0.27942	0.281529	0.495155	0.478079	0.479027	0.75729	0.79116	0.755161	0.330551	0.31341	0.302409	0.420649	0.426188	0.452536	0.416611	0.625979	0.374291	1.50255	0.0523049	0.898418	0.795077
Q23588	upp-1	0.173996	0.169633	0.168189	0.0706955	0.0659294	0.0794459	0.120166	0.132142	0.177267	0.222103	0.222992	0.216068	0.0669002	0.077009	0.0722437	0.156742	0.125429	0.173482	0.121315	0.18179	0.111968	1.49849	0.125707	0.922951	0.862159
Q9N3T8	msh-6	0.537301	0.494427	0.484133	0.359007	0.399976	0.403526	0.614246	0.618023	0.673284	0.656839	0.698244	0.747814	0.351712	0.33455	0.476016	0.530857	0.508439	0.565696	0.446395	0.668075	0.461212	1.4966	0.00517356	1.03319	0.869471
Q18964	wdfy-2	0.134016	0.134016	0.134016	0.138217	0.131377	0.132455	0.170348	0.219584	0.211522	0.200485	0.200485	0.200485	0.132976	0.127227	0.151052	0.203094	0.171959	0.210189	0.134016	0.200485	0.166083	1.49597	0.00172263	1.23927	0.0679607
Q4TT88	pam-1	1.87972	1.83731	1.83033	0.902692	0.961987	0.994887	1.76891	1.76462	1.75618	2.43988	2.39906	2.40382	0.970405	0.898902	1.0875	1.68302	1.73354	1.60816	1.40115	2.08875	1.33026	1.49073	0.0564783	0.949399	0.890156
G5EDZ2	umps-1	0.251147	0.208547	0.226999	0.14731	0.141211	0.150195	0.26836	0.270733	0.246097	0.30833	0.297218	0.285404	0.155115	0.134171	0.155781	0.242781	0.257018	0.264639	0.187568	0.279357	0.201584	1.48936	0.0280887	1.07472	0.751697
Q9XUR4	T05F1.2	0.360401	0.338581	0.360517	0.0963477	0.104928	0.0996841	0.303761	0.305326	0.305389	0.377544	0.374851	0.358462	0.0972069	0.0888386	0.112786	0.119459	0.120714	0.118772	0.226743	0.337555	0.109629	1.48871	0.0719036	0.483496	0.0997533
Q19007	nap-1	0.630373	0.622776	0.645242	0.447028	0.412227	0.462999	0.744522	0.748923	0.636403	0.893928	0.858046	0.91249	0.334528	0.336016	0.377437	0.703077	0.704896	0.632015	0.536774	0.799052	0.514662	1.48862	0.0502837	0.958805	0.704495
P49041	rps-5	0.673036	0.692111	0.618293	0.296752	0.297331	0.287233	0.501775	0.532577	0.553529	0.879789	0.930767	0.855256	0.343438	0.338121	0.412488	0.536758	0.572267	0.550315	0.477459	0.708949	0.458898	1.48484	0.087655	0.961124	0.95313
Q18823	lam-2	0.133568	0.133568	0.133568	0.138033	0.13959	0.123082	0.204624	0.194165	0.195232	0.198007	0.198007	0.198007	0.178642	0.199269	0.0816385	0.182913	0.168732	0.194079	0.133568	0.198007	0.167546	1.48244	0.0175563	1.25438	0.233672
G5EE74	nud-1	0.447556	0.415496	0.448983	0.311735	0.335787	0.306181	0.519878	0.427872	0.461375	0.61282	0.616326	0.719263	0.217677	0.193642	0.213156	0.424727	0.397866	0.441757	0.377623	0.559589	0.314804	1.48187	0.0694016	0.833647	0.289615
Q93934	adk-1	0.604197	0.630929	0.645857	0.335434	0.343674	0.336818	0.617703	0.595081	0.603541	0.820848	0.820188	0.835198	0.392546	0.345659	0.351035	0.58175	0.589128	0.558918	0.482818	0.715426	0.469839	1.48177	0.0479111	0.973119	0.970516
Q95XX0	ubc-13	0.156781	0.13307	0.121763	0.0552551	0.0510906	0.0503879	0.15097	0.132415	0.142856	0.122424	0.118425	0.17336	0.0528589	0.0489493	0.0569854	0.142666	0.138974	0.150767	0.0947245	0.140075	0.0985336	1.47876	0.143985	1.04021	0.92933
O16517	atp-4	0.440375	0.48725	0.497738	0.143169	0.151406	0.162658	0.280679	0.289692	0.251599	0.634899	0.713568	0.612601	0.155653	0.172357	0.160597	0.285997	0.272467	0.275273	0.313766	0.46384	0.22039	1.4783	0.217182	0.702403	0.552201
Q17763	atp-5	0.869288	0.828424	0.791657	0.308343	0.312126	0.295236	0.691999	0.699029	0.695519	0.959856	1.0371	0.94918	0.343726	0.319689	0.32642	0.536388	0.549471	0.564729	0.567512	0.83878	0.44007	1.47799	0.0858506	0.775438	0.583199
Q9U1R7	arx-3	0.259465	0.245258	0.253372	0.169373	0.168217	0.167718	0.192066	0.196311	0.225764	0.413403	0.415451	0.42326	0.0899342	0.0851916	0.08522	0.185914	0.191964	0.201843	0.210567	0.311042	0.140011	1.47716	0.207161	0.664924	0.113705
Q22240	T05H10.1	0.334821	0.270276	0.307996	0.333687	0.337204	0.33368	0.444916	0.45963	0.505171	0.482592	0.459176	0.480778	0.308915	0.282805	0.362705	0.43467	0.418175	0.494834	0.319611	0.472044	0.383684	1.47693	0.00243351	1.20047	0.126351
Q21154	moma-1	0.188156	0.190972	0.190354	0.162016	0.202981	0.176813	0.24275	0.265797	0.246927	0.28223	0.373399	0.226308	0.196289	0.194605	0.180789	0.221211	0.249047	0.245553	0.185215	0.272902	0.214582	1.47343	0.00313281	1.15856	0.190805
P53489	arx-2	0.233696	0.241083	0.222247	0.0929852	0.102034	0.0946121	0.242217	0.242217	0.242217	0.245699	0.24868	0.232273	0.0964286	0.0984775	0.0917861	0.0955641	0.0955641	0.0955641	0.164443	0.242217	0.0955641	1.47296	0.0360003	0.581139	0.0490604
O17626	C31C9.2	0.532665	0.674674	0.558429	0.21297	0.209461	0.201423	0.474028	0.484755	0.466672	0.676466	0.764082	0.653708	0.348057	0.323399	0.207113	0.380059	0.375225	0.381423	0.39827	0.586619	0.335879	1.47292	0.0873683	0.843345	0.862159
Q9N3D0	sec-11	0.287233	0.288199	0.286842	0.22522	0.2125	0.237297	0.371157	0.34575	0.280315	0.394059	0.469861	0.39903	0.211432	0.216874	0.230259	0.326044	0.339057	0.368754	0.256215	0.376695	0.28207	1.47023	0.0186411	1.10091	0.619463
Q19057	acdh-12	1.01567	1.01178	0.925208	0.477539	0.464027	0.473609	0.89156	0.922984	0.890404	1.24518	1.2782	1.19036	0.393339	0.370419	0.379725	0.651041	0.676882	0.721672	0.727971	1.06978	0.53218	1.46954	0.0737041	0.731045	0.25065
Q22054	rps-16	0.840077	0.79421	0.802334	0.311078	0.312748	0.315946	0.472086	0.533183	0.515936	1.10441	1.24377	1.09109	0.183289	0.182712	0.188637	0.487608	0.489188	0.563571	0.562732	0.826744	0.349168	1.46916	0.279378	0.620487	0.229912
P34455	aco-2	1.23996	1.20243	1.2458	0.779011	0.790285	0.766914	1.2739	1.29499	1.35588	1.63847	1.7018	1.58178	0.642486	0.603545	0.723463	1.09495	1.07341	1.02957	1.00407	1.47447	0.861237	1.4685	0.0307956	0.857749	0.372138
Q9BKU5	Y37E3.8	0.185559	0.180949	0.171983	0.0456985	0.0485019	0.0423353	0.0664095	0.0619636	0.0633835	0.236109	0.349868	0.213358	0.0434449	0.0444883	0.0563837	0.0603828	0.06677	0.0624111	0.112505	0.165182	0.0556468	1.46823	0.449817	0.494618	0.325709
G5EDL3	air-1	0.555494	0.464561	0.566312	0.442523	0.436999	0.456702	0.591854	0.581249	0.620281	0.863971	0.790409	0.842739	0.294116	0.291705	0.417868	0.574425	0.575472	0.563235	0.487098	0.715084	0.452803	1.46805	0.0441686	0.929594	0.551792
O18154	tba-7	0.101261	0.109017	0.098893	0.104832	0.117232	0.100566	0.180358	0.186022	0.186567	0.127644	0.114378	0.132347	0.126467	0.118548	0.130372	0.174386	0.191155	0.185168	0.1053	0.154552	0.154349	1.46773	0.0171509	1.4658	0.0197774
O61741	nfs-1	0.396869	0.366019	0.377118	0.185361	0.193002	0.202386	0.364017	0.369248	0.379766	0.469652	0.488046	0.454686	0.184669	0.207476	0.185248	0.244382	0.223161	0.262807	0.286793	0.420903	0.217957	1.46762	0.0306689	0.759981	0.241185
Q9NES8	pph-5	0.246665	0.202109	0.180578	0.120847	0.120031	0.123335	0.25672	0.215201	0.18448	0.280846	0.224679	0.295901	0.148065	0.127886	0.127752	0.216789	0.207576	0.224222	0.165594	0.242971	0.175382	1.46727	0.049734	1.05911	0.746609
Q9N456	glrx-10	0.315923	0.297707	0.299855	0.127619	0.117035	0.117948	0.274075	0.257875	0.28936	0.35347	0.331224	0.364523	0.134144	0.152146	0.132258	0.163145	0.163058	0.133268	0.212681	0.311755	0.146336	1.46583	0.0549123	0.688055	0.266493
P41877	isw-1	0.771438	0.755037	0.809251	0.381407	0.411749	0.362825	0.661556	0.70466	0.743279	0.983824	1.00843	1.01216	0.41563	0.361473	0.399302	0.55148	0.535372	0.665515	0.581951	0.852318	0.488129	1.46459	0.0600483	0.83878	0.552201
P35129	let-70	0.060064	0.051576	0.0755154	0.096056	0.0207031	0.128567	0.0738298	0.26731	0.0942773	0.0592979	0.0721213	0.0661881	0.142781	0.197113	0.182616	0.178215	0.312055	0.23314	0.0720803	0.105504	0.207653	1.4637	0.332416	2.88086	0.0107071
P46563	aldo-2	0.542273	0.52593	0.505393	0.191075	0.197115	0.201312	0.439245	0.433037	0.422497	0.617045	0.671565	0.574286	0.216592	0.218155	0.238709	0.320282	0.331894	0.329968	0.360516	0.526279	0.275933	1.45979	0.0830263	0.765384	0.554065
P34385	mccc-2	0.533687	0.529629	0.552663	0.174403	0.162589	0.167198	0.433686	0.421573	0.407072	0.623406	0.610849	0.597108	0.17894	0.162507	0.17021	0.263396	0.251299	0.259639	0.353361	0.515616	0.214332	1.45917	0.0981226	0.606551	0.266835
Q20228	rps-9	1.00548	0.901894	0.938314	0.463912	0.461598	0.45224	0.76669	0.72684	0.779778	1.29422	1.45723	1.13393	0.458716	0.41374	0.462967	0.712716	0.711335	0.760276	0.703907	1.02645	0.586625	1.45822	0.108243	0.833384	0.579234
Q9XVR6	otub-1	0.119304	0.222066	0.126541	0.157546	0.154281	0.156084	0.192387	0.204824	0.207391	0.245723	0.264758	0.246255	0.0589825	0.0588675	0.0598027	0.190203	0.196516	0.20709	0.15597	0.226889	0.128577	1.4547	0.207414	0.82437	0.290767
P34346	let-754	0.618211	0.559569	0.521141	0.118432	0.128879	0.128024	0.361408	0.362305	0.355074	0.669932	0.648267	0.615424	0.14132	0.137781	0.143947	0.173343	0.179526	0.184645	0.345709	0.502068	0.160094	1.45228	0.130752	0.463087	0.216794
Q19052	eif-2A	0.733831	0.672503	0.761321	0.476959	0.501279	0.470998	0.734677	0.753855	0.740945	0.958009	1.00665	1.05756	0.372675	0.37822	0.374989	0.652345	0.630354	0.611228	0.602815	0.875282	0.503302	1.45199	0.044229	0.834919	0.295948
O44156	pas-6	0.474013	0.451317	0.531492	0.232714	0.243361	0.238194	0.365269	0.355881	0.370352	0.649938	0.720926	0.685104	0.238736	0.245024	0.276982	0.326238	0.322519	0.313525	0.361848	0.524578	0.287171	1.44972	0.108243	0.793622	0.481415
Q17430	sart-3	0.135293	0.135293	0.135293	0.137957	0.137687	0.130234	0.211227	0.152814	0.224024	0.196022	0.196022	0.196022	0.150539	0.133085	0.161686	0.173748	0.177798	0.209201	0.135293	0.196022	0.167676	1.44887	0.00132295	1.23936	0.0357178
P90868	pbs-7	0.583812	0.614831	0.625028	0.282709	0.303072	0.293637	0.482501	0.50501	0.488565	0.830054	0.790618	0.818831	0.322681	0.304218	0.334945	0.470001	0.47988	0.464786	0.450515	0.652597	0.396085	1.44856	0.0874565	0.879183	0.746609
O17915	ran-1	0.422446	0.443148	0.431196	0.0985521	0.106367	0.10247	0.212595	0.229843	0.264273	0.534997	0.548932	0.532105	0.122788	0.107117	0.133513	0.237931	0.235028	0.236701	0.267363	0.387124	0.178846	1.44793	0.221893	0.668925	0.634285
P37165	ubl-1	0.350062	0.275305	0.288294	0.137289	0.136452	0.155265	0.277465	0.208444	0.21461	0.397453	0.468837	0.376042	0.173216	0.157686	0.180594	0.241952	0.257922	0.195032	0.223778	0.323808	0.201067	1.44701	0.117477	0.898511	0.865326
P90829	F10C2.4	0.229207	0.127736	0.26336	0.0674085	0.0737279	0.0746901	0.208528	0.200997	0.199172	0.185478	0.166004	0.249442	0.0639435	0.0626804	0.064075	0.0902983	0.084674	0.0971453	0.139355	0.201603	0.0771361	1.44669	0.0766833	0.553523	0.133786
Q9XVS2	sup-46	0.244291	0.241829	0.247383	0.14349	0.14002	0.134528	0.239636	0.257662	0.236235	0.310851	0.33394	0.287531	0.185498	0.169742	0.117081	0.2187	0.235106	0.251383	0.191924	0.277642	0.196252	1.44663	0.0517568	1.02255	0.886911
Q9BIB8	imb-1	0.40321	0.403334	0.416951	0.296032	0.307351	0.359778	0.568931	0.479895	0.412821	0.566502	0.560728	0.573573	0.364404	0.340142	0.374731	0.591541	0.593716	0.63957	0.364443	0.527075	0.484017	1.44625	0.0280887	1.3281	0.116054
O18000	pes-9	0.464339	0.493013	0.456816	0.297436	0.298015	0.294165	0.465868	0.503484	0.481708	0.626153	0.620127	0.627577	0.295126	0.277877	0.31274	0.508831	0.483009	0.47132	0.383964	0.554153	0.391484	1.44324	0.0441686	1.01958	0.941624
O01869	rps-10	0.331043	0.323522	0.321366	0.158211	0.178541	0.169128	0.310694	0.294231	0.287727	0.416556	0.43684	0.391018	0.170287	0.164987	0.184672	0.301923	0.300565	0.268869	0.246969	0.356178	0.231884	1.4422	0.0723839	0.93892	0.86412
P34647	mcm-6	1.03941	0.833566	0.948822	0.440226	0.377332	0.540596	1.03806	0.872566	0.822844	1.14137	1.02031	1.12927	0.443886	0.387337	0.586648	0.85331	0.905004	0.887695	0.696659	1.00407	0.677313	1.44126	0.0966573	0.97223	0.968726
Q95017	ubc-9	0.392354	0.371485	0.353605	0.297433	0.299495	0.298682	0.405658	0.427673	0.430699	0.532375	0.562961	0.539607	0.264884	0.289487	0.301494	0.405262	0.400913	0.430624	0.335509	0.483162	0.348777	1.44009	0.0111128	1.03955	0.847596
Q95Y90	rpl-9	0.814036	0.748843	0.766785	0.38503	0.407188	0.395442	0.762364	0.742106	0.732656	0.962789	0.936395	0.926925	0.416342	0.376329	0.422948	0.73776	0.725506	0.715862	0.586221	0.843872	0.565791	1.43951	0.0719036	0.965151	0.92933
Q19328	tsn-1	2.28998	2.11268	2.30048	1.32519	1.35558	1.34964	2.16328	2.17772	2.21134	2.86521	3.01271	3.00049	1.17796	1.08622	1.30814	1.86935	1.78257	1.73362	1.78892	2.57179	1.49298	1.43762	0.0441686	0.834566	0.350001
G5ED95	yars-1	0.438971	0.441827	0.493912	0.333371	0.329851	0.333265	0.463756	0.492053	0.493807	0.632509	0.67448	0.650367	0.263889	0.255918	0.267147	0.46801	0.474693	0.464138	0.395199	0.567829	0.365633	1.43682	0.0519499	0.925185	0.576097
Q10657	tpi-1	0.50328	0.50771	0.458539	0.285706	0.288777	0.293965	0.393729	0.406715	0.408788	0.719585	0.708548	0.720259	0.208024	0.195989	0.210446	0.372869	0.386281	0.402067	0.389663	0.559604	0.295946	1.43612	0.140977	0.759493	0.254988
Q9N4H7	copa-1	0.388327	0.398253	0.395073	0.235843	0.240267	0.23985	0.349097	0.382485	0.437489	0.527109	0.516845	0.511195	0.304164	0.268527	0.254617	0.310293	0.317209	0.421859	0.316269	0.454037	0.312778	1.4356	0.0307956	0.988964	0.970145
P49196	rps-12	0.715645	0.628091	0.57155	0.299876	0.328115	0.314301	0.601721	0.601776	0.598386	0.783896	0.751444	0.760335	0.372976	0.329561	0.382781	0.512856	0.520508	0.515558	0.476263	0.682926	0.43904	1.43393	0.0523049	0.921843	0.882912
P46502	rpt-3	0.95023	0.807269	0.837718	0.596568	0.639662	0.637888	1.02685	1.02047	0.9885	1.13188	1.06953	1.15314	0.62363	0.608575	0.701554	0.893552	0.917203	0.884029	0.744889	1.06506	0.771424	1.42983	0.00829646	1.03562	0.799042
O01804	got-2.1	0.564415	0.554287	0.613202	0.407038	0.385737	0.414006	0.658697	0.673365	0.618276	0.784015	0.761262	0.698264	0.383125	0.376957	0.456682	0.655901	0.60133	0.605554	0.489781	0.69898	0.513258	1.42713	0.0205986	1.04793	0.815745
Q9TZ69	ubc-20	0.263437	0.279454	0.313055	0.292748	0.281459	0.281738	0.359941	0.358912	0.348892	0.427601	0.487224	0.459006	0.235068	0.223634	0.245843	0.348336	0.386448	0.314598	0.285315	0.406929	0.292321	1.42625	0.0121858	1.02456	0.974651
P34453	prx-19	0.140315	0.140315	0.140315	0.134754	0.129341	0.156851	0.185731	0.186504	0.228005	0.20008	0.20008	0.20008	0.123377	0.123637	0.162423	0.189901	0.184864	0.194612	0.140315	0.20008	0.163136	1.42593	0.00409823	1.16264	0.213292
B2FDA8	smc-3	0.590533	0.569679	0.639355	0.298097	0.282237	0.279102	0.523469	0.569963	0.531248	0.712185	0.74141	0.712856	0.318607	0.293702	0.294503	0.523164	0.508203	0.58977	0.443167	0.631855	0.421325	1.42577	0.0883076	0.950713	0.922329
Q19520	ctf-4	0.51858	0.493865	0.426007	0.379186	0.437866	0.415657	0.629739	0.637447	0.636332	0.66173	0.558934	0.682854	0.342526	0.355534	0.421615	0.480519	0.516779	0.511344	0.445193	0.634506	0.438053	1.42524	0.00318256	0.98396	0.829081
Q05036	hsp-110	1.83486	1.7311	1.81403	1.28125	1.38061	1.32471	2.07839	2.14305	2.2114	2.33386	2.36692	2.20397	1.26886	1.23667	1.52043	1.87149	1.88285	1.95901	1.56109	2.22293	1.62322	1.42396	0.00889804	1.0398	0.807619
P90731	acly-2	1.13068	1.01131	1.00126	0.678868	0.706961	0.703377	1.08484	1.03254	1.10072	1.44261	1.31691	1.4714	0.5418	0.505766	0.580763	0.738952	0.722592	0.727631	0.872076	1.2415	0.63625	1.42362	0.0195107	0.729582	0.0461943
Q09543	paa-1	0.917971	1.03778	0.982488	0.54926	0.536355	0.556063	1.02541	1.00356	0.985932	1.09727	1.26073	1.14603	0.514823	0.507598	0.588234	0.802632	0.787011	0.851605	0.76332	1.08649	0.675317	1.42337	0.0437825	0.884711	0.59251
Q9U2H9	eef-1B.2	0.544036	0.565825	0.598453	0.304279	0.300061	0.295726	0.504277	0.560962	0.405659	0.73864	0.754446	0.745963	0.273699	0.244414	0.26154	0.510691	0.545321	0.410795	0.43473	0.618325	0.37441	1.42232	0.128002	0.861247	0.56588
P55853	smo-1	0.610624	0.672318	0.680988	0.0792575	0.0844255	0.0828632	0.410048	0.406377	0.406866	0.622071	0.705994	0.590136	0.0896698	0.0823732	0.0748163	0.119002	0.122186	0.156292	0.368413	0.523582	0.10739	1.42118	0.132015	0.291494	0.146753
Q9TXH9	ubxn-1	0.218927	0.228238	0.206773	0.20747	0.224731	0.221737	0.243776	0.272457	0.225198	0.387028	0.384285	0.339564	0.162506	0.145072	0.155833	0.256937	0.237414	0.274144	0.217979	0.308718	0.205318	1.41627	0.0561507	0.941914	0.595253
Q18231	rps-30	0.186906	0.191149	0.208017	0.0396498	0.044463	0.0412643	0.0528733	0.0530937	0.0480177	0.273751	0.384093	0.195073	0.0427745	0.045026	0.045432	0.0509922	0.0486794	0.048745	0.118575	0.167817	0.0469415	1.41528	0.613305	0.395881	0.262583
Q22038	rho-1	0.213096	0.257721	0.205021	0.232641	0.222795	0.229655	0.326463	0.289861	0.322928	0.346159	0.337967	0.300484	0.362279	0.32181	0.212951	0.293496	0.278451	0.236901	0.226822	0.320644	0.284315	1.41364	0.00349311	1.25347	0.04352
Q20779	cox-6A	0.230077	0.235526	0.225793	0.0843215	0.0742492	0.0792817	0.173714	0.180033	0.155639	0.267953	0.29279	0.243174	0.0912754	0.0841256	0.0885215	0.157854	0.162644	0.173027	0.154875	0.218884	0.126241	1.41329	0.152988	0.815119	0.739231
O62102	pbs-2	0.650266	0.669803	0.626357	0.304231	0.30943	0.308286	0.477865	0.505643	0.537387	0.846166	0.883313	0.799111	0.213184	0.210714	0.230569	0.303716	0.300444	0.342112	0.478062	0.674914	0.26679	1.41177	0.109351	0.558065	0.0385621
Q9N3Q8	daf-25	0.212107	0.192263	0.199954	0.118322	0.0982445	0.120066	0.222617	0.24758	0.191109	0.223976	0.214474	0.222856	0.103629	0.118404	0.11627	0.151324	0.160244	0.0934709	0.156826	0.220436	0.12389	1.40561	0.044273	0.789986	0.257605
O17214	fum-1	0.482871	0.475891	0.543755	0.288852	0.28191	0.276025	0.488528	0.547563	0.527626	0.621561	0.51968	0.595207	0.263541	0.276836	0.315894	0.373667	0.370842	0.35154	0.391551	0.550027	0.325387	1.40474	0.0288111	0.831021	0.352917
Q95Y04	rps-28	0.172283	0.18274	0.168714	0.0948133	0.0832603	0.092157	0.113078	0.146883	0.165628	0.211663	0.245085	0.232068	0.10086	0.0957033	0.0856109	0.12515	0.106368	0.109825	0.132328	0.185734	0.10392	1.40359	0.100484	0.785318	0.383495
O17071	rpt-4	0.970366	0.981695	0.963105	0.686414	0.762812	0.716835	1.05384	1.06812	1.08106	1.31534	1.29514	1.31644	0.746226	0.681111	0.831984	1.03304	1.02028	0.983793	0.846871	1.18832	0.882738	1.40319	0.0109432	1.04235	0.752088
Q9U2Z1	sec-23	0.137614	0.137614	0.137614	0.131081	0.152176	0.129585	0.209382	0.209111	0.160657	0.19305	0.19305	0.19305	0.137097	0.132095	0.156819	0.198169	0.199072	0.184755	0.137614	0.19305	0.168001	1.40284	0.00349311	1.22082	0.062004
Q18115	rpn-2	0.963836	0.84184	0.887004	0.442654	0.415223	0.427802	0.709541	0.703632	0.714017	1.15639	1.13262	1.15786	0.395496	0.411814	0.466585	0.706089	0.696928	0.742479	0.66306	0.92901	0.569898	1.4011	0.129909	0.859498	0.657119
O01692	rps-17	0.517431	0.538122	0.514457	0.281527	0.295839	0.281055	0.434543	0.480902	0.508867	0.645354	0.690029	0.642639	0.280366	0.284488	0.295684	0.435307	0.456089	0.454688	0.404738	0.567056	0.367771	1.40104	0.072402	0.908662	0.728945
P52821	rps-25	0.215692	0.226505	0.212342	0.262988	0.262212	0.267909	0.374383	0.363214	0.329888	0.311617	0.337625	0.309025	0.289673	0.250739	0.288066	0.364785	0.400326	0.410997	0.241275	0.337625	0.334098	1.39934	0.00729129	1.38472	0.011965
A8WHP8	plin-1	1.24305	1.09295	1.15102	0.586497	0.615953	0.587502	1.05979	1.08445	1.13225	1.30673	1.36624	1.43333	0.544575	0.524269	0.515286	0.753374	0.749917	0.734087	0.879496	1.23046	0.636918	1.39906	0.0555506	0.724185	0.15961
Q18036	C16A3.5	0.737914	0.666228	0.613073	0.487731	0.470338	0.512813	0.742233	0.699899	0.754088	0.90985	0.906927	0.861369	0.438795	0.426606	0.463178	0.647616	0.571403	0.591942	0.581349	0.812394	0.523256	1.39743	0.0132213	0.900072	0.408165
G5EGK8	let-92	0.519334	0.571035	0.558935	0.296115	0.316607	0.316541	0.562334	0.591472	0.567964	0.595331	0.727105	0.557648	0.262843	0.228773	0.299828	0.305914	0.333443	0.343346	0.429761	0.600309	0.295691	1.39684	0.0325611	0.688036	0.0477309
Q20448	ztf-7	0.356891	0.283074	0.326269	0.121269	0.109026	0.10296	0.255864	0.267998	0.272103	0.334071	0.361082	0.32313	0.130069	0.124229	0.124605	0.14731	0.144858	0.158216	0.216582	0.302375	0.138214	1.39612	0.088349	0.638163	0.265523
O17759	tkt-1	1.32216	1.26101	1.24941	0.577773	0.587136	0.618358	1.05305	1.05571	1.06896	1.50655	1.59165	1.5627	0.42873	0.408089	0.472942	0.920613	0.908747	0.993048	0.935975	1.30644	0.688695	1.3958	0.159762	0.735805	0.290767
Q9U2X0	prmt-1	0.788933	0.734428	0.755309	0.41484	0.427264	0.424666	0.64063	0.606324	0.693101	1.01288	0.933334	1.0546	0.459608	0.399798	0.547474	0.534267	0.56159	0.565527	0.590907	0.823478	0.511377	1.39358	0.0719036	0.865411	0.587006
Q965S8	eif-3.I	0.366015	0.375848	0.403877	0.18714	0.194837	0.200686	0.316679	0.333779	0.36348	0.469365	0.421399	0.502099	0.189092	0.188833	0.191349	0.263407	0.252364	0.280832	0.288067	0.401133	0.227646	1.3925	0.0718136	0.790254	0.352012
P34574	chc-1	2.62797	2.71699	2.67364	2.00203	1.96083	2.00694	3.05526	2.89077	2.97999	3.50815	3.51427	3.51777	1.89632	1.83101	2.07337	2.49915	2.47296	2.52999	2.3314	3.24437	2.21713	1.3916	0.00640253	0.950987	0.667292
O17389	tth-1	0.281727	0.38648	0.315464	0.122226	0.125121	0.135729	0.315362	0.31364	0.306138	0.30153	0.366583	0.298651	0.217878	0.195782	0.11482	0.0776759	0.0733374	0.0813097	0.227791	0.316984	0.126801	1.39156	0.158474	0.556653	0.0871468
Q9TZ33	ucr-2.3	0.376385	0.359383	0.359477	0.233523	0.247961	0.22598	0.434792	0.411423	0.376886	0.431412	0.430823	0.419802	0.209159	0.210447	0.194056	0.216988	0.234821	0.236818	0.300451	0.417523	0.217048	1.38965	0.00829646	0.722408	0.019276
Q21215	rack-1	1.22393	1.45515	1.30759	0.935837	0.838971	0.844466	1.25985	1.27645	1.31087	1.74967	1.83355	1.74829	0.874351	0.776373	0.838848	1.40916	1.34257	1.18368	1.10099	1.52978	1.07083	1.38946	0.0618901	0.972607	0.869471
Q9N3X2	rps-4	0.935029	0.846898	0.887421	0.468193	0.51805	0.462163	0.907782	0.878213	0.982786	0.981243	0.977634	0.985563	0.484681	0.447845	0.546665	0.875004	0.859956	0.919522	0.686292	0.952203	0.688945	1.38746	0.0796764	1.00387	0.973962
Q22137	T04A8.7	0.225915	0.22819	0.196868	0.0821038	0.074958	0.0829088	0.179861	0.179941	0.175088	0.240242	0.242344	0.21796	0.0692681	0.0743392	0.0861787	0.0669813	0.0668591	0.0667008	0.148491	0.205906	0.0717212	1.38666	0.0883076	0.483002	0.029324
Q8WTL6	hpo-29	0.563625	0.565297	0.577343	0.279609	0.271147	0.280796	0.534711	0.505522	0.502415	0.658029	0.679761	0.634473	0.310672	0.310365	0.2506	0.391322	0.374457	0.334677	0.422969	0.585818	0.328682	1.38501	0.0630089	0.777082	0.331215
Q18787	rpt-1	1.19639	1.16532	1.16805	0.684791	0.736046	0.726047	1.05135	1.09247	1.14128	1.52165	1.46303	1.58545	0.719184	0.716554	0.836705	1.06092	1.0503	1.11166	0.946107	1.3092	0.915887	1.38378	0.0561507	0.968059	0.922329
Q21484	hat-1	0.672029	0.624861	0.646465	0.354018	0.352556	0.327381	0.556322	0.588131	0.583342	0.774381	0.774468	0.834522	0.308312	0.32083	0.336411	0.500138	0.509769	0.534546	0.496218	0.685194	0.418334	1.38083	0.0872933	0.843044	0.488362
Q18921	snap-1	0.267449	0.251802	0.26046	0.106724	0.106869	0.108828	0.19367	0.181348	0.187335	0.317949	0.305361	0.335473	0.123028	0.112484	0.113324	0.169651	0.184068	0.177534	0.183689	0.253522	0.146682	1.38018	0.154163	0.798535	0.595253
P53585	acly-1	0.72899	0.760889	0.719934	0.654501	0.581422	0.649914	0.846084	0.904235	0.982516	0.984313	0.948961	0.985373	0.606273	0.540612	0.608733	0.817782	0.85898	0.74327	0.682608	0.941914	0.695942	1.37987	0.00495527	1.01953	0.933007
Q17348	snr-1	0.258103	0.299613	0.271236	0.180198	0.167229	0.194686	0.330715	0.337076	0.277998	0.321825	0.306775	0.317189	0.208287	0.199277	0.157601	0.218326	0.216073	0.228881	0.228511	0.315263	0.204741	1.37964	0.0145466	0.895979	0.47954
Q21774	adsl-1	0.552702	0.518438	0.528161	0.288493	0.298772	0.323209	0.568631	0.50275	0.483916	0.636669	0.649267	0.618469	0.251175	0.253306	0.301219	0.412981	0.398255	0.485848	0.418296	0.576617	0.350464	1.37849	0.0719036	0.837837	0.389593
Q21740	edc-3	0.427109	0.340372	0.356766	0.204766	0.223133	0.21287	0.381275	0.403722	0.36494	0.422374	0.429439	0.42537	0.16801	0.170921	0.194136	0.271987	0.269626	0.304214	0.294169	0.40452	0.229816	1.37513	0.0600483	0.781236	0.226289
Q9N362	Y55F3AM.13	0.508997	0.549095	0.490928	0.432455	0.435552	0.407147	0.625317	0.576438	0.616789	0.647435	0.630483	0.774991	0.366056	0.358713	0.402597	0.56448	0.540006	0.586435	0.470696	0.645242	0.469714	1.37083	0.0174798	0.997915	0.892669
Q09591	mix-1	0.884142	0.915925	0.89951	0.412865	0.40609	0.414318	0.81091	0.835207	0.797072	0.966129	1.07795	0.901028	0.340757	0.339173	0.326431	0.378669	0.369534	0.375111	0.655475	0.898049	0.354946	1.37007	0.0625658	0.541509	0.0173175
Q09248	dnc-2	0.234524	0.240775	0.208759	0.120103	0.109716	0.113526	0.208866	0.220149	0.207719	0.288577	0.167845	0.313248	0.141227	0.132606	0.124576	0.206607	0.195211	0.213381	0.171234	0.234401	0.168935	1.36889	0.116041	0.986573	0.92933
P54816	lex-1	0.170082	0.130567	0.150194	0.146433	0.152119	0.15229	0.162758	0.194419	0.159286	0.218078	0.251014	0.246988	0.104098	0.111898	0.103398	0.151197	0.162437	0.19279	0.150281	0.205424	0.137636	1.36693	0.056503	0.915861	0.462863
Q93459	nubp-1	0.241409	0.253785	0.264831	0.0465735	0.0486553	0.0457796	0.164781	0.163836	0.159617	0.252764	0.254278	0.235796	0.0558547	0.0548689	0.0497853	0.0644247	0.0647029	0.0687013	0.150172	0.205179	0.059723	1.36629	0.145205	0.397696	0.169951
P53016	rfc-4	0.49956	0.522906	0.53354	0.227787	0.265309	0.252307	0.473358	0.507284	0.560968	0.531667	0.537823	0.532094	0.229927	0.226623	0.278025	0.256055	0.266853	0.310712	0.383568	0.523865	0.261366	1.36577	0.0561507	0.681407	0.108122
P61866	rpl-12	0.461923	0.527738	0.517969	0.126	0.127618	0.134416	0.317173	0.341379	0.31508	0.513998	0.566086	0.535087	0.139025	0.11863	0.137234	0.227893	0.223588	0.231137	0.315944	0.431467	0.179585	1.36564	0.182251	0.568406	0.320366
Q17994	got-2.2	0.428165	0.454823	0.442197	0.156764	0.155626	0.153523	0.307584	0.331947	0.310942	0.476809	0.530847	0.487664	0.11316	0.111546	0.115336	0.152202	0.148678	0.145639	0.298516	0.407632	0.131094	1.36553	0.138549	0.439151	0.0257493
P51404	rps-13	0.532111	0.520588	0.529116	0.259121	0.268776	0.256524	0.450136	0.448841	0.469201	0.610818	0.653782	0.593764	0.221672	0.212975	0.210766	0.424709	0.43302	0.468621	0.394373	0.537757	0.328627	1.36358	0.154959	0.833291	0.483387
Q21902	mcm-5	2.40333	2.26595	2.27543	1.15957	1.22201	1.17901	1.99669	2.04369	1.9487	2.76869	2.76294	2.80176	1.1722	1.0942	1.28659	1.59075	1.54468	1.65172	1.75088	2.38708	1.39002	1.36336	0.0781926	0.793898	0.352012
Q7JKP6	hsr-9	0.747802	0.758058	0.809782	0.625326	0.607015	0.611439	0.866964	0.867062	0.821526	1.08538	1.03131	0.983521	0.570963	0.56729	0.505752	0.843271	0.840843	0.838621	0.693237	0.942627	0.694457	1.35975	0.027882	1.00176	0.917959
Q19775	ppm-1.A	0.868536	0.75016	0.775961	0.351906	0.301724	0.359074	0.668463	0.638677	0.661006	0.894836	0.856396	0.907118	0.352666	0.308285	0.352005	0.449068	0.474107	0.484885	0.567893	0.771083	0.403503	1.35779	0.105596	0.710525	0.289566
O17921	tbb-1	0.178559	0.18573	0.192482	0.0432749	0.0459007	0.0433352	0.0849797	0.0902679	0.0642495	0.228604	0.249755	0.216614	0.0532692	0.0497972	0.0450449	0.0710755	0.0799147	0.0771463	0.11488	0.155745	0.062708	1.35572	0.356312	0.545855	0.394672
Q95008	pas-5	0.960332	0.902238	0.905452	0.566764	0.531	0.560936	0.836541	0.862258	0.908191	1.12415	1.20801	1.06095	0.55474	0.541434	0.618225	0.652132	0.654215	0.64173	0.737787	1.00002	0.610412	1.35543	0.0373012	0.827356	0.295948
P34559	ech-6	0.237006	0.283901	0.248783	0.0681081	0.0723691	0.0704476	0.162035	0.163733	0.169368	0.275005	0.284189	0.27446	0.0711836	0.0671536	0.0636573	0.164977	0.171072	0.152551	0.163436	0.221465	0.115099	1.35506	0.232499	0.704246	0.55854
Q09996	lars-1	1.24942	1.2753	1.2652	0.777566	0.790156	0.770442	1.06234	1.08191	1.13769	1.66743	1.60679	1.74713	0.650375	0.639059	0.666155	1.06121	1.05819	1.02037	1.02135	1.38388	0.849226	1.35496	0.109351	0.831476	0.358893
Q9UAQ6	rab-1	0.475701	0.487373	0.480323	0.322851	0.352939	0.341435	0.433674	0.461983	0.488673	0.637954	0.669472	0.641635	0.244404	0.239629	0.269524	0.46171	0.489976	0.470814	0.410104	0.555565	0.362676	1.35469	0.120617	0.884353	0.435
G5EFC1	rab-8	0.230282	0.23359	0.254124	0.132491	0.127286	0.130398	0.214476	0.217297	0.210941	0.2717	0.297877	0.288221	0.070299	0.0670833	0.0723672	0.0673924	0.0700879	0.0722693	0.184695	0.250085	0.0699165	1.35404	0.0518871	0.37855	0.000120508
O44750	app-1	0.446654	0.462539	0.468574	0.371578	0.389975	0.390387	0.507227	0.465897	0.589665	0.610112	0.588033	0.660062	0.362018	0.352538	0.409345	0.522398	0.511905	0.523566	0.421618	0.570166	0.446962	1.35233	0.0146375	1.06011	0.683799
P49180	rpl-33	0.615393	0.524962	0.65333	0.153829	0.182615	0.174554	0.291175	0.277231	0.346941	0.673231	0.725556	0.800205	0.189085	0.164406	0.194425	0.189704	0.165393	0.204835	0.384114	0.519056	0.184641	1.35131	0.28135	0.480695	0.166159
Q94051	cav-1	0.407111	0.45072	0.449547	0.0543806	0.048726	0.0521252	0.329467	0.324869	0.333791	0.303965	0.366632	0.317531	0.0972454	0.0970213	0.0410737	0.170913	0.175496	0.194774	0.243768	0.329376	0.129421	1.35118	0.167942	0.530916	0.662894
G5EFG4	abcf-2	0.922202	0.877857	0.889499	0.547129	0.609326	0.576222	0.787851	0.830828	0.831707	1.15446	1.14858	1.21227	0.544557	0.518137	0.59293	0.762989	0.810922	0.831389	0.737039	0.994284	0.676821	1.34902	0.0723839	0.918297	0.658523
Q9XW92	vha-13	0.771991	0.781684	0.81059	0.540818	0.556144	0.605191	0.871233	0.912927	0.869444	0.928169	0.988355	0.909827	0.753381	0.72032	0.580238	0.945787	0.947648	0.881212	0.677736	0.913326	0.804765	1.34761	0.0177425	1.18743	0.170192
Q9BPN8	Y92H12BR.3	0.752336	0.69957	0.691593	0.563453	0.577238	0.583645	0.665503	0.690038	0.706478	1.02852	1.06049	1.05699	0.420392	0.412585	0.491636	0.652796	0.67541	0.746242	0.644639	0.868005	0.56651	1.3465	0.0872933	0.878802	0.368737
Q95005	pas-4	0.60519	0.626006	0.584863	0.465124	0.458323	0.456966	0.755715	0.74124	0.756993	0.683802	0.68869	0.676584	0.507891	0.47823	0.517708	0.746581	0.7318	0.741715	0.532745	0.717171	0.620654	1.34618	0.0186411	1.16501	0.248784
Q21746	sgt-1	0.775222	0.77996	0.850723	0.256924	0.263042	0.266387	0.472002	0.4998	0.524345	0.916174	0.943561	0.934633	0.188308	0.177938	0.20179	0.332432	0.319609	0.368641	0.532043	0.715086	0.264786	1.34404	0.236388	0.497679	0.101555
Q18688	hsp-90	3.6191	3.39244	3.63804	1.56117	1.72034	1.66347	2.5678	2.77238	2.72471	4.29782	4.18373	4.40211	1.41416	1.34766	1.78379	2.3033	2.34409	2.36184	2.59909	3.49143	1.9258	1.34332	0.16141	0.740952	0.320366
G5ECL1	M05D6.2	0.349119	0.320031	0.365018	0.165887	0.150275	0.15969	0.268561	0.270814	0.24346	0.427521	0.405294	0.412677	0.197844	0.185169	0.192409	0.273693	0.259974	0.277856	0.25167	0.338054	0.231157	1.34324	0.143017	0.918493	0.922329
Q9U334	unc-59	0.209798	0.201759	0.222436	0.180269	0.184173	0.182721	0.22718	0.27523	0.255602	0.313005	0.242754	0.272123	0.167153	0.152977	0.201929	0.246819	0.225315	0.245013	0.19686	0.264316	0.206535	1.34266	0.015493	1.04915	0.771423
Q23670	top-2	1.92146	1.94887	1.95728	1.11295	1.11014	1.11893	1.76334	1.72935	1.69842	2.34222	2.55716	2.21583	1.11529	1.04608	0.925526	1.58768	1.57833	1.63758	1.52827	2.05105	1.31508	1.34208	0.0977654	0.860501	0.487781
Q9U2D9	gsy-1	0.74052	0.698646	0.726951	0.702969	0.73315	0.73861	0.941889	0.955046	0.928634	0.996397	0.980947	1.02148	0.695585	0.691923	0.745165	0.998353	1.08068	0.990854	0.723474	0.970732	0.867093	1.34176	0.00664472	1.19851	0.091908
Q9N425	csn-3	0.216364	0.216364	0.216364	0.212451	0.19169	0.24495	0.364731	0.248279	0.257557	0.290189	0.290189	0.290189	0.183405	0.177387	0.212067	0.284435	0.327156	0.295891	0.216364	0.290189	0.246724	1.34121	0.0460881	1.14032	0.450688
O17953	dld-1	0.708799	0.682757	0.713327	0.521627	0.518375	0.512724	0.617948	0.644655	0.666911	0.91483	1.16099	0.891405	0.327289	0.329237	0.358074	0.512657	0.472021	0.539879	0.609601	0.816123	0.423193	1.33878	0.100114	0.694212	0.0381804
Q19326	unc-85	0.260242	0.256371	0.283135	0.141896	0.165023	0.168488	0.215306	0.207023	0.244041	0.344103	0.358204	0.33696	0.15048	0.141075	0.168535	0.19072	0.203655	0.202614	0.212526	0.284273	0.17618	1.33759	0.10388	0.828981	0.388947
Q22013	R186.3	0.132447	0.20941	0.210868	0.11907	0.112255	0.119475	0.197339	0.215158	0.191744	0.231644	0.148675	0.223921	0.113287	0.120999	0.12074	0.1624	0.17161	0.163166	0.150587	0.201413	0.142034	1.33752	0.0684401	0.943197	0.85492
O02642	sucl-2	0.310522	0.390766	0.338677	0.265909	0.295165	0.272615	0.375565	0.369577	0.362626	0.411492	0.509609	0.472317	0.208346	0.21272	0.237338	0.299914	0.330036	0.290084	0.312275	0.416864	0.263073	1.33492	0.0303789	0.842438	0.168338
P42168	kin-19	0.422549	0.442042	0.472508	0.274838	0.248611	0.236953	0.448503	0.44584	0.480694	0.471987	0.467256	0.484184	0.294745	0.296197	0.344758	0.438952	0.48551	0.548632	0.349583	0.466411	0.401466	1.33419	0.0762706	1.14841	0.4234
P34697	sod-1	0.405686	0.34526	0.37534	0.120462	0.136141	0.132413	0.211754	0.209889	0.256144	0.466161	0.399277	0.47738	0.146477	0.131711	0.129796	0.193925	0.170507	0.211258	0.25255	0.336768	0.163946	1.33347	0.248049	0.649161	0.349828
P47208	cct-4	0.810343	0.877576	0.814566	0.793487	0.821479	0.797002	0.923516	1.05179	1.00894	1.1922	1.22242	1.15114	0.708824	0.64427	0.738899	1.00089	0.992153	1.02524	0.819075	1.09167	0.851713	1.3328	0.0149601	1.03985	0.85575
Q22781	acdh-7	0.551156	0.538213	0.532838	0.420051	0.427417	0.406692	0.602294	0.554554	0.644355	0.689022	0.684131	0.657498	0.341096	0.345984	0.315931	0.567756	0.581575	0.611352	0.479394	0.638642	0.460616	1.33219	0.0684401	0.960828	0.667292
P49049	imp-2	0.299543	0.299956	0.296488	0.179618	0.181306	0.158787	0.323297	0.318128	0.300989	0.321119	0.3088	0.312495	0.188192	0.192038	0.175314	0.207249	0.194406	0.211762	0.23595	0.314138	0.194827	1.33138	0.0298256	0.825714	0.275891
O62246	cope-1	0.137911	0.137911	0.137911	0.143197	0.14383	0.126708	0.18682	0.184307	0.179584	0.18357	0.18357	0.18357	0.148841	0.158911	0.134272	0.182733	0.190807	0.219991	0.137911	0.18357	0.172592	1.33107	0.00383731	1.25147	0.022441
Q9U3D6	adr-1	0.2007	0.211029	0.207074	0.121869	0.107308	0.106317	0.216912	0.214917	0.203193	0.198687	0.234211	0.202125	0.135626	0.129807	0.080411	0.141263	0.12502	0.135515	0.159049	0.211674	0.124607	1.33087	0.0715563	0.783449	0.252914
Q23312	rps-7	0.782274	0.774783	0.75643	0.395399	0.421057	0.425204	0.755501	0.705626	0.704683	0.876763	0.847762	0.834764	0.291238	0.295361	0.358632	0.597285	0.628914	0.595653	0.592525	0.787516	0.46118	1.32909	0.142628	0.778331	0.273062
Q966L5	E01A2.2	0.434412	0.453027	0.445168	0.216091	0.202447	0.204861	0.438012	0.435106	0.424926	0.442664	0.437253	0.418126	0.297982	0.283138	0.198579	0.201303	0.206231	0.210675	0.326001	0.432681	0.232985	1.32724	0.0842033	0.714674	0.185922
P34529	dcr-1	0.222231	0.207153	0.23244	0.212164	0.211054	0.238606	0.274381	0.294232	0.256127	0.327334	0.307031	0.296165	0.21159	0.1903	0.189186	0.278537	0.262238	0.289988	0.220608	0.292545	0.236973	1.32609	0.0114693	1.07418	0.576823
Q8WTM6	arx-4	0.312251	0.310093	0.299887	0.237467	0.210604	0.22533	0.305091	0.33109	0.329862	0.37941	0.390866	0.374647	0.322123	0.288158	0.290522	0.289832	0.29123	0.285642	0.265939	0.351827	0.294585	1.32296	0.00729129	1.10772	0.233305
G5EES9	txl-1	0.503406	0.573008	0.532068	0.285992	0.286179	0.299203	0.434413	0.447024	0.549911	0.629433	0.619963	0.598059	0.42369	0.426951	0.463092	0.467646	0.491681	0.470794	0.413309	0.546467	0.457309	1.32217	0.069145	1.10646	0.392628
Q20647	rpl-25.2	0.40072	0.356559	0.416361	0.0798534	0.0833425	0.0833144	0.167829	0.166249	0.202937	0.431897	0.429635	0.479095	0.0746177	0.0696241	0.0862551	0.155799	0.142441	0.173469	0.236692	0.312941	0.117034	1.32214	0.318738	0.494459	0.318548
O44782	vpr-1	0.205035	0.220399	0.236221	0.141223	0.138451	0.137864	0.230214	0.208975	0.207264	0.283579	0.229435	0.266547	0.111901	0.115581	0.132296	0.194935	0.189349	0.211635	0.179866	0.237669	0.159283	1.32137	0.0960222	0.885566	0.489312
Q9N3T5	spg-7	0.292312	0.288452	0.283406	0.178785	0.196887	0.182173	0.319559	0.325997	0.293508	0.308245	0.312506	0.318313	0.180569	0.184954	0.191642	0.22318	0.211382	0.214275	0.237003	0.313021	0.201	1.32075	0.0174798	0.848094	0.232973
Q95XQ8	mcm-4	1.50371	1.29579	1.47924	0.999248	1.03137	1.05032	1.42656	1.4669	1.42915	1.78116	1.79547	1.81977	0.764149	0.73266	0.896124	1.19689	1.16171	1.26058	1.22661	1.61984	1.00202	1.32058	0.0569096	0.816899	0.164174
P34383	far-2	0.507445	0.587058	0.495705	0.18011	0.23395	0.294969	0.469483	0.589493	0.414408	0.604481	0.508171	0.447129	0.171086	0.1694	0.396799	0.262577	0.401947	0.61976	0.383206	0.505527	0.336928	1.3192	0.250765	0.879235	0.663048
G5ED41	cand-1	0.980828	1.03279	1.08103	0.939689	0.719697	0.915083	1.08884	1.0816	1.13653	1.38529	1.47035	1.31418	1.07425	1.13519	0.938141	1.24374	1.1619	1.25301	0.944853	1.24613	1.13437	1.31886	0.012781	1.20058	0.0743224
Q03604	rnr-1	1.93089	1.72301	1.81264	1.00458	1.06533	1.07371	1.44021	1.18727	1.39701	2.45285	2.48304	2.38489	0.669271	0.623234	1.02345	1.26242	1.21733	1.07249	1.43503	1.89088	0.978034	1.31766	0.252923	0.681544	0.131607
P34183	hars-1	0.741072	0.771674	0.683172	0.57257	0.562679	0.535182	0.873658	0.81623	0.885813	0.770626	0.840158	0.901495	0.586364	0.527602	0.614427	0.748093	0.7384	0.720712	0.644391	0.847997	0.655933	1.31597	0.0111128	1.01791	0.863457
Q23449	rpn-12	0.595007	0.567226	0.609618	0.313	0.311841	0.308213	0.398207	0.420826	0.460618	0.752797	0.796547	0.727357	0.28353	0.287756	0.30219	0.410586	0.414982	0.425018	0.450817	0.592725	0.35401	1.31478	0.208686	0.785263	0.373545
Q9XTT9	rpt-6	0.241717	0.24378	0.223471	0.13143	0.134388	0.129167	0.220009	0.195239	0.205458	0.270902	0.305574	0.253953	0.162468	0.136049	0.111032	0.187771	0.180406	0.191681	0.183992	0.241856	0.161568	1.31449	0.105596	0.878125	0.595253
Q09422	pgam-5	0.222407	0.22987	0.233848	0.226182	0.224434	0.23551	0.254383	0.251681	0.252873	0.338515	0.368682	0.337375	0.169242	0.171241	0.177961	0.231802	0.259052	0.256262	0.228709	0.300585	0.210927	1.31427	0.0434562	0.922251	0.427802
P30642	eif-3.D	0.367877	0.367877	0.367877	0.363213	0.373259	0.367159	0.521967	0.450477	0.477051	0.483165	0.483165	0.483165	0.382305	0.33187	0.380619	0.459708	0.474743	0.417628	0.367877	0.483165	0.407812	1.31339	0.000840688	1.10856	0.143281
Q18886	vps-32.1	0.196789	0.232128	0.233974	0.133876	0.139709	0.131808	0.242203	0.218427	0.171889	0.257229	0.270331	0.24298	0.24301	0.239891	0.25777	0.24118	0.231663	0.282168	0.178047	0.233843	0.24928	1.31338	0.0533894	1.40008	0.0230614
Q21568	snu-13	0.36143	0.383746	0.336414	0.111041	0.111636	0.0915755	0.299373	0.288761	0.289022	0.303823	0.324257	0.327905	0.122654	0.125532	0.0977738	0.135658	0.136849	0.137696	0.23264	0.305523	0.126027	1.31329	0.136194	0.541725	0.176033
O45499	rps-26	0.20924	0.175813	0.199384	0.0414508	0.042426	0.04029	0.0769028	0.0694609	0.0744242	0.223183	0.262894	0.223729	0.0474011	0.0429648	0.0449181	0.0751191	0.0760688	0.0743309	0.118101	0.155099	0.0601338	1.31328	0.412978	0.509175	0.384697
Q9GYI1	F29B9.11	0.262607	0.272727	0.264032	0.177922	0.175558	0.173228	0.163413	0.159043	0.187357	0.400242	0.45079	0.379302	0.0655296	0.0620442	0.079601	0.196936	0.20014	0.220382	0.221012	0.290025	0.137439	1.31225	0.570055	0.62186	0.113705
P90860	F36A2.7	0.234813	0.204486	0.188487	0.127028	0.121122	0.136563	0.190535	0.170522	0.199117	0.255509	0.263094	0.249542	0.169503	0.156195	0.189456	0.197241	0.19152	0.185119	0.16875	0.221386	0.181506	1.31192	0.0658901	1.07559	0.520089
G5ECT6	gpc-2	0.376063	0.394577	0.403604	0.183573	0.200061	0.203644	0.412782	0.340365	0.35074	0.405965	0.406631	0.394428	0.229337	0.238275	0.184593	0.263606	0.244637	0.252255	0.293587	0.385152	0.235451	1.31188	0.0757438	0.801979	0.368737
P91918	snr-2	0.467346	0.469809	0.472633	0.347886	0.356348	0.397774	0.385106	0.425258	0.477352	0.691487	0.69175	0.622862	0.271216	0.282542	0.268568	0.43461	0.396793	0.500371	0.418633	0.548969	0.359017	1.31134	0.148787	0.857594	0.337987
Q18476	C35A5.8	0.499654	0.47547	0.434655	0.353632	0.372472	0.347139	0.493167	0.50681	0.517571	0.579876	0.593733	0.562791	0.250633	0.253042	0.263525	0.354804	0.357059	0.38622	0.413837	0.542325	0.31088	1.31048	0.0280887	0.751215	0.0242684
Q9TZS5	cct-7	0.191359	0.151106	0.167427	0.112511	0.121811	0.110355	0.204706	0.242559	0.223501	0.134444	0.150312	0.164176	0.120003	0.115085	0.135544	0.209504	0.215137	0.230461	0.142428	0.186616	0.170956	1.31025	0.176611	1.20029	0.433389
Q9TXU7	eif-1.A	0.325408	0.285866	0.274721	0.0585226	0.0610664	0.0541819	0.134044	0.120096	0.107722	0.335052	0.37481	0.3158	0.063542	0.058901	0.0664004	0.120642	0.124172	0.119054	0.176628	0.231254	0.0921185	1.30927	0.358831	0.521541	0.431215
Q9GZH5	rpn-1	1.52478	1.52505	1.59699	1.15784	1.23931	1.2071	1.51452	1.57309	1.76662	2.01663	2.06738	1.85866	1.04981	0.984653	1.15271	1.27027	1.21345	1.36309	1.37518	1.79948	1.17233	1.30855	0.0149601	0.852493	0.131647
Q19722	nars-1	1.10672	1.14508	1.1061	0.590131	0.577049	0.582483	0.833072	0.866245	0.885034	1.34812	1.3708	1.37457	0.380382	0.368751	0.432986	0.815571	0.811865	0.897727	0.85126	1.11297	0.61788	1.30744	0.258588	0.725842	0.227139
Q17361	usp-14	0.602223	0.5904	0.561232	0.448672	0.461845	0.478789	0.495841	0.549678	0.580696	0.807807	0.863617	0.80934	0.330802	0.33624	0.391413	0.554795	0.569343	0.520189	0.52386	0.684496	0.450464	1.30664	0.123407	0.859893	0.318548
O01803	rab-11.1	0.781812	0.735853	0.751525	0.462692	0.491345	0.497196	0.834831	0.78599	0.770079	0.808274	0.868681	0.792922	0.487835	0.463155	0.549335	0.665908	0.631783	0.622631	0.62007	0.810129	0.570108	1.30651	0.0353799	0.919425	0.619463
O45946	rpl-18	1.06802	0.908594	0.968609	0.320513	0.325567	0.283628	0.57314	0.555939	0.583763	1.12488	1.13666	1.08278	0.283347	0.278304	0.300278	0.379227	0.387047	0.389633	0.645823	0.842861	0.336306	1.3051	0.25093	0.52074	0.146753
Q27497	gsp-1	0.129832	0.129832	0.129832	0.158646	0.100733	0.130116	0.145705	0.172232	0.190208	0.169382	0.169382	0.169382	0.184836	0.202752	0.176708	0.181721	0.214374	0.14197	0.129832	0.169382	0.183727	1.30463	0.0132213	1.41512	0.00366937
O16368	rpt-2	1.08704	1.05516	1.11261	0.514799	0.527383	0.528629	0.767268	0.772809	0.769132	1.30886	1.34705	1.32509	0.526349	0.47633	0.587933	0.766349	0.754406	0.873326	0.804271	1.04837	0.664115	1.3035	0.222091	0.825736	0.563011
Q9XTI0	B0250.5	0.616514	0.559893	0.537006	0.26987	0.265304	0.275955	0.345871	0.367139	0.369399	0.724698	0.743847	0.737487	0.204888	0.186157	0.204162	0.351462	0.353958	0.36485	0.420757	0.548073	0.277579	1.30259	0.327583	0.659714	0.199287
Q9XVE9	rpl-14	0.520759	0.469049	0.481201	0.131503	0.145976	0.141778	0.242411	0.244676	0.247904	0.564488	0.606487	0.55598	0.152561	0.142499	0.152571	0.2269	0.226036	0.242283	0.315044	0.410325	0.190475	1.30243	0.326314	0.604598	0.383844
Q09590	emb-8	0.459458	0.473802	0.472227	0.273354	0.269114	0.270545	0.408328	0.377827	0.442694	0.543824	0.52468	0.591676	0.182357	0.177385	0.190927	0.281768	0.270486	0.330877	0.36975	0.481505	0.238967	1.30224	0.132555	0.646293	0.0400013
P09446	hsp-1	2.8657	2.65013	2.67667	1.42572	1.51557	1.44869	2.02087	2.04807	2.0974	3.27707	3.66668	3.25289	1.0015	1.01445	1.38341	1.73932	1.77276	1.82961	2.09708	2.72716	1.45684	1.30046	0.219734	0.6947	0.151063
Q09531	F07F6.4	0.144351	0.144351	0.144351	0.14915	0.134464	0.149438	0.172533	0.177309	0.213301	0.187714	0.187714	0.187714	0.165239	0.153017	0.116893	0.184481	0.187078	0.197097	0.144351	0.187714	0.167301	1.30041	0.012781	1.15899	0.166402
Q18885	icd-1	0.430472	0.44395	0.46844	0.284684	0.313409	0.32013	0.472997	0.584002	0.497627	0.43739	0.425993	0.521677	0.317045	0.272805	0.328425	0.494022	0.474065	0.487859	0.376848	0.489948	0.395703	1.30012	0.0857589	1.05004	0.822295
Q23621	gdh-1	1.53736	1.54602	1.51702	0.877753	0.911224	0.909973	1.31015	1.34352	1.36618	1.8677	1.79168	1.79881	0.918976	0.851135	0.959943	1.3383	1.29167	1.37426	1.21656	1.57967	1.12238	1.29848	0.107384	0.922586	0.737806
Q21993	pfd-5	0.361562	0.339177	0.316394	0.368045	0.38796	0.377067	0.444728	0.40739	0.437122	0.503006	0.49379	0.505946	0.25227	0.241936	0.277263	0.429878	0.421319	0.393699	0.358368	0.46533	0.336061	1.29847	0.0549123	0.937754	0.493555
P54811	cdc-48.1	0.928918	0.887618	0.920139	0.683862	0.716032	0.751755	1.0075	0.971175	1.01818	1.03025	1.16795	1.14002	0.682019	0.619937	0.868813	1.12591	1.09946	1.07307	0.814721	1.05585	0.911535	1.29596	0.0569096	1.11883	0.501224
O16259	sti-1	1.49627	1.58451	1.46559	0.614326	0.663359	0.626311	1.0504	1.01719	0.949225	1.78189	1.76592	1.79245	0.69801	0.60293	0.732389	0.899503	0.899233	0.871099	1.07506	1.39285	0.783861	1.2956	0.229085	0.729131	0.383844
P29691	eef-2	3.67472	3.79184	3.7369	1.79503	1.79467	1.77866	2.8992	2.95031	2.97573	4.01973	4.5578	4.0298	1.60694	1.59076	1.84252	2.02328	2.09616	2.00507	2.76197	3.57209	1.86079	1.29331	0.132015	0.673718	0.122241
Q20310	F42A10.5	0.583914	0.562434	0.597333	0.315376	0.341815	0.312022	0.450635	0.456506	0.373242	0.707568	0.772282	0.743433	0.351305	0.328147	0.315967	0.41637	0.429679	0.339081	0.452149	0.583944	0.363425	1.29149	0.20472	0.803772	0.388947
P91349	spd-5	0.606754	0.542175	0.71888	0.409067	0.428119	0.435562	0.533288	0.585723	0.580503	0.808765	0.75544	0.790817	0.308915	0.305128	0.387724	0.45172	0.428105	0.462706	0.523426	0.675756	0.390716	1.29102	0.0873683	0.746459	0.0789245
Q93576	ndk-1	0.55786	0.476568	0.470447	0.408844	0.424183	0.422272	0.507068	0.546079	0.47581	0.66278	0.730071	0.639299	0.257808	0.251969	0.318513	0.456919	0.484808	0.472732	0.460029	0.593518	0.373791	1.29017	0.124363	0.812539	0.15961
Q966C6	rpl-7A	0.567941	0.545554	0.587021	0.272855	0.274695	0.267617	0.319595	0.324495	0.331763	0.741225	0.770393	0.758031	0.113927	0.117216	0.114943	0.302805	0.307927	0.316489	0.41928	0.540917	0.212218	1.29011	0.507401	0.506148	0.0566303
P27639	inf-1	0.957162	0.968177	0.949106	0.64983	0.629602	0.600601	0.906322	0.885383	0.905901	1.09388	1.18678	1.15468	0.529539	0.539614	0.540194	0.684267	0.668837	0.701188	0.792413	1.02216	0.610607	1.28993	0.0545095	0.770566	0.0829172
G5EEI8	chp-1	0.151655	0.151655	0.151655	0.1582	0.145803	0.150962	0.196643	0.17753	0.212627	0.1956	0.1956	0.1956	0.1342	0.131166	0.117461	0.205581	0.165449	0.204378	0.151655	0.1956	0.159706	1.28977	0.0311094	1.05309	0.819658
Q8WQA8	rps-20	0.540522	0.585532	0.567076	0.166016	0.167179	0.168919	0.315943	0.312063	0.330891	0.616295	0.628736	0.623296	0.185948	0.182499	0.190133	0.3046	0.305648	0.312146	0.365874	0.471204	0.246829	1.28789	0.28102	0.674629	0.498063
Q9N5V3	imb-3	1.32248	1.28796	1.39767	0.998786	1.01787	0.983876	1.28599	1.34141	1.43852	1.65634	1.71349	1.58336	1.02625	0.997456	1.18435	1.29541	1.36628	1.26041	1.16811	1.50318	1.18836	1.28686	0.0234968	1.01734	0.862159
Q18212	hel-1	0.563381	0.542579	0.544591	0.395076	0.395003	0.3764	0.59779	0.619606	0.562218	0.628299	0.592677	0.623694	0.5389	0.495025	0.406161	0.52632	0.556402	0.541239	0.469505	0.604047	0.510674	1.28656	0.0169505	1.08769	0.365427
O45865	ant-1.1	0.162861	0.130943	0.149898	0.0609795	0.0758416	0.0696297	0.105631	0.0940323	0.0925765	0.194033	0.153816	0.196155	0.0781787	0.074169	0.07727	0.0928566	0.0968068	0.0943211	0.108359	0.139374	0.0856004	1.28623	0.258588	0.789971	0.527376
Q9XW41	snx-3	0.136369	0.136369	0.136369	0.116812	0.139294	0.153	0.196864	0.154307	0.174922	0.175364	0.175364	0.175364	0.161835	0.14978	0.15698	0.20871	0.20897	0.178527	0.136369	0.175364	0.177467	1.28596	0.00829646	1.30138	0.00835577
P48166	rpl-36.A	0.185461	0.183492	0.187257	0.052495	0.0544031	0.063837	0.0632017	0.0620884	0.0570678	0.264635	0.283901	0.203156	0.0448628	0.0441834	0.0534248	0.0661843	0.0637233	0.0666274	0.121157	0.155675	0.056501	1.2849	0.692716	0.466344	0.20348
Q20822	srpa-68	0.268164	0.328956	0.277574	0.140599	0.144616	0.138765	0.249505	0.249219	0.253074	0.307823	0.328328	0.280372	0.142823	0.161333	0.130989	0.184633	0.204662	0.195452	0.216446	0.278053	0.169982	1.28463	0.12038	0.785334	0.362065
Q9U1Q4	glp-4	1.90174	1.83421	1.90814	1.01199	1.03328	1.02258	1.4802	1.46206	1.4833	2.26056	2.26909	2.23291	1.00685	0.972507	1.059	1.32383	1.32215	1.39434	1.45199	1.86469	1.17978	1.28423	0.151502	0.812525	0.383844
Q20121	acs-4	1.08685	1.01267	1.0829	0.86404	0.885558	0.900098	1.12434	1.20606	1.18836	1.2711	1.41861	1.27711	0.707999	0.69992	0.843316	0.990397	1.0089	1.05714	0.972021	1.2476	0.884613	1.28351	0.0205378	0.910076	0.317955
Q18224	ntl-9	0.39923	0.351315	0.382207	0.0954537	0.102093	0.100403	0.158342	0.166067	0.159768	0.453266	0.44955	0.448331	0.0902982	0.0880595	0.10609	0.143049	0.149016	0.157462	0.23845	0.305887	0.122329	1.28281	0.416261	0.513017	0.268518
Q1XFY9	rps-24	0.174344	0.181241	0.189389	0.222737	0.228399	0.206825	0.342908	0.335544	0.349428	0.164937	0.169419	0.180336	0.218656	0.214811	0.239885	0.353024	0.358426	0.364189	0.200489	0.257095	0.291499	1.28234	0.332416	1.45394	0.11226
O17406	attf-2	1.27525	1.54133	1.32146	0.246682	0.261736	0.286525	0.775779	0.804802	0.702561	1.45727	1.28563	1.29171	0.330683	0.301576	0.247939	0.451683	0.469448	0.456762	0.822164	1.05296	0.376348	1.28072	0.23196	0.457754	0.274637
O45087	dyci-1	0.147126	0.147126	0.147126	0.148084	0.1382	0.155094	0.196836	0.175847	0.192588	0.188424	0.188424	0.188424	0.146137	0.140254	0.152973	0.191722	0.171961	0.190304	0.147126	0.188424	0.165558	1.2807	0.00208172	1.12528	0.101555
O45418	fkb-6	1.44984	1.50783	1.45209	0.523327	0.554828	0.519507	0.849778	0.887745	0.904101	1.75052	1.60128	1.69369	0.573408	0.528202	0.573891	0.698761	0.672083	0.7337	1.00124	1.28119	0.630007	1.2796	0.268728	0.629229	0.264527
Q09293	tofu-6	0.447069	0.382818	0.446383	0.233619	0.281977	0.258432	0.397215	0.419403	0.421243	0.489725	0.437855	0.45125	0.205566	0.194856	0.240837	0.239044	0.242363	0.251079	0.341716	0.436115	0.228957	1.27625	0.0561507	0.670022	0.0180623
O16303	dnj-19	0.31253	0.349394	0.350521	0.248517	0.280184	0.271515	0.397916	0.353215	0.397167	0.413927	0.339394	0.410766	0.2235	0.242137	0.280893	0.369436	0.362433	0.406666	0.30211	0.385398	0.314178	1.27569	0.0669601	1.03994	0.879505
G5EFT4	ltah-1.1	0.408183	0.437112	0.412941	0.274755	0.29293	0.278792	0.332445	0.338096	0.35688	0.554542	0.526743	0.574581	0.23652	0.237346	0.24526	0.319655	0.295906	0.340878	0.350785	0.447215	0.279261	1.27489	0.157106	0.796101	0.213292
P48154	rps-1	1.50106	1.29951	1.31569	0.855484	0.884514	0.86593	1.09042	1.10908	1.20014	1.70816	1.9723	1.48948	0.620246	0.572074	0.654712	0.73086	0.715419	0.788916	1.12036	1.42826	0.680371	1.27482	0.13337	0.607277	0.0121404
P27420	hsp-3	0.596447	0.763103	0.684979	0.336903	0.325627	0.31424	0.561307	0.55774	0.574083	0.695079	0.79338	0.661338	0.311805	0.295622	0.227543	0.463159	0.481277	0.491264	0.50355	0.640488	0.378445	1.27194	0.20079	0.751554	0.299154
Q22712	mtm-3	0.246782	0.248789	0.252916	0.16967	0.161701	0.172205	0.216077	0.221257	0.230855	0.307241	0.322949	0.293265	0.146196	0.166081	0.140801	0.22611	0.23426	0.240041	0.208677	0.265274	0.192248	1.27121	0.133598	0.921271	0.619799
Q9TXI4	F23C8.5	0.653304	0.631675	0.635795	0.19912	0.207555	0.198761	0.321227	0.31917	0.409653	0.699501	0.747128	0.714552	0.202612	0.20684	0.220315	0.204384	0.191076	0.242291	0.421035	0.535206	0.211253	1.27117	0.30685	0.501747	0.128704
Q21986	cra-1	0.544564	0.519582	0.530244	0.430259	0.411041	0.420558	0.581697	0.435188	0.555573	0.690977	0.673123	0.689758	0.408132	0.434872	0.499706	0.490837	0.536293	0.580208	0.476041	0.604386	0.491675	1.26961	0.0519499	1.03284	0.801876
P48150	rps-14	0.469023	0.457763	0.423461	0.190059	0.198426	0.197226	0.326706	0.331887	0.353807	0.548347	0.389596	0.505139	0.206175	0.204759	0.223242	0.326752	0.334023	0.31361	0.32266	0.409247	0.268093	1.26836	0.217182	0.830886	0.636766
Q9BKU4	phb-1	0.841868	0.813119	0.80879	0.388338	0.41059	0.385367	0.63686	0.629997	0.671237	0.891941	0.952814	0.841381	0.448964	0.419432	0.393536	0.48051	0.450764	0.520598	0.608012	0.770705	0.452301	1.26758	0.143985	0.743901	0.262583
Q19371	sec-24.1	0.177306	0.187344	0.195852	0.0767924	0.0796344	0.0808338	0.143366	0.0974931	0.148881	0.204657	0.204821	0.2118	0.0861907	0.0799345	0.0964328	0.136778	0.128005	0.144347	0.13296	0.168503	0.111948	1.26732	0.268728	0.841965	0.715911
O16298	hpo-18	0.137273	0.182009	0.16366	0.157925	0.160064	0.164954	0.157509	0.166612	0.173084	0.24534	0.247966	0.231541	0.0898736	0.0848138	0.0947658	0.173688	0.18041	0.168753	0.160981	0.203676	0.132051	1.26522	0.236388	0.820288	0.213292
O44480	rpl-20	0.417785	0.44105	0.430209	0.192968	0.203976	0.203224	0.344973	0.376908	0.411607	0.410114	0.391591	0.454067	0.191737	0.187113	0.216513	0.37699	0.357179	0.391994	0.314869	0.39821	0.286921	1.26469	0.211307	0.911241	0.795077
Q9N5E4	T02H6.11	0.233828	0.258744	0.260983	0.0851203	0.0989877	0.0981747	0.127116	0.142354	0.129444	0.303992	0.352841	0.253571	0.09824	0.091128	0.108265	0.116687	0.117236	0.123287	0.17264	0.21822	0.109141	1.26402	0.390845	0.632187	0.295948
Q20412	F44G4.2	0.24186	0.24318	0.205068	0.180963	0.162568	0.176489	0.231275	0.220242	0.212041	0.279565	0.262686	0.320797	0.184009	0.172682	0.167251	0.233569	0.236252	0.221211	0.201688	0.254434	0.202496	1.26152	0.0678464	1.00401	0.966766
Q21307	mek-1	0.404827	0.390556	0.411838	0.287602	0.263612	0.300695	0.349154	0.392753	0.455677	0.465999	0.433243	0.498012	0.215587	0.214562	0.23595	0.229104	0.239713	0.242862	0.343188	0.432473	0.22963	1.26016	0.0357599	0.669107	0.00362256
Q20546	tmed-10	0.385891	0.394981	0.393318	0.173636	0.174306	0.178496	0.321402	0.316095	0.314466	0.395025	0.425519	0.36869	0.104435	0.103586	0.106096	0.104255	0.10352	0.106341	0.283438	0.356866	0.104705	1.25906	0.132015	0.369412	0.000776381
P91913	rla-1	0.174292	0.241989	0.233929	0.112403	0.111796	0.108286	0.191805	0.204413	0.199638	0.187586	0.269042	0.183793	0.119601	0.10501	0.121777	0.203376	0.204412	0.179914	0.163783	0.206046	0.155682	1.25805	0.200408	0.950538	0.913743
Q04908	rpn-3	1.85213	1.77661	1.84187	1.03902	1.0767	1.06866	1.47592	1.4946	1.43753	2.13232	2.18438	2.15977	0.762231	0.712266	0.824073	1.19375	1.1902	1.23141	1.4425	1.81409	0.985653	1.2576	0.201875	0.683297	0.0744659
Q17827	pfd-1	0.157284	0.158271	0.156484	0.0903448	0.121959	0.110305	0.110945	0.140266	0.156418	0.200205	0.194376	0.19512	0.106668	0.104605	0.112216	0.119176	0.120517	0.139901	0.132441	0.166222	0.117181	1.25506	0.135533	0.884775	0.509306
D0PV95	laf-1	0.986942	1.12379	1.06935	0.787968	0.797729	0.740989	1.01032	1.01543	1.00142	1.24035	1.303	1.338	0.649581	0.635221	0.686108	0.929184	0.864457	0.843782	0.917794	1.15142	0.768055	1.25455	0.0681399	0.83685	0.170192
Q93615	F27D4.1	0.884052	0.932647	0.86445	0.507582	0.535748	0.538575	0.704592	0.743331	0.690855	1.06213	1.09372	1.03367	0.456198	0.452241	0.484729	0.678635	0.665073	0.718112	0.710509	0.88805	0.575831	1.24988	0.200704	0.810449	0.318418
P91477	pbs-4	0.390333	0.38986	0.357156	0.21869	0.249006	0.230455	0.328894	0.334249	0.345311	0.424784	0.431717	0.427447	0.270815	0.260391	0.27161	0.313889	0.344284	0.362789	0.305916	0.382067	0.303963	1.24893	0.0981915	0.993614	0.922329
Q17761	T25B9.9	0.514212	0.495002	0.505477	0.36691	0.377365	0.379841	0.438377	0.401869	0.411412	0.68031	0.696492	0.653121	0.356525	0.355931	0.453557	0.473911	0.466459	0.418364	0.439801	0.54693	0.420791	1.24358	0.177326	0.956776	0.815745
Q17967	pdi-1	1.50552	1.53403	1.59331	1.08473	1.11232	1.04842	1.50786	1.44021	1.49202	1.81226	1.81307	1.72897	1.05982	0.99339	1.09523	1.32284	1.31327	1.36418	1.31305	1.6324	1.19145	1.24321	0.056503	0.907392	0.454933
O02092	rpb-4	0.257575	0.213149	0.187819	0.119163	0.123329	0.116092	0.206145	0.217158	0.208947	0.220673	0.193877	0.217701	0.124294	0.118364	0.120715	0.118657	0.118515	0.111005	0.169521	0.21075	0.118592	1.24321	0.0873683	0.699569	0.059436
P91128	rpl-13	0.668562	0.792966	0.747022	0.2885	0.284332	0.294939	0.476583	0.479518	0.513586	0.730411	0.866974	0.753902	0.253838	0.248174	0.316794	0.38781	0.39041	0.409924	0.51272	0.636829	0.334492	1.24206	0.267046	0.652386	0.233305
Q20053	asb-1	0.780096	0.889185	0.887023	0.458795	0.464299	0.456935	0.765405	0.749973	0.770583	0.855434	0.856293	0.890783	0.421744	0.411805	0.51997	0.472623	0.491947	0.485387	0.656056	0.814745	0.467246	1.24188	0.100551	0.712205	0.079907
P11141	hsp-6	2.0492	2.09445	2.17164	0.99829	1.02761	1.26824	1.61569	1.62061	1.67822	2.27009	2.36635	2.36917	0.858937	0.797345	0.976312	1.40138	1.39617	1.57029	1.60157	1.98669	1.16674	1.24046	0.245128	0.728494	0.21073
Q9N5Y2	art-1	0.301966	0.291798	0.322632	0.0612607	0.0624686	0.0623314	0.128509	0.112493	0.138291	0.328344	0.332049	0.327555	0.054821	0.0516459	0.0712819	0.11793	0.11397	0.120653	0.183743	0.227873	0.0883838	1.24018	0.402144	0.481019	0.317409
G5EDQ2	hmg-12	0.273732	0.265771	0.25551	0.155772	0.186619	0.16215	0.203035	0.192041	0.20252	0.34701	0.33945	0.31784	0.179039	0.18082	0.196252	0.180929	0.179199	0.184268	0.216592	0.266983	0.183418	1.23265	0.22754	0.846834	0.428215
Q21625	div-1	0.179856	0.15095	0.150266	0.0733524	0.0687366	0.077346	0.0990302	0.119687	0.114391	0.198698	0.191391	0.140157	0.0661966	0.07406	0.068806	0.104615	0.106406	0.0845159	0.116751	0.143892	0.0840998	1.23247	0.291418	0.720333	0.295948
Q05062	cdc-42	0.134957	0.152061	0.143407	0.126269	0.121188	0.0998296	0.133234	0.157395	0.156885	0.169833	0.183335	0.156377	0.13746	0.126827	0.105666	0.135161	0.137661	0.141579	0.129618	0.15951	0.130726	1.23061	0.0357046	1.00854	0.900972
Q17512	nduf-11	0.264782	0.273738	0.292456	0.121144	0.121451	0.118832	0.164921	0.183664	0.17851	0.308767	0.326806	0.303074	0.126638	0.115609	0.115139	0.162137	0.163013	0.182237	0.198734	0.24429	0.144129	1.22923	0.320662	0.725236	0.349828
Q18040	oatr-1	0.634304	0.709386	0.653824	0.512079	0.432976	0.531345	0.690872	0.640196	0.591765	0.735047	0.82719	0.779662	0.454171	0.453843	0.428167	0.556296	0.535937	0.58872	0.578986	0.710789	0.502856	1.22764	0.0702863	0.868511	0.259964
Q17770	pdi-2	0.179901	0.207562	0.169015	0.0886257	0.0726448	0.0805939	0.153991	0.145695	0.139132	0.177199	0.188163	0.175765	0.103971	0.118168	0.0485692	0.154902	0.171938	0.114085	0.133057	0.163324	0.118605	1.22747	0.306448	0.891387	0.752119
P91914	rpl-27	0.262974	0.209091	0.227461	0.102645	0.106672	0.105664	0.145269	0.14341	0.138661	0.274744	0.263892	0.277146	0.108378	0.0985254	0.110127	0.138776	0.13081	0.155754	0.169084	0.207187	0.123729	1.22535	0.358081	0.731756	0.362376
Q22253	rpn-9	0.725274	0.718434	0.767463	0.269591	0.293667	0.28971	0.468796	0.4859	0.485233	0.747152	0.829227	0.737217	0.304323	0.307083	0.302548	0.269981	0.280434	0.283081	0.51069	0.625587	0.291242	1.22499	0.258588	0.570291	0.09954
P46550	cct-6	0.372146	0.417702	0.401311	0.0574011	0.0628277	0.0577677	0.207651	0.217895	0.209748	0.328106	0.359942	0.353428	0.057841	0.0541406	0.0578386	0.0904075	0.0874011	0.095582	0.228192	0.279462	0.0738685	1.22468	0.23487	0.323711	0.13851
Q9U2K8	abce-1	0.755787	0.734418	0.776923	0.555872	0.577763	0.565556	0.609821	0.655737	0.635605	1.01242	0.962869	0.979603	0.444977	0.440962	0.460889	0.641064	0.740732	0.693354	0.661053	0.809343	0.57033	1.22432	0.247494	0.86276	0.349978
Q20774	dnj-13	0.119107	0.199605	0.194959	0.182202	0.159192	0.178695	0.258745	0.247899	0.191513	0.169494	0.215129	0.182816	0.167963	0.173946	0.187405	0.277911	0.294908	0.215459	0.172294	0.210933	0.219599	1.22426	0.182137	1.27456	0.153364
O02115	pcn-1	1.11555	1.1673	1.16685	0.71147	0.809294	0.813453	1.02368	1.02801	1.27829	1.24151	1.29031	1.21688	0.775592	0.748296	1.07284	0.987491	0.970392	0.974922	0.963985	1.17978	0.92159	1.22386	0.0873683	0.956021	0.815745
Q9XWH0	bub-3	0.441013	0.396187	0.503475	0.184139	0.174358	0.168866	0.321102	0.251773	0.274784	0.496897	0.472227	0.468544	0.174492	0.180967	0.197911	0.270255	0.294334	0.22752	0.31134	0.380888	0.224247	1.22338	0.313476	0.720263	0.403131
O76630	emc-2	0.150613	0.175708	0.175481	0.11144	0.0949158	0.117671	0.122486	0.137192	0.117023	0.231183	0.184084	0.216954	0.108955	0.106026	0.111383	0.116605	0.112263	0.117939	0.137638	0.168154	0.112195	1.22171	0.258588	0.815145	0.324376
Q19824	cee-1	0.225864	0.21532	0.24769	0.241361	0.221679	0.225834	0.315985	0.174611	0.305362	0.314138	0.284754	0.286299	0.152261	0.157431	0.224581	0.302139	0.287358	0.311073	0.229625	0.280192	0.239141	1.22022	0.28936	1.04144	0.998927
P51875	goa-1	0.539896	0.624545	0.576874	0.266649	0.287681	0.271615	0.44601	0.460093	0.454659	0.583149	0.622982	0.564	0.347593	0.347695	0.310144	0.270402	0.281601	0.248724	0.427877	0.521815	0.301027	1.21955	0.196016	0.703536	0.169951
Q21735	ran-4	0.356791	0.326043	0.363777	0.256232	0.273712	0.270519	0.294844	0.303998	0.312537	0.427921	0.476236	0.436455	0.180639	0.178073	0.182716	0.281249	0.296137	0.318494	0.307846	0.375332	0.239551	1.21922	0.251405	0.778153	0.12503
Q19536	F18A1.7	0.14894	0.122463	0.129276	0.122412	0.135398	0.145388	0.0978094	0.12995	0.133004	0.208337	0.209047	0.201781	0.116455	0.112098	0.161273	0.0979898	0.109026	0.13187	0.13398	0.163321	0.121452	1.219	0.313573	0.906494	0.531239
P91134	adss-1	0.774313	0.68572	0.70577	0.572261	0.581342	0.565748	0.670769	0.821131	0.612645	0.901658	0.884359	0.841982	0.561647	0.56024	0.65755	0.743639	0.696929	0.637517	0.647526	0.788757	0.64292	1.21811	0.0702863	0.992888	0.966642
Q9XWW1	spcs-2	0.150396	0.150396	0.150396	0.149175	0.150816	0.151197	0.163922	0.187986	0.19763	0.183179	0.183179	0.183179	0.160878	0.146811	0.160477	0.178407	0.17591	0.176793	0.150396	0.183179	0.166546	1.21798	0.000731762	1.10738	0.0354796
Q09533	rpl-10	0.808078	0.771175	0.80997	0.388618	0.415278	0.368894	0.423632	0.427854	0.429916	0.950922	1.16406	0.933786	0.265414	0.261952	0.284969	0.422505	0.419226	0.415654	0.593669	0.721695	0.344953	1.21565	0.562322	0.581054	0.103941
O76577	rpn-11	0.694081	0.72898	0.725001	0.239147	0.272174	0.234827	0.260373	0.331719	0.28887	0.880173	0.882964	0.872623	0.234661	0.226409	0.261243	0.276893	0.275424	0.266839	0.482368	0.58612	0.256911	1.21509	0.609075	0.532604	0.205234
Q19905	sqv-4	0.851069	0.838107	0.833936	0.71171	0.765143	0.758422	0.944409	0.917427	0.956648	0.976593	0.975351	1.00865	0.64439	0.638299	0.862014	0.946901	0.94814	0.9366	0.793064	0.96318	0.829391	1.2145	0.0448833	1.0458	0.74509
Q95QG8	fcp-1	0.152286	0.152286	0.152286	0.146111	0.17318	0.137568	0.209518	0.190805	0.15419	0.184838	0.184838	0.184838	0.159901	0.14569	0.142824	0.173263	0.209321	0.157629	0.152286	0.184838	0.164771	1.21375	0.0311094	1.08198	0.389593
Q93454	rae-1	0.145548	0.151819	0.160831	0.156251	0.149548	0.152399	0.17072	0.142985	0.19461	0.209827	0.196423	0.197307	0.125727	0.135986	0.135935	0.182443	0.164739	0.195757	0.152733	0.185312	0.156765	1.21331	0.0737294	1.0264	0.909641
Q18786	snr-4	0.575041	0.633119	0.569637	0.336768	0.339533	0.325319	0.496147	0.497164	0.522363	0.612443	0.59278	0.64877	0.26777	0.244055	0.226555	0.362575	0.35454	0.3991	0.463236	0.561611	0.309099	1.21236	0.20299	0.667261	0.0470286
O18180	mrpl-12	0.11292	0.116802	0.122292	0.134082	0.127668	0.131351	0.15841	0.158562	0.165718	0.131167	0.160999	0.127662	0.135068	0.132691	0.12744	0.157879	0.153033	0.157901	0.124186	0.15042	0.144002	1.21125	0.0177425	1.15957	0.0568175
O76371	rpt-5	1.35392	1.29316	1.30449	0.846963	0.84422	0.891092	1.08583	1.04324	1.03752	1.57843	1.64562	1.51579	0.805495	0.72563	0.921938	0.959581	0.960476	0.996177	1.08897	1.31774	0.894883	1.21008	0.201875	0.821767	0.26028
Q9XVP0	rps-15	0.462626	0.405267	0.437154	0.149824	0.143714	0.141389	0.240974	0.247896	0.247393	0.446537	0.509847	0.412204	0.147465	0.136887	0.157949	0.228618	0.234763	0.249493	0.289996	0.350808	0.192529	1.2097	0.367119	0.663903	0.382977
Q20363	sip-1	0.564885	0.618245	0.582735	0.363325	0.428562	0.364919	0.521484	0.482287	0.524086	0.656203	0.671984	0.677948	0.31723	0.294392	0.447867	0.49347	0.530178	0.506814	0.487112	0.588999	0.431659	1.20917	0.219949	0.886159	0.487553
Q20168	copb-2	1.34737	1.31887	1.29477	0.697386	0.676258	0.678797	0.908343	0.911087	0.979954	1.51236	1.49083	1.46669	0.570019	0.579271	0.543262	0.683835	0.667889	0.708339	1.00224	1.21154	0.625436	1.20883	0.270349	0.624037	0.0491746
Q9BL35	Y71H2AM.20	0.244125	0.0956131	0.167086	0.154247	0.165241	0.148358	0.192524	0.202218	0.194078	0.188228	0.138322	0.262269	0.141644	0.148734	0.145739	0.143723	0.146394	0.153055	0.162445	0.196273	0.146548	1.20824	0.188199	0.902141	0.704495
Q17941	akt-1	0.164281	0.198804	0.194862	0.131159	0.0623244	0.104424	0.130932	0.12257	0.137656	0.199254	0.224801	0.217034	0.127347	0.0992472	0.0577583	0.160175	0.128986	0.0654233	0.142642	0.172041	0.10649	1.2061	0.416176	0.746548	0.349005
P24894	ctc-2	0.361616	0.357609	0.375246	0.163356	0.163664	0.159238	0.200444	0.205602	0.201643	0.419209	0.48579	0.392406	0.0923672	0.0891978	0.0823605	0.080692	0.0763278	0.0825387	0.263455	0.317516	0.083914	1.2052	0.4589	0.318514	0.00225648
G5ECM6	tufm-1	0.821043	0.963773	1.02261	0.309084	0.355469	0.311328	0.619966	0.592476	0.604798	0.888869	0.917254	0.929989	0.357571	0.33275	0.336704	0.51932	0.524783	0.438516	0.63055	0.758892	0.418274	1.20354	0.286671	0.663347	0.335494
G5EBY3	nmy-2	2.74638	2.64579	2.90096	1.55186	1.59152	1.56209	2.3556	2.26394	2.22237	2.8518	2.88705	3.06339	1.16752	1.14287	1.33138	1.55623	1.58224	1.5266	2.16643	2.60736	1.38447	1.20353	0.181116	0.639057	0.0230614
Q19826	rpb-8	0.291106	0.309328	0.302571	0.214259	0.220419	0.216234	0.261667	0.265259	0.255702	0.379985	0.346263	0.359936	0.170166	0.165324	0.166653	0.164286	0.164256	0.173601	0.258986	0.311469	0.167381	1.20265	0.105457	0.646293	0.00319892
Q23451	rad-23	0.779658	0.767784	0.814331	0.554004	0.534821	0.541204	0.631086	0.65721	0.645845	0.938535	0.965531	0.95964	0.267599	0.26568	0.316019	0.501775	0.476694	0.511728	0.665301	0.799641	0.389916	1.20192	0.322944	0.586075	0.0121404
Q09510	mlc-4	0.26563	0.307384	0.307452	0.108501	0.103514	0.125778	0.161142	0.174378	0.169566	0.309351	0.335574	0.313954	0.0997714	0.110329	0.115753	0.157063	0.164703	0.171998	0.203043	0.243994	0.136603	1.20169	0.39684	0.672776	0.326617
G5EDV3	cey-4	0.999045	0.929129	0.974948	0.35114	0.366071	0.350369	0.62746	0.611618	0.589713	0.971643	1.02445	0.943932	0.187783	0.166595	0.175359	0.335578	0.349667	0.321226	0.661784	0.794804	0.256035	1.201	0.358081	0.386886	0.0138423
G5EG13	dhs-12	0.607915	0.631228	0.597452	0.392239	0.387068	0.416627	0.474849	0.466788	0.486304	0.731012	0.734081	0.747408	0.279542	0.294718	0.339506	0.470052	0.463974	0.506142	0.505421	0.60674	0.392322	1.20046	0.314694	0.776228	0.191461
P45969	sds-22	0.195906	0.218583	0.215041	0.135494	0.138235	0.124679	0.191904	0.213956	0.210891	0.214056	0.194647	0.208048	0.137692	0.14054	0.145231	0.120317	0.104873	0.105655	0.171323	0.205584	0.125718	1.19998	0.112097	0.733807	0.0402648
O45430	mccc-1	0.661966	0.614065	0.677484	0.298189	0.41263	0.316025	0.530309	0.557773	0.464068	0.705535	0.668194	0.648945	0.322282	0.328253	0.321416	0.392462	0.421185	0.425933	0.496726	0.595804	0.368589	1.19946	0.222726	0.742035	0.212581
G5EBF5	rde-4	0.285859	0.245339	0.241151	0.131266	0.147541	0.12376	0.162078	0.138425	0.195044	0.294087	0.299191	0.319989	0.132431	0.123368	0.153736	0.158163	0.139217	0.182912	0.195819	0.234802	0.148305	1.19908	0.412978	0.757354	0.342107
P90735	eat-6	0.699615	0.709373	0.705468	0.781523	0.736149	0.799774	0.79141	0.817958	0.844571	0.982168	0.906719	0.971115	0.651186	0.696415	0.658951	0.841458	0.878884	0.942837	0.73865	0.885657	0.778289	1.19902	0.048019	1.05366	0.634285
P53588	suca-1	0.797989	0.778353	0.745313	0.505589	0.525097	0.512495	0.702132	0.652598	0.702236	0.872552	0.876554	0.825924	0.425165	0.436366	0.443785	0.559699	0.540652	0.571638	0.644139	0.771999	0.496217	1.1985	0.128685	0.770357	0.0705025
Q23381	mmcm-1	0.145302	0.145302	0.145302	0.168098	0.135364	0.132444	0.172889	0.17981	0.168699	0.173799	0.173799	0.173799	0.168146	0.153147	0.142323	0.189471	0.195317	0.194293	0.145302	0.173799	0.173783	1.19612	0.0184894	1.19602	0.0252117
Q22624	T21B10.3	0.145488	0.187997	0.165781	0.0981931	0.099432	0.101533	0.10794	0.11804	0.103896	0.227948	0.170617	0.2254	0.11748	0.114872	0.122194	0.130445	0.128532	0.152507	0.133071	0.158973	0.127672	1.19465	0.435556	0.959427	0.966642
Q03577	dars-1	1.8287	1.79459	1.80626	1.13739	1.09955	1.17739	1.44691	1.3336	1.36174	2.09487	2.19816	2.12555	0.939693	0.910284	1.10275	1.21443	1.29107	1.19629	1.47398	1.76014	1.10909	1.19414	0.268075	0.752443	0.131149
P34690	tba-2	0.2397	0.255752	0.296516	0.241127	0.253886	0.235682	0.269536	0.25908	0.355011	0.341588	0.349393	0.243481	0.270895	0.26809	0.352591	0.272764	0.297335	0.316814	0.253777	0.303015	0.296415	1.19402	0.0858506	1.16801	0.131149
P34280	C02F5.3	0.335998	0.330179	0.305822	0.331479	0.31747	0.32305	0.340867	0.396654	0.329176	0.431174	0.370514	0.45277	0.245123	0.257335	0.260599	0.346133	0.335655	0.339804	0.324	0.386859	0.297441	1.19401	0.0710943	0.91803	0.317955
O01806	ssb-1	0.576364	0.55226	0.559411	0.397457	0.384848	0.376843	0.570511	0.552671	0.522821	0.582258	0.602363	0.568553	0.35692	0.359192	0.302172	0.463158	0.441395	0.422638	0.474531	0.56653	0.390912	1.19387	0.101706	0.823788	0.131149
O62431	qars-1	0.679862	0.648695	0.588492	0.655462	0.630966	0.657899	0.645911	0.651278	0.70897	0.795064	0.932357	0.873243	0.46884	0.454998	0.44236	0.636914	0.630981	0.653535	0.643563	0.767804	0.547938	1.19305	0.123998	0.851413	0.12904
P34429	F44B9.8	0.308255	0.298433	0.306239	0.307892	0.309406	0.295629	0.32382	0.368749	0.361831	0.386539	0.361969	0.375302	0.2528	0.265855	0.309604	0.367005	0.385321	0.359342	0.304309	0.363035	0.323321	1.19298	0.0483836	1.06248	0.59009
Q9XWI6	eif-3.B	0.566219	0.567609	0.566065	0.337236	0.355993	0.389376	0.488207	0.502155	0.478626	0.6135	0.605486	0.628828	0.32276	0.342478	0.34029	0.445004	0.452305	0.493822	0.46375	0.552801	0.399443	1.19202	0.182251	0.861334	0.368737
Q18594	C44B7.5	0.334712	0.248965	0.278471	0.094687	0.114829	0.101691	0.07923	0.0820758	0.0908534	0.388219	0.360621	0.3971	0.0606984	0.0562339	0.088725	0.0753374	0.0686088	0.0789434	0.195559	0.233017	0.0714245	1.19154	0.925206	0.365232	0.062004
G5EGT7	iffb-1	0.800719	0.747141	0.788293	0.507716	0.491592	0.486518	0.621561	0.654735	0.55934	0.889183	0.922203	0.903723	0.425609	0.400099	0.387391	0.494107	0.481247	0.47022	0.636996	0.758458	0.443112	1.19068	0.232499	0.695627	0.0400013
Q966C7	tald-1	0.346521	0.34776	0.326702	0.330893	0.350632	0.329884	0.450668	0.391128	0.435664	0.37818	0.383304	0.380964	0.278184	0.276593	0.289859	0.417521	0.423432	0.428966	0.338732	0.403318	0.352426	1.19067	0.103542	1.04043	0.869471
Q23652	usip-1	0.154038	0.163994	0.177181	0.16149	0.168258	0.165466	0.159113	0.143472	0.152023	0.247338	0.252888	0.224126	0.0912495	0.096489	0.0959931	0.163629	0.159357	0.160013	0.165071	0.196493	0.127788	1.19036	0.380829	0.774141	0.113705
P48158	rpl-23	0.565164	0.642969	0.519237	0.32239	0.324836	0.327512	0.4004	0.400876	0.435377	0.654586	0.702927	0.621672	0.295195	0.278064	0.302566	0.406222	0.394862	0.41065	0.450351	0.535973	0.347926	1.19012	0.325328	0.772567	0.266835
Q9XTV4	mbf-1	0.183577	0.223648	0.250822	0.163907	0.16807	0.165263	0.210619	0.211291	0.191199	0.280118	0.244017	0.237108	0.122843	0.113808	0.124979	0.199337	0.201562	0.202432	0.192548	0.229059	0.160827	1.18962	0.248049	0.835259	0.233305
P34334	rpl-21	0.327385	0.307289	0.336276	0.128386	0.129961	0.124922	0.222674	0.225906	0.21767	0.318168	0.306869	0.316251	0.133932	0.12339	0.132013	0.215263	0.213056	0.220588	0.225703	0.267923	0.17304	1.18706	0.315127	0.766673	0.489892
Q22494	vha-15	0.24118	0.217626	0.266588	0.10614	0.105813	0.109351	0.208894	0.21247	0.202899	0.211839	0.198346	0.207792	0.120903	0.120565	0.10359	0.11136	0.1155	0.118198	0.17445	0.20704	0.115019	1.18682	0.200768	0.659325	0.11287
Q9TYX1	dpf-5	0.0891852	0.101009	0.131021	0.144023	0.141663	0.136699	0.173058	0.146083	0.142194	0.114691	0.109345	0.196427	0.125995	0.127917	0.159667	0.142682	0.153252	0.162483	0.123934	0.146966	0.145333	1.18585	0.236388	1.17267	0.252914
Q9XUP3	eif-3.K	0.537181	0.506847	0.554288	0.451095	0.469222	0.479373	0.597574	0.619179	0.542137	0.628596	0.535512	0.631314	0.394325	0.396528	0.414111	0.590344	0.588583	0.549019	0.499668	0.592385	0.488818	1.18556	0.0918281	0.978287	0.743384
P55326	F13E6.1	0.35631	0.524872	0.394371	0.102788	0.10012	0.112831	0.313931	0.320792	0.308245	0.303936	0.355678	0.283353	0.142566	0.135924	0.088365	0.15594	0.153027	0.168719	0.265215	0.314322	0.140757	1.18516	0.248059	0.530727	0.259644
P28548	kin-10	0.219145	0.247691	0.228198	0.201346	0.182165	0.198422	0.203264	0.204081	0.206002	0.299741	0.30439	0.293814	0.203097	0.192361	0.182124	0.215897	0.198076	0.209471	0.212828	0.251882	0.200171	1.1835	0.144423	0.94053	0.613035
P52814	rpl-39	0.193283	0.232536	0.240673	0.0371458	0.0390333	0.0438076	0.0437301	0.0519741	0.0422999	0.251209	0.282914	0.257841	0.0305702	0.0352771	0.0403918	0.0565096	0.0618644	0.0589396	0.13108	0.154995	0.0472588	1.18244	0.800732	0.360534	0.255957
Q86S66	icd-2	0.200331	0.195395	0.190776	0.0554823	0.0577407	0.0546942	0.0605797	0.0643405	0.0517521	0.254148	0.219025	0.241816	0.0640434	0.054233	0.0600278	0.0589998	0.0606082	0.056007	0.125737	0.14861	0.0589865	1.18192	0.798223	0.469128	0.229912
P91276	ima-2	0.776592	0.68329	0.723738	0.625012	0.650981	0.682191	0.686992	0.716757	0.690321	0.848358	0.995102	0.953216	0.456525	0.439158	0.695989	0.645814	0.707389	0.692973	0.690301	0.815124	0.606308	1.18083	0.210087	0.878325	0.266835
Q21732	R04F11.2	0.159404	0.17478	0.181412	0.100241	0.10153	0.0944457	0.119332	0.130308	0.127525	0.202576	0.196071	0.182654	0.107697	0.11459	0.107465	0.116059	0.13831	0.1241	0.135302	0.159744	0.118037	1.18065	0.291418	0.872394	0.591604
Q9BL03	Y54F10AM.5	0.261737	0.281303	0.281747	0.144378	0.161441	0.166549	0.198273	0.223104	0.218296	0.299922	0.29484	0.296605	0.178153	0.17091	0.148726	0.22234	0.205166	0.226856	0.216192	0.255173	0.192025	1.18031	0.262994	0.888214	0.627422
Q18211	ran-3	0.26015	0.269511	0.301869	0.27297	0.302258	0.300465	0.286847	0.33474	0.316272	0.357349	0.360562	0.359037	0.259591	0.255403	0.249656	0.333706	0.304777	0.333507	0.284537	0.335801	0.28944	1.18017	0.048388	1.01723	0.895809
P51403	rps-2	1.25572	1.19156	1.14174	0.600939	0.627444	0.614605	0.798781	0.779033	0.883705	1.3033	1.31798	1.29622	0.572706	0.532308	0.583353	0.8163	0.802211	0.818048	0.905335	1.06317	0.687488	1.17434	0.369483	0.759374	0.295948
Q9XU97	F44E5.1	0.173282	0.17475	0.159035	0.142909	0.145135	0.16657	0.193485	0.194318	0.206882	0.182308	0.177273	0.172494	0.10829	0.119833	0.135216	0.198431	0.191102	0.205334	0.16028	0.187793	0.159701	1.17166	0.224673	0.996386	0.8253
H2FLJ1	stl-1	0.518543	0.448322	0.504492	0.250885	0.249288	0.253304	0.28475	0.269721	0.376782	0.561069	0.560045	0.553301	0.113611	0.108401	0.100488	0.134158	0.129137	0.157875	0.370806	0.434278	0.123945	1.17117	0.466654	0.334259	0.00086005
Q23121	rsp-1	0.418595	0.487771	0.460254	0.211059	0.246404	0.195422	0.325343	0.368719	0.311736	0.449116	0.434384	0.473177	0.258284	0.252114	0.180495	0.292803	0.323246	0.310943	0.336584	0.393746	0.269647	1.16983	0.31322	0.801129	0.455606
Q22100	kat-1	0.670146	0.615033	0.618366	0.249911	0.246734	0.259622	0.391423	0.348872	0.374742	0.648171	0.65871	0.688541	0.410672	0.376697	0.38377	0.347946	0.359234	0.34895	0.443302	0.51841	0.371212	1.16943	0.398721	0.837379	0.801876
O44954	sdha-2	0.614213	0.591505	0.583997	0.315995	0.304244	0.326166	0.427405	0.418075	0.398529	0.623639	0.727076	0.604473	0.25986	0.255549	0.265361	0.259034	0.29237	0.277026	0.45602	0.533199	0.2682	1.16925	0.332317	0.588132	0.0241279
Q10578	rpb-2	0.47724	0.468151	0.463828	0.462416	0.472848	0.473955	0.542968	0.566405	0.563619	0.51753	0.55108	0.549318	0.472366	0.459063	0.468157	0.510023	0.535564	0.545802	0.46974	0.548486	0.498496	1.16764	0.000944588	1.06122	0.131293
Q19680	F21D5.1	1.48235	1.32741	1.35801	0.877055	0.886113	0.934341	0.988536	0.982679	0.980486	1.6632	1.75712	1.63519	0.51688	0.48399	0.554329	0.752915	0.720389	0.787185	1.14421	1.33454	0.635948	1.16633	0.446621	0.555795	0.0104187
Q9U3C8	dcn-1	0.328737	0.311626	0.303434	0.0655037	0.0669257	0.0649248	0.0969804	0.111247	0.109418	0.329315	0.304429	0.378318	0.0586335	0.0546741	0.0704092	0.107437	0.108788	0.129199	0.190192	0.221618	0.0881903	1.16523	0.574346	0.463691	0.295948
Q9N599	pas-3	0.691766	0.751375	0.717152	0.534662	0.523696	0.537216	0.424565	0.478214	0.488393	0.978386	1.03856	0.966199	0.277102	0.286125	0.291374	0.433208	0.458722	0.468337	0.625978	0.729052	0.369145	1.16466	0.689372	0.589709	0.031001
Q9XTU6	snr-6	0.18838	0.167734	0.176602	0.0874373	0.0997417	0.0985075	0.134235	0.110073	0.14278	0.188804	0.197547	0.179608	0.102072	0.107088	0.0982045	0.136856	0.127274	0.139641	0.1364	0.158841	0.118522	1.16452	0.337082	0.868929	0.625942
Q9XW17	car-1	1.02295	0.950643	0.905684	0.754937	0.773578	0.796314	0.755155	0.75432	0.759102	1.20848	1.41262	1.16106	0.485537	0.456732	0.66621	0.679608	0.688931	0.669891	0.867351	1.00845	0.607818	1.16268	0.428063	0.700776	0.0370623
Q19554	abcf-1	0.744564	0.826245	0.80098	0.534124	0.521524	0.511493	0.606923	0.649685	0.639744	0.842908	0.915187	0.921128	0.503351	0.523945	0.570605	0.628327	0.638968	0.615997	0.656488	0.762596	0.580199	1.16163	0.250765	0.883792	0.462863
Q9TXR4	msh-2	0.170556	0.162927	0.150707	0.163498	0.157799	0.162893	0.159124	0.160103	0.165001	0.221146	0.21649	0.200253	0.141164	0.131093	0.13437	0.154973	0.149994	0.150524	0.161397	0.18702	0.143686	1.15876	0.0767355	0.890267	0.143281
Q11067	pdi-6	0.466987	0.512093	0.488805	0.36114	0.330703	0.334906	0.488923	0.424961	0.443756	0.505778	0.511976	0.512061	0.445234	0.428771	0.342807	0.482438	0.47406	0.372874	0.415773	0.481243	0.424364	1.15747	0.150928	1.02066	0.816615
O45181	nucl-1	0.264448	0.247644	0.296295	0.17258	0.158051	0.153985	0.237067	0.240699	0.197305	0.272141	0.280526	0.268264	0.210279	0.185578	0.15279	0.226775	0.204341	0.209247	0.2155	0.249334	0.198168	1.157	0.245128	0.919574	0.730086
P52717	ctsa-1.1	0.852188	0.84616	0.809287	0.305772	0.320861	0.291316	0.596447	0.592266	0.615951	0.689045	0.793607	0.674617	0.298707	0.301432	0.280966	0.230009	0.228473	0.250923	0.570931	0.660322	0.265085	1.15657	0.288634	0.464303	0.0227155
Q94261	cif-1	1.07437	1.06462	1.13534	0.73957	0.713397	0.711195	0.871509	0.826742	0.913283	1.19949	1.20347	1.2743	0.591509	0.581804	0.640297	0.790496	0.75704	0.852151	0.906414	1.04813	0.702216	1.15635	0.293898	0.774719	0.120616
Q9XUW5	ddx-17	0.898609	0.876875	0.873119	0.551903	0.528012	0.515676	0.733549	0.802949	0.719947	0.901106	0.924309	0.824576	0.481749	0.468128	0.399832	0.661832	0.679701	0.677683	0.707366	0.817739	0.561488	1.15603	0.283513	0.793773	0.207181
Q9XVF7	rpl-2	1.01331	1.00424	0.978063	0.402055	0.426422	0.400279	0.555525	0.512889	0.51525	1.11918	1.26434	0.915855	0.287673	0.288215	0.351115	0.564275	0.536777	0.531468	0.704061	0.81384	0.426587	1.15592	0.574695	0.605895	0.177334
Q9N3T2	crn-1	0.417129	0.443464	0.382679	0.206007	0.20868	0.207265	0.28683	0.300562	0.306589	0.393801	0.422915	0.445156	0.145066	0.146841	0.15117	0.167886	0.181366	0.179253	0.310871	0.359309	0.16193	1.15581	0.312449	0.520893	0.00943518
P34475	tbg-1	0.160724	0.137575	0.156405	0.11635	0.121769	0.113882	0.15021	0.153123	0.126175	0.16514	0.176977	0.159643	0.109976	0.103829	0.0978465	0.141677	0.138931	0.168991	0.134451	0.155211	0.126875	1.15441	0.23196	0.943653	0.613035
Q9XXI9	mcm-2	1.47293	1.31906	1.37401	0.893035	1.0535	0.953802	1.09785	1.02797	1.08472	1.64824	1.6052	1.69324	0.699572	0.654791	0.962951	0.977043	0.983942	1.01914	1.17772	1.35954	0.882906	1.15438	0.384121	0.749672	0.101555
P91240	srpa-72	0.58226	0.55856	0.583286	0.477482	0.476769	0.482643	0.569303	0.530796	0.559375	0.644819	0.700469	0.643297	0.340328	0.353371	0.309271	0.452993	0.453679	0.365002	0.526833	0.60801	0.379107	1.15408	0.128825	0.719596	0.00400347
Q23237	pbs-3	0.356112	0.331397	0.326622	0.202073	0.210531	0.19958	0.28697	0.278463	0.28595	0.365434	0.296201	0.361005	0.225528	0.215623	0.230461	0.266832	0.276481	0.26938	0.271052	0.312337	0.247384	1.15231	0.23196	0.912681	0.67449
Q22101	T02G5.7	0.738851	0.656214	0.623663	0.495005	0.496829	0.487908	0.548554	0.599843	0.60892	0.768745	0.732347	0.767047	0.388993	0.395378	0.39617	0.460071	0.461518	0.472269	0.583078	0.670909	0.429066	1.15063	0.178742	0.735864	0.0173175
P52819	rpl-22	0.252933	0.260887	0.246972	0.284938	0.290571	0.289806	0.260839	0.28389	0.351566	0.326463	0.356309	0.291683	0.189365	0.181716	0.196069	0.277058	0.25245	0.309968	0.271018	0.311792	0.234437	1.15045	0.238389	0.865026	0.185922
Q21351	gtbp-1	1.67728	1.41174	1.42197	0.800948	0.833984	0.785326	1.09254	1.10124	1.09498	1.59369	1.59222	1.488	0.772397	0.736973	0.781418	0.901893	0.903811	0.919262	1.15521	1.32711	0.835959	1.14881	0.318738	0.723644	0.140037
Q9N593	mat-1	0.205373	0.199149	0.186752	0.0604968	0.0591206	0.0612185	0.0639198	0.0643413	0.0658072	0.237038	0.206086	0.249695	0.0570993	0.0493864	0.0554433	0.0598177	0.0645334	0.0547225	0.128685	0.147815	0.0568338	1.14866	0.798223	0.44165	0.139197
G5EE01	daf-18	0.579415	0.576179	0.631415	0.523611	0.545842	0.538853	0.47157	0.536533	0.551525	0.759705	0.789363	0.789285	0.400758	0.403159	0.437033	0.482118	0.503634	0.466744	0.565886	0.649664	0.448907	1.14805	0.2817	0.793283	0.0530386
Q9N3C9	rpb-7	0.170581	0.184114	0.178669	0.110808	0.107461	0.103353	0.147207	0.146935	0.119842	0.199866	0.182997	0.183399	0.0983706	0.098968	0.100437	0.128262	0.129461	0.140959	0.142498	0.163374	0.116076	1.14651	0.332983	0.814584	0.288197
Q9N3H3	nduf-9	0.156398	0.156398	0.156398	0.156848	0.176236	0.136112	0.164825	0.186537	0.186507	0.179289	0.179289	0.179289	0.157346	0.143368	0.178174	0.171471	0.166751	0.175827	0.156398	0.179289	0.165489	1.14636	0.0206717	1.05813	0.320366
Q09541	tpp-2	2.17078	2.07771	2.09324	1.24003	1.26417	1.22248	1.52501	1.58836	1.44834	2.33453	2.27783	2.36551	0.900625	0.879119	0.945586	1.26973	1.25898	1.30845	1.67807	1.92326	1.09375	1.14612	0.407986	0.651791	0.0414524
O44952	lonp-1	0.300151	0.322381	0.33823	0.294995	0.313407	0.31439	0.273717	0.319047	0.294946	0.406145	0.468368	0.394638	0.233049	0.223563	0.233877	0.257095	0.265202	0.278854	0.313925	0.359477	0.248607	1.1451	0.237217	0.791929	0.0348124
Q21233	nuo-4	0.313743	0.335127	0.345784	0.160459	0.231809	0.217934	0.27917	0.299898	0.288495	0.333505	0.301006	0.333477	0.201583	0.182529	0.27689	0.290151	0.269759	0.315597	0.267476	0.305925	0.256085	1.14375	0.300087	0.957414	0.888196
P20163	hsp-4	0.558035	0.583346	0.615763	0.283338	0.337889	0.31654	0.380735	0.439579	0.295071	0.644668	0.661474	0.660167	0.208171	0.200614	0.283679	0.39437	0.411017	0.329652	0.449152	0.513616	0.304584	1.14352	0.574695	0.678131	0.160278
Q21832	rnp-4	0.315175	0.331655	0.356725	0.153255	0.137098	0.149526	0.241132	0.255874	0.29423	0.295138	0.257708	0.306052	0.216866	0.206845	0.186144	0.260807	0.246749	0.28054	0.240572	0.275022	0.232992	1.1432	0.30685	0.96849	0.865326
Q9U329	cox-4	0.316468	0.344404	0.297079	0.226264	0.242761	0.23186	0.266814	0.251377	0.346459	0.348192	0.357181	0.326007	0.187171	0.19567	0.26013	0.229713	0.235833	0.289235	0.276473	0.316005	0.232959	1.14299	0.261434	0.84261	0.20311
P90983	rps-29	0.333733	0.375671	0.322502	0.21873	0.219031	0.21653	0.125962	0.128162	0.13008	0.519703	0.604546	0.418536	0.122858	0.120265	0.142363	0.138606	0.147519	0.139989	0.281033	0.321165	0.135267	1.1428	0.843564	0.48132	0.0616167
Q20849	rod-1	0.860255	0.807623	0.909515	0.739879	0.64448	0.719429	0.792564	0.829448	0.784386	1.00547	0.98429	0.950111	0.566155	0.573765	0.590394	0.865504	0.884835	0.908771	0.780197	0.891045	0.731571	1.14208	0.28102	0.937675	0.552201
Q94207	sup-36	0.151246	0.153832	0.175297	0.112469	0.093104	0.103093	0.152698	0.131331	0.104519	0.181196	0.180536	0.150668	0.130839	0.120361	0.0953938	0.156528	0.144593	0.127423	0.131507	0.150158	0.12919	1.14183	0.368348	0.982379	0.987659
Q95XS1	trap-3	0.228397	0.225926	0.223817	0.0347912	0.031961	0.0346223	0.0765876	0.090343	0.0956232	0.211578	0.184493	0.231146	0.04159	0.0314645	0.0332084	0.0784727	0.0584436	0.087536	0.129919	0.148295	0.0551192	1.14144	0.409863	0.424258	0.338784
Q93379	gsr-1	0.687798	0.733689	0.689267	0.697989	0.69851	0.740041	0.667004	0.656318	0.683328	0.895371	1.03502	0.904211	0.349448	0.35994	0.397053	0.68504	0.654495	0.678268	0.707882	0.806876	0.520707	1.13984	0.490842	0.735585	0.0526799
O02328	eif-3.C	1.52629	1.42808	1.46562	0.955477	0.9882	0.933135	1.19325	1.18292	1.22567	1.5584	1.52495	1.63081	0.709165	0.649239	0.611652	0.902653	0.884155	0.931885	1.21614	1.386	0.781458	1.13968	0.310699	0.642575	0.011965
P41932	par-5	0.552158	0.570417	0.581517	0.395127	0.428634	0.401291	0.464477	0.476702	0.536891	0.599675	0.650307	0.60958	0.322936	0.295433	0.344833	0.468306	0.438204	0.484829	0.488191	0.556272	0.392424	1.13946	0.305341	0.803832	0.124623
B3CJ34	gcn-1	2.48543	2.49364	2.50752	1.72954	1.75181	1.70744	1.91886	1.92311	1.95631	2.82702	2.90556	2.89451	1.3424	1.33671	1.38552	1.79675	1.80621	1.78468	2.11256	2.40423	1.57538	1.13806	0.373949	0.745719	0.0668103
O16297	mcm-7	1.42122	1.26768	1.52231	1.27662	1.34103	1.37873	1.4331	1.48746	1.57735	1.63121	1.4921	1.71416	1.28513	1.22106	1.47241	1.40768	1.34087	1.43964	1.36793	1.5559	1.36113	1.13741	0.0250469	0.995031	0.92933
P34496	mtss-1	0.257578	0.261066	0.263465	0.140408	0.139703	0.154044	0.197639	0.158624	0.194065	0.278279	0.254986	0.299623	0.116928	0.124428	0.137186	0.164485	0.156782	0.230673	0.202711	0.230536	0.15508	1.13727	0.471656	0.765033	0.252914
P19974	cyc-2.1	0.24584	0.266351	0.257734	0.126295	0.165394	0.122268	0.170916	0.154517	0.165355	0.275024	0.319118	0.260973	0.159826	0.164129	0.155888	0.161295	0.17031	0.153744	0.197314	0.224317	0.160866	1.13685	0.496907	0.815278	0.487671
P52554	pfd-6	0.16952	0.193021	0.151341	0.125422	0.125512	0.127722	0.0891071	0.100439	0.107141	0.250004	0.223393	0.244526	0.0882215	0.0856961	0.0933183	0.0966734	0.0895849	0.105123	0.148757	0.169101	0.0931028	1.13677	0.843564	0.625874	0.0639513
Q23463	eftu-2	1.11077	1.05544	1.10418	0.736687	0.803104	0.736946	0.988792	0.940435	0.889562	1.17488	1.18463	1.12552	0.677478	0.672707	0.618272	0.716251	0.747658	0.674312	0.92452	1.05064	0.684446	1.13641	0.195177	0.740326	0.0196083
P52713	alh-8	0.557364	0.573534	0.57563	0.316895	0.33409	0.330883	0.386873	0.382705	0.396011	0.639957	0.626797	0.621981	0.336042	0.341363	0.349872	0.382715	0.404089	0.405529	0.448066	0.509054	0.369935	1.13611	0.436592	0.825626	0.399127
P90961	clic-1	0.532535	0.550712	0.550587	0.232382	0.233968	0.233137	0.203341	0.221182	0.230251	0.663188	0.683335	0.648235	0.136002	0.133653	0.132346	0.199862	0.190025	0.229466	0.388887	0.441589	0.170226	1.13552	0.85087	0.437725	0.0459359
Q18678	sars-1	1.00807	0.966405	0.93195	0.73596	0.724094	0.779377	0.867048	0.854376	0.837084	1.11805	1.05225	1.11437	0.601841	0.57772	0.593924	0.748748	0.755211	0.764499	0.857643	0.973863	0.673657	1.13551	0.225982	0.785475	0.0385621
G5EEQ8	sftb-1	0.157729	0.157729	0.157729	0.159805	0.156493	0.156887	0.179875	0.172187	0.184527	0.178863	0.178863	0.178863	0.186813	0.169319	0.143927	0.151285	0.160392	0.178487	0.157729	0.178863	0.165037	1.13399	0.0132213	1.04634	0.371022
Q19642	czw-1	1.12212	1.05406	1.13769	0.927406	0.795024	0.773055	1.07632	0.983778	1.00943	1.1602	1.18282	1.17521	0.695927	0.767518	0.73297	0.895148	0.904027	0.898619	0.968226	1.09796	0.815701	1.13399	0.16167	0.84247	0.111621
Q965V4	xpo-2	0.908354	0.913705	0.900397	0.647311	0.64755	0.677045	0.683862	0.708203	0.640238	1.10775	1.0992	1.08294	0.447242	0.446616	0.50518	0.721079	0.669784	0.695263	0.782394	0.887032	0.580861	1.13374	0.515999	0.742415	0.0946055
Q21966	asp-4	0.490926	0.490681	0.503921	0.359202	0.376627	0.384271	0.425174	0.437765	0.410305	0.561271	0.589644	0.528956	0.41523	0.391791	0.413615	0.503286	0.501278	0.541226	0.434271	0.492186	0.461071	1.13336	0.258588	1.06171	0.60569
Q20938	rpn-6.1	1.30529	1.15411	1.25564	0.924547	0.930337	0.921582	0.913839	0.791532	0.990831	1.54787	1.5565	1.54727	0.643351	0.598652	0.665186	0.920612	0.974185	0.924054	1.08192	1.22464	0.787673	1.13192	0.580492	0.728034	0.091908
P91502	usp-5	0.986473	1.02712	0.992682	0.895762	0.780623	0.885774	0.860961	0.960073	0.846865	1.19681	1.25212	1.16251	0.832407	0.763244	0.886282	0.86408	0.912293	0.932146	0.928073	1.04656	0.865075	1.12767	0.22754	0.93212	0.487671
P90921	asg-1	0.21392	0.245493	0.279442	0.0374732	0.0403682	0.0386977	0.0218665	0.0198707	0.0219113	0.289439	0.315652	0.295706	0.0440809	0.0380314	0.0398135	0.0204565	0.0185217	0.0192561	0.142566	0.160741	0.0300267	1.12749	0.805168	0.210617	0.13785
Q9XVU2	gln-5	0.238894	0.295937	0.269352	0.264011	0.283904	0.256269	0.237803	0.248663	0.270861	0.341674	0.373466	0.339498	0.115002	0.113824	0.191906	0.241935	0.236291	0.238858	0.268061	0.301994	0.189636	1.12659	0.549874	0.707435	0.0458139
Q9XVR7	mcm-3	1.71379	1.64058	1.72388	1.05457	1.01574	1.03146	1.20185	1.18469	1.1761	1.91468	1.77287	1.96188	0.932961	0.879786	1.24346	1.19516	1.25687	1.13585	1.36334	1.53535	1.10735	1.12617	0.480372	0.812234	0.311285
Q9XXK1	atp-1	2.03827	2.00325	2.03508	0.893182	0.965822	0.889897	0.946307	0.943859	0.99278	2.29585	2.58424	2.15089	0.740138	0.724858	0.887681	0.97899	0.963619	0.931404	1.47092	1.65232	0.871115	1.12333	0.752119	0.592226	0.141992
P34556	cdk-1	0.746076	0.694939	0.813801	0.604705	0.659073	0.654336	0.65021	0.682596	0.661355	0.892853	0.893663	0.906014	0.501394	0.492434	0.715862	0.624458	0.620233	0.64935	0.695488	0.781115	0.600622	1.12312	0.298284	0.863597	0.185922
O44175	rfc-2	0.493224	0.443791	0.491898	0.460349	0.449476	0.470808	0.463024	0.474652	0.445563	0.58378	0.592995	0.589784	0.343382	0.341161	0.386707	0.473774	0.474336	0.491571	0.468257	0.524966	0.418489	1.12111	0.258588	0.893715	0.229882
Q21742	R05F9.6	0.598884	0.533012	0.533124	0.261605	0.284139	0.281387	0.356757	0.361391	0.359305	0.569268	0.572003	0.574295	0.221019	0.189027	0.250363	0.347135	0.356758	0.406229	0.415359	0.465503	0.295089	1.12073	0.53512	0.710443	0.214481
Q20206	rps-11	0.984449	0.957902	0.960952	0.405109	0.473499	0.464729	0.597343	0.569532	0.627758	0.939745	1.11525	0.908724	0.524768	0.497671	0.578275	0.609722	0.60383	0.628413	0.707773	0.793059	0.57378	1.1205	0.494305	0.810683	0.566925
Q9GZE9	ldp-1	0.401532	0.315346	0.382907	0.200694	0.212403	0.191383	0.207759	0.247515	0.27485	0.399616	0.384622	0.393629	0.195079	0.214255	0.249166	0.244194	0.208419	0.252612	0.284044	0.317999	0.227287	1.11954	0.510418	0.800184	0.37619
P41938	B0272.3	0.447539	0.465647	0.505066	0.250699	0.253474	0.257926	0.271744	0.316151	0.333229	0.517253	0.44962	0.552567	0.196021	0.188399	0.179126	0.28535	0.277449	0.307172	0.363392	0.406761	0.238919	1.11934	0.562322	0.657471	0.0964883
P91495	npp-12	0.742704	0.748775	0.806322	0.530653	0.534176	0.530553	0.615942	0.603231	0.667818	0.830711	0.808103	0.83169	0.341726	0.318203	0.336342	0.414595	0.419637	0.416116	0.648864	0.726249	0.374436	1.11926	0.317462	0.577065	0.00115688
O01974	eif-3.H	0.866301	0.891887	0.788487	0.496659	0.520141	0.427805	0.765649	0.714388	0.792497	0.734448	0.677077	0.768748	0.40227	0.395755	0.415277	0.421331	0.454588	0.479948	0.665213	0.742135	0.428195	1.11563	0.292961	0.643696	0.0173175
O17607	ruvb-1	0.702014	0.592346	0.607472	0.555638	0.583594	0.600311	0.632475	0.601957	0.618903	0.771406	0.720753	0.7159	0.49329	0.47066	0.555528	0.629999	0.610983	0.582379	0.606896	0.676899	0.55714	1.11535	0.15478	0.918016	0.266493
Q23500	aco-1	0.585593	0.89191	0.676267	0.327407	0.307232	0.307632	0.528669	0.500056	0.56219	0.608628	0.682413	0.570569	0.378277	0.389165	0.297419	0.403455	0.455294	0.479174	0.516007	0.575421	0.400464	1.11514	0.366252	0.776083	0.451215
Q9XTB5	lem-2	0.242617	0.237762	0.2115	0.16016	0.105358	0.138307	0.168548	0.235875	0.137144	0.214911	0.234447	0.227524	0.219724	0.163319	0.132725	0.218361	0.312616	0.282484	0.182617	0.203075	0.221538	1.11202	0.55279	1.21313	0.401341
Q23315	ears-1	1.81497	1.8286	1.77421	1.13233	1.23989	1.17076	1.36619	1.38976	1.35304	1.94664	1.8997	1.98602	0.74228	0.796833	0.851899	1.07849	1.05798	1.1136	1.49346	1.65689	0.940179	1.10943	0.458063	0.62953	0.011965
Q27527	enol-1	1.15359	1.07142	1.18989	0.819278	0.897745	0.904168	1.17229	1.13721	1.09607	1.07957	1.14805	1.05806	0.770812	0.755233	0.954676	0.971191	0.953876	1.14669	1.00601	1.11521	0.925412	1.10854	0.245074	0.919879	0.403498
O01504	C37A2.7	0.281074	0.307973	0.295152	0.246	0.236437	0.229363	0.286206	0.295917	0.293055	0.286693	0.308173	0.298972	0.212691	0.234453	0.291794	0.300784	0.295256	0.275228	0.266	0.294836	0.268368	1.10841	0.190733	1.0089	0.939802
Q23146	rab-7	0.574465	0.56869	0.565569	0.486421	0.513229	0.515761	0.53303	0.581744	0.59898	0.653704	0.600339	0.605195	0.433876	0.443024	0.518661	0.57471	0.596686	0.636767	0.537356	0.595499	0.533954	1.1082	0.203926	0.99367	0.870699
Q27245	lap-2	0.747912	0.713553	0.798745	0.716497	0.706537	0.8225	0.883935	0.833909	0.825354	0.737301	0.867613	0.842077	0.826978	0.945028	0.993375	0.800852	0.900615	0.884941	0.750957	0.831698	0.891965	1.10752	0.0656877	1.18777	0.00743148
Q9TYL9	copb-1	0.899369	1.06205	1.0338	0.649428	0.689642	0.629443	0.797934	0.771158	0.795877	1.01663	1.06312	1.04628	0.654443	0.661917	0.574949	0.730572	0.728568	0.780849	0.827289	0.915167	0.68855	1.10622	0.373949	0.832297	0.238412
Q23089	xpo-1	0.987779	0.979013	0.90005	0.589696	0.60649	0.590112	0.811671	0.914163	0.724699	0.922933	0.878756	0.893833	0.814504	0.776322	0.86066	0.654939	0.643033	0.566422	0.775523	0.857676	0.719313	1.10593	0.358081	0.92752	0.70812
O02056	rpl-4	1.52472	1.53007	1.55847	0.877229	0.920084	0.887307	0.854327	0.800626	0.875857	1.75985	1.91266	1.86275	0.671294	0.68101	0.768585	0.8236	0.835903	0.836999	1.21631	1.34435	0.769565	1.10526	0.800732	0.632703	0.0885666
A3QMC5	rpl-34	0.394854	0.408363	0.361308	0.267224	0.292944	0.27773	0.30568	0.305956	0.307162	0.428352	0.463876	0.401228	0.266153	0.276601	0.326381	0.313104	0.312576	0.290507	0.333737	0.368709	0.297554	1.10479	0.407986	0.891582	0.416481
Q21776	bub-1	0.242052	0.257067	0.259204	0.253768	0.249969	0.254586	0.242809	0.239451	0.21341	0.297893	0.340635	0.341065	0.18979	0.181518	0.190628	0.252075	0.226491	0.248674	0.252774	0.27921	0.214863	1.10458	0.43183	0.850017	0.134962
Q03565	baf-1	0.357824	0.416709	0.312359	0.042762	0.0455226	0.0459947	0.0889381	0.103914	0.105723	0.3412	0.360044	0.348634	0.0722625	0.0561804	0.0459169	0.0776171	0.0823798	0.09602	0.203528	0.224742	0.0717295	1.10423	0.515027	0.35243	0.338784
P46562	alh-9	0.280277	0.280749	0.286702	0.043233	0.0398309	0.0396519	0.174581	0.173653	0.178766	0.183908	0.18121	0.179361	0.0550076	0.0561127	0.0392518	0.0686065	0.0726194	0.073644	0.161741	0.17858	0.0608737	1.10411	0.274505	0.376366	0.238412
O76616	pid-3	0.427482	0.356715	0.393052	0.217426	0.236272	0.227919	0.242558	0.253003	0.236331	0.451137	0.385763	0.481902	0.125805	0.121588	0.178606	0.217479	0.222269	0.251142	0.309811	0.341782	0.186148	1.1032	0.700919	0.600845	0.0477309
Q22037	hrpa-1	0.544597	0.640186	0.547719	0.215931	0.230218	0.217122	0.378427	0.359379	0.354857	0.519225	0.598756	0.429856	0.29057	0.301458	0.204682	0.224634	0.235849	0.240855	0.399296	0.440083	0.249675	1.10215	0.449817	0.625287	0.179767
Q9BKU3	eif-2alpha	0.811488	0.772431	0.77878	0.623015	0.633989	0.620904	0.645286	0.650781	0.617557	0.91549	0.850004	0.98722	0.402883	0.392526	0.413626	0.647226	0.630428	0.609604	0.706768	0.777723	0.516049	1.10039	0.562322	0.730154	0.0418856
Q18949	D1054.3	0.182269	0.186075	0.171093	0.178921	0.177647	0.182869	0.152473	0.150672	0.141469	0.246118	0.256307	0.23973	0.105282	0.0992603	0.102996	0.155256	0.124583	0.1239	0.179812	0.197795	0.118546	1.10001	0.662627	0.659279	0.011804
Q22640	erh-1	0.159969	0.159969	0.159969	0.154942	0.169951	0.155013	0.23243	0.142045	0.15283	0.175768	0.175768	0.175768	0.138783	0.146477	0.137455	0.201252	0.20531	0.163514	0.159969	0.175768	0.165465	1.09877	0.439035	1.03436	0.869471
G5EDC6	arl-8	0.453054	0.423846	0.387475	0.413584	0.417244	0.430921	0.294562	0.321808	0.308218	0.605302	0.639328	0.60604	0.246434	0.250654	0.255862	0.281383	0.313279	0.315173	0.421021	0.462543	0.277131	1.09862	0.841639	0.658235	0.0294898
O02639	rpl-19	0.606307	0.531215	0.525464	0.525533	0.532757	0.51312	0.483309	0.459764	0.471601	0.716171	0.748901	0.670139	0.400545	0.398244	0.436647	0.492045	0.498879	0.46261	0.539066	0.591648	0.448162	1.09754	0.509684	0.831367	0.115734
G5EFK4	arf-5	0.30406	0.294474	0.324368	0.155814	0.157121	0.154177	0.20336	0.217902	0.223556	0.288251	0.30185	0.286395	0.139966	0.133966	0.133022	0.225106	0.230308	0.234411	0.231669	0.253553	0.182797	1.09446	0.534262	0.789042	0.350001
Q19842	pcca-1	1.21939	1.32769	1.31273	0.886834	0.867803	0.886609	0.986491	1.01515	0.97127	1.37992	1.38209	1.37269	0.754831	0.731712	0.679781	0.93826	0.942672	1.04411	1.08351	1.1846	0.848561	1.0933	0.507272	0.78316	0.116026
P48727	gsp-2	0.239247	0.285839	0.299407	0.171306	0.154076	0.153144	0.185692	0.139671	0.217304	0.277545	0.318873	0.284818	0.200132	0.197616	0.201323	0.187169	0.209559	0.197074	0.21717	0.237317	0.198812	1.09277	0.632852	0.915468	0.820303
Q09508	sdha-1	0.184837	0.174245	0.170366	0.108504	0.105483	0.107005	0.153336	0.108419	0.140224	0.178895	0.168765	0.17654	0.127078	0.11537	0.090289	0.133733	0.14421	0.121887	0.14174	0.154363	0.122095	1.08906	0.523144	0.861398	0.449293
Q21230	eif-2beta	0.65826	0.681807	0.695962	0.37447	0.36835	0.352822	0.393692	0.357584	0.35461	0.741216	0.763104	0.798002	0.197995	0.191631	0.201227	0.284796	0.272075	0.202399	0.521945	0.568035	0.22502	1.0883	0.798223	0.431119	0.0065273
Q22257	hcp-2	0.413914	0.313744	0.43572	0.358835	0.346941	0.36394	0.353819	0.317438	0.247785	0.587192	0.405891	0.512705	0.168552	0.182347	0.212133	0.306546	0.247916	0.209406	0.372183	0.404138	0.22115	1.08586	0.798223	0.594197	0.0104187
P49594	fem-2	0.207804	0.18152	0.200584	0.104389	0.105123	0.108562	0.12905	0.10862	0.150094	0.191891	0.20168	0.204463	0.0869474	0.0786823	0.0941233	0.136136	0.126451	0.119814	0.15133	0.1643	0.107026	1.0857	0.620602	0.707232	0.154979
Q18032	C15H9.9	0.327615	0.335722	0.305321	0.122459	0.109428	0.126133	0.156451	0.137423	0.16586	0.342032	0.327933	0.308858	0.101293	0.0983274	0.0879127	0.159824	0.166014	0.156518	0.221113	0.239759	0.128315	1.08433	0.693401	0.580313	0.187125
Q22235	enpl-1	2.13557	2.41984	2.30944	1.06354	1.03929	1.03545	1.39858	1.46013	1.43712	2.06381	2.33353	2.14271	0.900635	0.882502	0.730749	0.998213	1.01835	1.07425	1.66719	1.80598	0.934117	1.08325	0.543196	0.560295	0.0358
G5EEY5	pbrm-1	0.234761	0.234761	0.234761	0.258994	0.210029	0.23526	0.215231	0.269462	0.277837	0.254177	0.254177	0.254177	0.246501	0.259678	0.214161	0.269717	0.272396	0.270735	0.234761	0.254177	0.255531	1.08271	0.212447	1.08847	0.213362
Q18877	C56A3.5	0.180464	0.166096	0.180757	0.177253	0.170991	0.179072	0.157207	0.14884	0.17468	0.21757	0.234627	0.20854	0.11436	0.107248	0.110037	0.151126	0.147391	0.149749	0.175772	0.190244	0.129985	1.08233	0.546511	0.739509	0.0146122
Q9GZH4	ribo-1	0.922381	1.00027	1.11696	0.648014	0.674944	0.656182	0.764871	0.760921	0.780261	1.00661	1.048	1.07036	0.660543	0.648966	0.695331	0.750976	0.71595	0.797911	0.836459	0.905171	0.711613	1.08215	0.485023	0.850745	0.317955
Q09475	C28H8.3	1.92544	1.82232	1.93959	1.61279	1.6453	1.62421	1.65522	1.64909	1.47126	2.24373	2.19178	2.21186	1.2038	1.188	1.34866	1.58688	1.51301	1.65646	1.76161	1.90382	1.41614	1.08073	0.536665	0.803888	0.0568175
Q22743	raga-1	0.202536	0.168606	0.183444	0.121944	0.123099	0.124591	0.101377	0.108991	0.108372	0.24186	0.197341	0.240779	0.0893726	0.0856683	0.0930567	0.0977067	0.0948321	0.0908634	0.154037	0.166453	0.0919166	1.08061	0.898247	0.596719	0.0325657
Q18490	tost-1	0.383259	0.368277	0.380323	0.215201	0.272926	0.243469	0.272607	0.284674	0.258722	0.391513	0.377534	0.426687	0.233917	0.228015	0.296836	0.296676	0.257855	0.27062	0.310576	0.33529	0.263986	1.07957	0.574695	0.849991	0.371022
Q9U296	men-1	0.262386	0.270473	0.255605	0.27124	0.254876	0.262349	0.245949	0.25621	0.250867	0.32927	0.302276	0.313262	0.167745	0.162083	0.179334	0.245333	0.250168	0.257852	0.262821	0.282972	0.210419	1.07667	0.536665	0.800616	0.0454217
Q9U2G0	snrp-200	1.29665	1.3205	1.39179	0.990328	1.04034	1.039	1.19549	1.22607	1.19877	1.35387	1.32105	1.32432	1.02461	1.05156	1.02041	1.17206	1.1544	1.17843	1.17977	1.26993	1.10025	1.07642	0.270901	0.932593	0.428215
P53596	sucl-1	0.277767	0.319976	0.29396	0.0422572	0.0461594	0.0429236	0.148642	0.145024	0.139873	0.212176	0.252235	0.201979	0.0700969	0.0665288	0.0432654	0.0596621	0.0611794	0.0545562	0.170507	0.183322	0.0592148	1.07516	0.331232	0.347286	0.187125
O18236	nuo-3	0.140793	0.160353	0.196977	0.161087	0.163867	0.173169	0.137246	0.184752	0.184364	0.182997	0.153608	0.225659	0.133805	0.131183	0.148659	0.155974	0.164743	0.171911	0.166041	0.178104	0.151046	1.07265	0.529906	0.90969	0.368737
P45971	ostb-1	0.750812	0.679171	0.750101	0.377682	0.400401	0.398467	0.526625	0.499281	0.512162	0.684916	0.674767	0.691469	0.330819	0.325455	0.339357	0.367799	0.348369	0.383295	0.559439	0.598203	0.349182	1.06929	0.526856	0.624165	0.0230614
P55955	ttr-16	0.254143	0.272253	0.259197	0.137009	0.155471	0.148386	0.18972	0.193119	0.17535	0.249825	0.221179	0.280159	0.142411	0.124785	0.150406	0.188855	0.176695	0.177598	0.20441	0.218225	0.160125	1.06759	0.580492	0.783353	0.25065
Q9N4Y8	nuo-5	1.058	1.04347	1.14734	0.949091	0.899452	0.930064	0.951113	0.873542	0.900954	1.18733	1.28196	1.23699	0.691337	0.666177	0.757473	0.941651	0.936498	0.96554	1.00457	1.07198	0.826446	1.06711	0.609075	0.822688	0.0925694
O01805	acbp-1	0.115785	0.130993	0.126555	0.0846154	0.102994	0.106535	0.0753536	0.091788	0.0954551	0.152808	0.150266	0.146491	0.108133	0.0992854	0.131732	0.091244	0.0826264	0.107339	0.111246	0.118694	0.103393	1.06694	0.828854	0.929411	0.685791
Q8I4N3	npp-22	0.171382	0.165223	0.171849	0.167473	0.163293	0.17769	0.128987	0.127809	0.145037	0.226294	0.229942	0.226306	0.123293	0.115166	0.141887	0.135187	0.138003	0.153501	0.169485	0.180729	0.134506	1.06634	0.834247	0.793617	0.108614
O45734	cpl-1	0.49109	0.479882	0.511727	0.174884	0.19156	0.170443	0.276279	0.279189	0.288675	0.427142	0.440609	0.4409	0.112547	0.104061	0.158855	0.152549	0.159521	0.160787	0.336598	0.358799	0.141387	1.06596	0.549509	0.420047	0.0180623
Q22666	T22C1.6	0.215571	0.238705	0.207449	0.0421994	0.0470791	0.0443355	0.0739486	0.0707339	0.0662906	0.21197	0.23647	0.186643	0.0499759	0.0494991	0.0452823	0.0725083	0.0693359	0.0720037	0.132557	0.141009	0.0597675	1.06377	0.662883	0.450883	0.295948
O17218	rps-22	0.155095	0.155095	0.155095	0.15128	0.175847	0.138158	0.167286	0.146763	0.180093	0.164714	0.164714	0.164714	0.132318	0.144114	0.225126	0.166491	0.206056	0.166469	0.155095	0.164714	0.173429	1.06202	0.534819	1.11821	0.349978
O45952	csc-1	0.322475	0.26689	0.280341	0.149703	0.158658	0.151819	0.1467	0.151951	0.132139	0.355165	0.314334	0.308989	0.116066	0.108614	0.113811	0.129602	0.127477	0.134901	0.221648	0.23488	0.121745	1.0597	0.91755	0.549274	0.0459359
G5EC87	ZK1307.8	0.42162	0.461166	0.49185	0.378305	0.388682	0.393479	0.334895	0.340801	0.351807	0.563758	0.561906	0.531386	0.269888	0.27673	0.277484	0.303143	0.319671	0.318271	0.422517	0.447425	0.294198	1.05895	0.800732	0.696298	0.0154455
P34339	egl-45	1.61364	1.41724	1.45561	1.05419	1.0648	1.04922	1.01216	1.07611	0.967446	1.6895	1.68202	1.65999	0.748471	0.707349	0.770065	1.01054	0.982706	1.11821	1.27578	1.34787	0.889557	1.0565	0.81826	0.697263	0.0490321
P90795	gpdh-3	0.482443	0.432708	0.429791	0.332517	0.362819	0.334325	0.361492	0.38458	0.356216	0.464432	0.448834	0.490363	0.334374	0.315905	0.33709	0.339787	0.351337	0.33485	0.395767	0.417653	0.335557	1.0553	0.535966	0.847866	0.112596
Q21554	ddb-1	0.22661	0.195856	0.158515	0.11484	0.113058	0.114403	0.1069	0.109639	0.0797828	0.247698	0.214894	0.213501	0.0877206	0.0916207	0.090992	0.0982392	0.090779	0.108685	0.15388	0.162069	0.0946728	1.05321	0.990796	0.615236	0.091908
Q19706	eif-3.G	0.248137	0.287704	0.290802	0.193368	0.198294	0.192051	0.157469	0.158486	0.234605	0.299464	0.274253	0.359516	0.160653	0.156883	0.149868	0.174122	0.16796	0.215829	0.235059	0.247299	0.170886	1.05207	0.908939	0.72699	0.109338
P46561	atp-2	1.49419	1.49805	1.47414	0.940873	0.927524	0.900056	1.21347	1.12899	1.22347	1.33087	1.36534	1.34219	0.969275	0.938719	1.1125	1.1827	1.25247	1.25228	1.20581	1.26739	1.11799	1.05107	0.555871	0.927174	0.711071
P34477	ubc-7	0.407395	0.36896	0.405676	0.314652	0.317061	0.322267	0.216802	0.208976	0.191135	0.550578	0.549354	0.525664	0.123906	0.114894	0.140024	0.203028	0.203967	0.218519	0.356002	0.373751	0.16739	1.04986	0.828854	0.470194	0.0129192
Q19969	ima-3	0.433743	0.453024	0.462055	0.466914	0.419023	0.462886	0.390793	0.497122	0.328592	0.5023	0.520032	0.592386	0.290388	0.284076	0.255387	0.40367	0.37199	0.396123	0.449607	0.471871	0.333605	1.04952	0.816795	0.741993	0.0286789
O17939	aipl-1	0.549538	0.579395	0.52407	0.410289	0.403758	0.399212	0.429602	0.438531	0.49139	0.557485	0.556055	0.535038	0.348161	0.362278	0.353188	0.399941	0.394176	0.358951	0.47771	0.50135	0.369449	1.04949	0.55279	0.773375	0.0221428
P49181	rpl-36	0.611317	0.601171	0.64062	0.201986	0.243611	0.187508	0.231413	0.262578	0.205555	0.620251	0.662225	0.618371	0.1708	0.217902	0.294993	0.227532	0.239531	0.227032	0.414369	0.433399	0.229632	1.04593	0.858534	0.554172	0.23187
Q11190	let-721	0.438739	0.485409	0.427439	0.336112	0.346794	0.33427	0.357258	0.341115	0.326851	0.487513	0.487769	0.475377	0.199259	0.182375	0.169085	0.218398	0.23061	0.197829	0.394794	0.412647	0.199593	1.04522	0.750259	0.505562	0.000123545
Q9XXN2	immt-2	0.187182	0.172433	0.172977	0.179174	0.177788	0.17563	0.147976	0.168185	0.180893	0.214593	0.192392	0.207263	0.118206	0.113383	0.122838	0.149686	0.170171	0.166906	0.177531	0.185217	0.140198	1.0433	0.732449	0.789714	0.0260626
Q9XWP7	eif-3.J	0.371773	0.401025	0.398599	0.371612	0.411819	0.383651	0.374462	0.373843	0.430485	0.423449	0.431289	0.403807	0.346355	0.347633	0.38134	0.376882	0.371004	0.367236	0.389747	0.406223	0.365075	1.04227	0.28936	0.936698	0.115208
Q19420	ttx-7	0.159169	0.133764	0.15286	0.168812	0.160336	0.158882	0.117096	0.143138	0.16494	0.185787	0.211477	0.149942	0.0780047	0.0694383	0.0700964	0.109138	0.107713	0.121368	0.155637	0.162063	0.0926263	1.04129	0.858534	0.595142	0.00336521
H2KYR1	vig-1	0.503444	0.618647	0.664356	0.436211	0.435112	0.424656	0.504428	0.529775	0.411402	0.576883	0.475245	0.707755	0.295201	0.274682	0.318987	0.54778	0.526396	0.520807	0.513738	0.534248	0.413976	1.03992	0.827542	0.805811	0.213362
Q19020	dhc-1	0.471158	0.467131	0.458877	0.218458	0.253581	0.217287	0.359617	0.396499	0.341788	0.353518	0.363733	0.354426	0.209281	0.188994	0.224412	0.193836	0.176957	0.160837	0.347749	0.361597	0.192386	1.03982	0.568452	0.553233	0.011804
Q20058	F35G12.12	0.369759	0.359982	0.350055	0.315885	0.280372	0.297407	0.253891	0.28925	0.254671	0.40813	0.440516	0.405175	0.217086	0.211498	0.240245	0.252287	0.268747	0.262869	0.32891	0.341939	0.242122	1.03961	0.892923	0.736135	0.0322966
P34255	B0303.3	0.789032	0.818461	0.800811	0.554329	0.53345	0.559601	0.598407	0.591844	0.626378	0.816226	0.794639	0.786702	0.574918	0.583382	0.531325	0.626296	0.661434	0.770439	0.675947	0.702366	0.624632	1.03908	0.717482	0.924084	0.616903
Q9BL19	rpl-17	0.725297	0.721546	0.787316	0.249776	0.243108	0.241261	0.421769	0.424475	0.418654	0.582519	0.600176	0.633823	0.25746	0.238063	0.253008	0.252557	0.254534	0.269419	0.494717	0.513569	0.254174	1.03811	0.541297	0.513775	0.0852138
Q9NLD1	hrpr-1	1.11936	1.17277	1.12687	0.630486	0.649363	0.598821	0.793246	0.822914	0.80542	1.00233	1.0068	1.05283	0.627226	0.6241	0.498296	0.654243	0.709827	0.67008	0.882945	0.913921	0.630629	1.03508	0.658761	0.714233	0.0901768
Q22562	T19B10.2	0.375035	0.747526	0.395967	0.159089	0.148208	0.162222	0.338209	0.352015	0.336853	0.324306	0.368536	0.334235	0.340547	0.332511	0.117607	0.240893	0.259203	0.289245	0.331341	0.342359	0.263334	1.03325	0.507317	0.794753	0.807123
P52011	cyn-3	0.325548	0.330612	0.311305	0.216177	0.254405	0.257273	0.24586	0.219262	0.279383	0.340021	0.337594	0.329462	0.254095	0.25475	0.316139	0.230302	0.239701	0.244748	0.282553	0.29193	0.256622	1.03319	0.804747	0.908226	0.476889
P49405	rpl-5	0.978849	0.862478	0.966393	0.554669	0.633773	0.557813	0.687399	0.576918	0.645777	0.999269	0.826065	0.959989	0.546167	0.540196	0.766794	0.656465	0.670604	0.600139	0.758996	0.78257	0.630061	1.03106	0.813049	0.830124	0.338784
P48156	rps-8	0.204305	0.23938	0.256792	0.182811	0.192977	0.182722	0.169101	0.187264	0.217724	0.235384	0.226017	0.25942	0.132557	0.131295	0.137263	0.182947	0.174323	0.195469	0.209831	0.215818	0.158976	1.02853	0.827949	0.757636	0.0348255
Q9GZH2	ruvb-2	0.902223	0.856071	0.822831	0.533716	0.55372	0.518527	0.688751	0.62179	0.674173	0.8018	0.75197	0.762342	0.513572	0.487746	0.484215	0.655236	0.663845	0.764976	0.697848	0.716805	0.594932	1.02716	0.732449	0.852524	0.345464
O18240	rps-18	1.11143	1.12465	1.15149	0.370415	0.37253	0.368924	0.503054	0.524569	0.538409	0.939241	0.922196	1.19335	0.271918	0.261845	0.260832	0.36262	0.367792	0.373149	0.749906	0.770137	0.316359	1.02698	0.725089	0.421865	0.0385621
G5EE48	ttr-50	0.522819	0.691863	0.69775	0.444424	0.425261	0.413465	0.589005	0.555407	0.507621	0.512441	0.598945	0.517432	0.575521	0.589927	0.351819	0.449619	0.460266	0.444413	0.532597	0.546808	0.478594	1.02668	0.731111	0.898605	0.498063
P34661	ufm-1	0.13265	0.118339	0.153897	0.100853	0.12182	0.106671	0.119774	0.136999	0.122226	0.135685	0.126938	0.110773	0.059192	0.0615383	0.0700584	0.127945	0.120746	0.134926	0.122372	0.125399	0.0957342	1.02474	0.860748	0.782322	0.131149
H2KYJ5	mtch-1	0.644699	0.627687	0.659719	0.372314	0.34579	0.353039	0.494382	0.479946	0.503197	0.507947	0.576126	0.510916	0.296415	0.332888	0.419372	0.29433	0.336212	0.245772	0.500541	0.512086	0.320831	1.02306	0.696245	0.640969	0.0241279
Q9BL27	txdc-17	0.12014	0.12014	0.12014	0.105487	0.10865	0.146283	0.188526	0.190824	0.0855616	0.0900504	0.0900504	0.0900504	0.184651	0.186309	0.205631	0.176572	0.208883	0.212625	0.12014	0.122511	0.195778	1.01973	0.816795	1.62959	0.0182191
P91020	C07D8.6	0.70783	0.628806	0.627224	0.520723	0.551271	0.539013	0.528914	0.570058	0.552364	0.639603	0.73668	0.609475	0.430641	0.387683	0.467502	0.501903	0.513154	0.555125	0.595811	0.606182	0.476001	1.01741	0.85338	0.798913	0.0286789
Q19749	dlat-1	0.821547	0.783222	0.787007	0.538759	0.545574	0.560022	0.560984	0.560451	0.534974	0.783693	0.875444	0.771936	0.567502	0.545587	0.603302	0.537713	0.57348	0.51198	0.672689	0.681247	0.556594	1.01272	0.930927	0.827417	0.217427
G5EC98	ctps-1	0.976162	0.948921	0.975266	0.597391	0.586575	0.650678	0.604335	0.678525	0.582589	0.98638	0.928984	1.00946	0.5874	0.576667	0.649242	0.596064	0.583179	0.636907	0.789166	0.798378	0.60491	1.01167	0.93697	0.766518	0.151063
O44451	pdhb-1	0.636622	0.673291	0.597179	0.548231	0.586368	0.583878	0.49801	0.509191	0.462854	0.720333	0.790208	0.684464	0.402276	0.402702	0.451177	0.490681	0.496042	0.47945	0.604261	0.610843	0.453721	1.01089	0.93697	0.750869	0.0227979
O45864	T27E9.2	0.165357	0.240278	0.146895	0.0762077	0.0755443	0.0711447	0.0548892	0.0721191	0.0680784	0.212199	0.183295	0.193029	0.085695	0.0749385	0.0687641	0.0708174	0.0596413	0.0811078	0.129238	0.130602	0.073494	1.01055	0.935149	0.568673	0.22154
Q17390	cul-2	0.267211	0.202022	0.249221	0.0520413	0.0539408	0.0474063	0.038939	0.0355912	0.0322945	0.251976	0.246704	0.275186	0.0514215	0.0482333	0.0509312	0.0314564	0.0350021	0.0304226	0.145307	0.146782	0.0412445	1.01015	0.819946	0.283844	0.122241
P50093	phb-2	0.838288	0.917551	0.923564	0.544505	0.539221	0.535003	0.44148	0.482957	0.464548	0.968001	1.00701	0.976868	0.330318	0.317322	0.336775	0.434865	0.44664	0.473718	0.716355	0.723477	0.38994	1.00994	0.902981	0.544338	0.0234815
Q9N588	tyms-1	0.458464	0.38822	0.440572	0.377151	0.378532	0.393331	0.355496	0.310078	0.312689	0.51675	0.474595	0.487207	0.31665	0.298042	0.385165	0.332898	0.377641	0.346309	0.406045	0.409469	0.342784	1.00843	0.923111	0.844202	0.167809
Q9N4L8	lpd-5	0.255985	0.242485	0.336675	0.143029	0.143699	0.154081	0.152074	0.173583	0.170299	0.229718	0.291845	0.267599	0.157631	0.153398	0.161248	0.146711	0.139991	0.169702	0.212659	0.214186	0.15478	1.00718	0.864449	0.727834	0.213292
P91427	pgk-1	1.29137	1.11612	1.19084	0.700219	0.706549	0.718024	0.841106	0.796901	0.815626	1.13158	1.14645	1.03106	0.648883	0.608483	0.768288	0.672753	0.696994	0.695255	0.953854	0.960454	0.681776	1.00692	0.843442	0.714759	0.0604135
O62106	eif-6	0.161172	0.17852	0.19678	0.188922	0.17106	0.176491	0.13054	0.137823	0.20586	0.20362	0.197806	0.204536	0.136742	0.131099	0.148132	0.134892	0.142157	0.17114	0.178824	0.180031	0.144027	1.00675	0.928565	0.805412	0.0578092
P90992	misc-1	0.259982	0.293706	0.290249	0.156949	0.158337	0.157587	0.179297	0.183665	0.178715	0.258476	0.273706	0.25137	0.0620284	0.0591537	0.0570687	0.0576963	0.0612704	0.0592841	0.219468	0.220871	0.0594169	1.00639	0.85087	0.270731	6.14545e-06
P34575	cts-1	0.95545	0.916831	0.936911	0.506481	0.434404	0.669442	0.517514	0.512422	0.477459	0.991644	1.05778	0.889872	0.518856	0.570079	0.378331	0.59094	0.653827	0.632999	0.736587	0.741115	0.557505	1.00615	0.987221	0.756877	0.320201
P34466	clu-1	0.817398	0.815509	0.809609	0.577021	0.562454	0.547274	0.511467	0.568092	0.543364	0.872411	0.806658	0.847972	0.406379	0.372506	0.439369	0.523238	0.524609	0.527846	0.688211	0.691661	0.465658	1.00501	0.985547	0.676621	0.0264694
Q22620	pars-1	0.41619	0.426043	0.422251	0.123864	0.120378	0.130859	0.115117	0.120542	0.125268	0.414761	0.394308	0.476334	0.124093	0.110851	0.125423	0.114054	0.110976	0.128686	0.273264	0.274389	0.119014	1.00411	0.977405	0.435527	0.140037
G5EF15	pos-1	0.165787	0.165787	0.165787	0.156281	0.181814	0.159266	0.217029	0.116277	0.166067	0.166458	0.166458	0.166458	0.122283	0.116008	0.183697	0.231727	0.207699	0.141853	0.165787	0.166458	0.167211	1.00405	0.939534	1.00859	0.888196
P27798	crt-1	1.3581	1.50376	1.48506	0.563143	0.572241	0.612331	0.88374	0.852684	0.909112	1.13633	1.11377	1.22318	0.753832	0.700896	0.494538	0.69048	0.715945	0.781679	1.01577	1.0198	0.689562	1.00397	0.692716	0.678855	0.241185
O17687	nasp-2	2.5225	2.11192	2.28254	1.41573	1.52272	1.48142	1.69262	1.58768	1.57874	2.22802	2.11511	2.17759	1.00567	0.934568	1.3978	1.48421	1.47333	1.51237	1.88947	1.89663	1.30132	1.00379	0.905288	0.688724	0.0385621
Q21342	eak-7	0.373426	0.396956	0.379695	0.293518	0.290854	0.292218	0.278152	0.208963	0.291524	0.422859	0.421853	0.404164	0.228358	0.209962	0.204083	0.257689	0.253561	0.257978	0.337778	0.337919	0.235272	1.00042	0.873766	0.696528	0.031001
Q9N3B0	manf-1	0.237757	0.282255	0.260397	0.247852	0.258525	0.274031	0.20418	0.237752	0.235465	0.300819	0.297503	0.285168	0.222681	0.227042	0.187631	0.235711	0.215531	0.232075	0.260136	0.260148	0.220112	1.00004	0.91755	0.846141	0.0568175
P50432	mel-32	1.94656	1.8274	1.92479	1.2	1.26154	1.30373	1.2505	1.29368	1.2601	1.91423	1.84091	1.88901	1.00058	0.955256	1.25945	0.951731	1.00182	1.04836	1.57734	1.57474	1.0362	0.998352	0.996246	0.656929	0.0165579
Q94272	fah-1	0.213242	0.226539	0.197116	0.108651	0.0839818	0.110462	0.0961065	0.134213	0.126215	0.203418	0.207931	0.169158	0.100542	0.104285	0.0787059	0.0999103	0.106333	0.150163	0.156665	0.156174	0.106657	0.996862	0.894965	0.680793	0.20311
P10771	his-24	0.278023	0.412976	0.362759	0.189365	0.162763	0.161385	0.263081	0.261234	0.23772	0.26452	0.317005	0.217497	0.224283	0.236721	0.125771	0.255033	0.278445	0.258415	0.261212	0.260176	0.229778	0.996036	0.798223	0.879661	0.728055
Q94230	plp-1	0.53292	0.559714	0.525005	0.319728	0.326734	0.321118	0.26354	0.299938	0.275802	0.552871	0.615465	0.556488	0.210096	0.207853	0.178787	0.233212	0.256054	0.268742	0.43087	0.427351	0.225791	0.991833	0.855632	0.524034	0.0160947
P90916	lin-53	0.415664	0.471829	0.375764	0.323545	0.327136	0.337091	0.217842	0.249612	0.275671	0.522275	0.492597	0.473904	0.264986	0.232418	0.248121	0.222787	0.232268	0.294632	0.375171	0.371983	0.249202	0.991502	0.755641	0.664235	0.0477309
Q23092	lbp-4	0.240335	0.254758	0.259441	0.147605	0.089659	0.0783298	0.0826823	0.142844	0.172689	0.234937	0.232295	0.194816	0.126166	0.126884	0.192358	0.246125	0.216035	0.164176	0.178355	0.176711	0.178624	0.990781	0.88341	1.00151	0.819995
Q10454	F46H5.3	0.804047	1.00542	0.857995	0.478404	0.465673	0.43072	0.59675	0.554643	0.444088	0.799415	0.791852	0.813973	0.634539	0.617969	0.446005	0.520255	0.568642	0.571342	0.673709	0.666787	0.559792	0.989724	0.915212	0.83091	0.528346
O17732	pyc-1	0.274709	0.288394	0.263837	0.171577	0.121503	0.168009	0.176883	0.124701	0.140742	0.277751	0.283128	0.270473	0.156967	0.166789	0.151493	0.168025	0.177558	0.110035	0.214671	0.21228	0.155144	0.98886	0.93697	0.722706	0.244907
Q19766	tomm-20	0.20512	0.191562	0.231453	0.120181	0.128536	0.128569	0.0806946	0.0564549	0.0613921	0.275353	0.194614	0.323836	0.0752105	0.0700361	0.0716232	0.0614211	0.0554722	0.119947	0.16757	0.165391	0.0756183	0.986994	0.557709	0.451263	0.0526799
Q19264	F09E5.3	0.310502	0.284787	0.290223	0.200722	0.205866	0.203207	0.204427	0.159898	0.146405	0.317924	0.32058	0.326478	0.133853	0.130414	0.139706	0.171348	0.20808	0.200382	0.249218	0.245952	0.163964	0.986896	0.812427	0.657914	0.0578092
P22981	let-60	0.202815	0.250603	0.230029	0.0493097	0.0487723	0.0422604	0.0708484	0.0678336	0.0694089	0.212877	0.217523	0.174476	0.0619546	0.0563848	0.0458435	0.0667837	0.0638812	0.0683965	0.137298	0.135494	0.0605407	0.986862	0.779346	0.440943	0.266835
Q09599	cdl-1	0.48011	0.510667	0.510124	0.273168	0.243253	0.256064	0.268391	0.273647	0.304967	0.48176	0.463369	0.43976	0.246055	0.239136	0.234436	0.275551	0.272311	0.257181	0.378898	0.371983	0.254112	0.981749	0.979338	0.67066	0.109338
O45622	erfa-3	0.817349	0.87447	0.777042	0.686866	0.74022	0.695419	0.648712	0.65676	0.632908	0.854312	0.935394	0.777861	0.624915	0.642147	0.666852	0.643194	0.628292	0.681234	0.765228	0.750991	0.647772	0.981396	0.761087	0.846509	0.0682631
Q94216	dnj-11	0.412356	0.377842	0.389209	0.306915	0.284562	0.284549	0.279592	0.299179	0.189759	0.428782	0.394654	0.421962	0.218199	0.207899	0.259821	0.231052	0.225788	0.277106	0.342572	0.335655	0.236644	0.979807	0.781901	0.690786	0.0415668
P34331	plk-1	0.460027	0.445056	0.480118	0.358083	0.357561	0.380531	0.301684	0.319041	0.289932	0.516499	0.48034	0.52372	0.19278	0.195275	0.261247	0.295098	0.307721	0.331226	0.413563	0.405203	0.263891	0.979786	0.798223	0.638092	0.0180623
P34369	prp-8	1.21809	1.17417	1.24904	0.869253	0.871405	0.880943	0.768051	0.775558	0.736041	1.2972	1.30269	1.25478	0.529843	0.493232	0.489127	0.537458	0.539644	0.561497	1.04382	1.02239	0.525133	0.979469	0.796878	0.503089	0.000925214
P91175	syf-1	0.294879	0.263412	0.275023	0.221568	0.22449	0.231352	0.194758	0.191569	0.187246	0.343536	0.270467	0.290334	0.150472	0.146714	0.137624	0.184514	0.179309	0.212419	0.251787	0.246318	0.168509	0.97828	0.768105	0.669251	0.0149598
Q9XXA2	ebp-2	0.512058	0.436407	0.495203	0.397332	0.402731	0.39821	0.30256	0.322913	0.26192	0.580138	0.549086	0.567144	0.25839	0.255191	0.278215	0.299886	0.297194	0.30189	0.440324	0.430627	0.281794	0.977978	0.680352	0.639971	0.0220166
Q9N4N4	swsn-6	0.0990629	0.116335	0.14254	0.144737	0.15936	0.149953	0.112042	0.128349	0.139992	0.107749	0.169439	0.135809	0.175622	0.171	0.144968	0.12971	0.12214	0.152334	0.135331	0.13223	0.149296	0.977084	0.858534	1.10318	0.428215
Q21926	iars-1	1.31935	1.46719	1.40083	1.03989	1.02119	1.01656	0.895012	0.939575	0.96947	1.39533	1.41333	1.48083	0.787098	0.7816	0.8916	0.900534	0.878992	0.936288	1.21084	1.18226	0.862685	0.976397	0.800732	0.71247	0.0252117
O02161	tin-44	0.192982	0.211458	0.183394	0.193105	0.202079	0.19265	0.124291	0.135932	0.150283	0.240428	0.258274	0.235877	0.0961523	0.0819778	0.097867	0.124091	0.124946	0.148301	0.195945	0.190847	0.112223	0.973985	0.692716	0.572725	0.00646641
Q10943	arf-1	0.257472	0.273731	0.253502	0.142064	0.154045	0.142726	0.194352	0.220616	0.171256	0.220853	0.178165	0.205575	0.170582	0.162122	0.150502	0.193522	0.204453	0.189618	0.203923	0.198469	0.178467	0.973256	0.941828	0.875166	0.564226
Q17335	adh-5	0.978893	1.00305	0.91596	0.623023	0.562958	0.620489	0.778428	0.658656	0.782416	0.784704	0.754605	0.789137	0.562792	0.581316	0.561998	0.567253	0.461329	0.534206	0.784062	0.757991	0.544816	0.966749	0.949727	0.694863	0.0180623
Q21338	spt-5	0.255508	0.238468	0.19408	0.129251	0.143282	0.142676	0.183694	0.195386	0.172328	0.174288	0.113291	0.226825	0.137339	0.130858	0.123833	0.133049	0.131842	0.127139	0.183878	0.177635	0.130677	0.966053	0.902293	0.710672	0.079907
Q17820	aos-1	0.524335	0.568348	0.551769	0.377659	0.426455	0.411614	0.38042	0.399521	0.414896	0.522559	0.52298	0.519869	0.422201	0.409275	0.434587	0.387605	0.389071	0.335466	0.476697	0.460041	0.396368	0.96506	0.771312	0.831488	0.125395
P91871	fasn-1	0.600705	0.791929	0.711688	0.301988	0.268821	0.230778	0.524724	0.447398	0.46167	0.41313	0.473805	0.470734	0.552357	0.518187	0.181543	0.393334	0.408226	0.389656	0.484318	0.465243	0.407217	0.960616	0.804453	0.840805	0.731697
O76447	hcp-1	1.30871	1.06732	1.32798	1.16001	1.09666	1.24099	1.00443	1.04546	1.03264	1.35219	1.25784	1.22393	0.846378	0.998744	1.08276	0.984148	0.983436	0.942919	1.20028	1.15275	0.973064	0.960403	0.560922	0.810699	0.0173175
O01576	npp-11	0.563721	0.460451	0.539627	0.279629	0.274949	0.291645	0.221283	0.249476	0.258491	0.537998	0.51987	0.520311	0.169448	0.153782	0.174818	0.239758	0.264718	0.23245	0.40167	0.384572	0.205829	0.957431	0.798223	0.512433	0.0263022
P91027	chdp-1	1.03554	1.28256	1.26984	0.409001	0.391853	0.350025	0.735228	0.724363	0.64588	0.795665	0.93906	0.69684	0.609677	0.61087	0.302114	0.520813	0.546504	0.49047	0.789803	0.756173	0.513408	0.95742	0.731161	0.650046	0.345961
Q22918	C37C3.2/18	0.217405	0.186763	0.211434	0.125233	0.126385	0.125298	0.0905603	0.092405	0.0976568	0.229785	0.226464	0.21302	0.0843292	0.0858509	0.0817489	0.0852392	0.0924831	0.106108	0.16542	0.158315	0.0892932	0.957051	0.664216	0.539798	0.0292776
Q18599	acer-1	0.64283	0.61986	0.6505	0.376785	0.383508	0.355376	0.467939	0.405117	0.462979	0.532808	0.50444	0.523135	0.328718	0.370864	0.418576	0.450583	0.421464	0.381115	0.50481	0.482736	0.39522	0.956274	0.928953	0.782908	0.166234
Q9XUV0	pbs-5	0.845456	0.883693	0.853545	0.507162	0.499009	0.475826	0.415521	0.433538	0.455059	0.87749	0.871429	0.831117	0.312804	0.301151	0.327622	0.412423	0.398906	0.423874	0.677448	0.647359	0.362797	0.955584	0.781356	0.535534	0.0189547
G5EEM5	zyg-9	0.838043	0.864729	0.852021	0.774783	0.817006	0.745992	0.645382	0.690018	0.727383	0.94532	0.762639	0.897264	0.688028	0.681916	0.677685	0.670105	0.656697	0.649635	0.815429	0.778001	0.670678	0.9541	0.425634	0.822484	0.0173175
G5EFX8	ntl-3	0.358576	0.391541	0.454769	0.274377	0.27047	0.269061	0.205184	0.247916	0.170785	0.445086	0.397626	0.459129	0.158199	0.153894	0.173921	0.195477	0.198501	0.182287	0.336466	0.320954	0.177047	0.953899	0.643876	0.526195	0.0130649
O45495	uev-1	0.490699	0.495912	0.429234	0.438371	0.426617	0.427486	0.304698	0.344447	0.320983	0.534012	0.506774	0.569022	0.239983	0.246517	0.292599	0.300849	0.315994	0.311464	0.451387	0.429989	0.284568	0.952596	0.557143	0.63043	0.00588358
P27604	ahcy-1	1.91501	2.04492	1.96887	1.02712	1.08764	1.06048	1.05723	1.06316	1.03209	1.79759	1.8833	1.83145	0.927535	0.887192	0.883477	0.992527	1.02377	0.940794	1.51734	1.44414	0.94255	0.951754	0.843564	0.621185	0.0492264
Q9N359	csn-4	0.480594	0.444521	0.485478	0.38938	0.385609	0.385856	0.348494	0.329472	0.359665	0.481657	0.473683	0.44984	0.360928	0.351564	0.348312	0.313516	0.323904	0.292857	0.428573	0.407135	0.331847	0.949979	0.535966	0.774306	0.0199432
Q8MXH7	C11D2.7	0.181489	0.16531	0.206789	0.182229	0.182442	0.188917	0.157645	0.162651	0.140986	0.202931	0.188637	0.198233	0.112143	0.116966	0.12404	0.158234	0.171331	0.186547	0.18453	0.17518	0.144877	0.949335	0.610363	0.785114	0.043522
G5EE04	hip-1	0.756256	0.763033	0.78092	0.60841	0.62946	0.623391	0.562448	0.524363	0.577742	0.760074	0.735734	0.78927	0.383746	0.401847	0.520019	0.547969	0.566714	0.533491	0.693578	0.658272	0.492298	0.949095	0.606788	0.709794	0.0121404
P47991	rpl-6	0.754028	0.724593	0.714093	0.614177	0.63216	0.600136	0.515123	0.526341	0.632251	0.693717	0.79601	0.664593	0.496881	0.528338	0.6599	0.585589	0.520498	0.542604	0.673198	0.638006	0.555635	0.947724	0.515027	0.825367	0.0596608
Q9N5M2	pfd-2	0.191091	0.17859	0.182855	0.0995528	0.125642	0.110518	0.123609	0.12998	0.120348	0.168523	0.148133	0.149714	0.132323	0.121576	0.147965	0.11162	0.11407	0.121406	0.148041	0.140051	0.124827	0.946027	0.841639	0.843187	0.349095
O61792	rpn-8	0.980943	0.963331	0.971956	0.819314	0.85421	0.841886	0.773685	0.823307	0.790131	0.899988	0.967834	0.860888	0.720458	0.724515	0.847708	0.810309	0.839449	0.828583	0.905274	0.852639	0.79517	0.941858	0.310699	0.878376	0.0490604
Q95YF3	cgh-1	1.40013	1.41408	1.48058	1.32116	1.35584	1.34962	0.993627	0.980299	1.0205	1.54288	1.59832	1.68647	0.834445	0.780286	1.1382	1.0612	1.00928	1.06963	1.3869	1.30368	0.982173	0.939998	0.496907	0.708178	0.0205064
Q9XWG2	Y63D3A.7	0.447545	0.448304	0.425322	0.289888	0.277151	0.252042	0.250602	0.255487	0.238783	0.418981	0.420849	0.42553	0.136634	0.13387	0.134089	0.168567	0.165845	0.168006	0.356709	0.335039	0.151168	0.939251	0.707148	0.423787	0.000718748
O44549	acdh-3	0.663775	0.648317	0.600367	0.37746	0.391498	0.382051	0.280532	0.257586	0.27219	0.691404	0.69401	0.680788	0.221782	0.220591	0.242909	0.273672	0.278103	0.278184	0.510578	0.479418	0.25254	0.938971	0.586527	0.494616	0.0222858
P90849	cox-5B	0.291059	0.282246	0.291703	0.21314	0.216475	0.213917	0.209835	0.194152	0.14377	0.288899	0.319548	0.256295	0.14447	0.147178	0.146858	0.217117	0.195141	0.204388	0.251423	0.235416	0.175859	0.936334	0.582859	0.699452	0.0470286
Q21443	lmn-1	2.14251	2.30646	2.33588	1.15511	1.2085	1.16324	1.29126	1.26473	1.23706	1.9508	2.00167	1.89282	1.06301	0.998983	0.873054	1.00064	1.01212	1.07465	1.71862	1.60639	1.00374	0.934699	0.843564	0.584041	0.0234815
G5EFC4	cdc-5L	0.206086	0.184081	0.184137	0.279346	0.274065	0.260576	0.174513	0.260693	0.213546	0.230927	0.184872	0.232953	0.285764	0.290163	0.297883	0.29201	0.319747	0.334052	0.231382	0.216251	0.30327	0.934605	0.574695	1.31069	0.0235938
O62213	cey-1	0.240526	0.225725	0.279507	0.0820796	0.0822945	0.0729076	0.15135	0.12654	0.112247	0.172511	0.1849	0.170682	0.112142	0.109526	0.0674051	0.0986322	0.119916	0.106607	0.16384	0.153038	0.102371	0.934073	0.810609	0.624825	0.301561
Q27274	rop-1	0.477626	0.445013	0.570052	0.394625	0.381056	0.38605	0.386304	0.361152	0.346685	0.487544	0.338896	0.55781	0.198473	0.213063	0.225827	0.291604	0.303626	0.311463	0.442404	0.413065	0.257343	0.933684	0.580492	0.581692	0.00281456
Q93235	nkb-1	0.230024	0.217829	0.198959	0.120319	0.117682	0.11773	0.108195	0.0975478	0.0979901	0.214372	0.216385	0.200919	0.0857302	0.0823291	0.0792718	0.103126	0.101631	0.0936235	0.167091	0.155901	0.0909519	0.933035	0.697723	0.544327	0.0284546
O45552	acaa-2	0.911725	1.00596	0.959705	0.675154	0.695692	0.688431	0.570504	0.606045	0.639436	0.873854	0.962156	0.94661	0.570578	0.577241	0.661705	0.789881	0.794288	0.785543	0.822778	0.766434	0.696539	0.93152	0.579866	0.84657	0.299415
O18178	pptr-1	0.278455	0.282883	0.272277	0.211005	0.229664	0.193184	0.231438	0.252153	0.132129	0.254435	0.254216	0.237871	0.208964	0.193706	0.13815	0.232696	0.208226	0.221328	0.244578	0.22704	0.200511	0.928295	0.562517	0.819827	0.221843
G5EFB5	cpn-1	0.433087	0.378836	0.451225	0.278683	0.282406	0.276357	0.123996	0.129524	0.125582	0.499537	0.568242	0.498453	0.125225	0.121949	0.151273	0.126608	0.12006	0.116514	0.350099	0.324222	0.126938	0.926088	0.407986	0.362578	0.0160947
G5EBZ4	let-418	1.02489	1.11865	0.948548	0.803474	0.828099	0.815055	0.822102	0.807074	0.790996	1.00367	0.7385	0.948285	0.810205	0.769217	0.671089	0.88185	0.923156	0.890563	0.923119	0.851771	0.824347	0.922709	0.39684	0.893002	0.265473
G5EEH6	ivd-1	0.32023	0.296888	0.305871	0.184362	0.199957	0.190321	0.178289	0.169617	0.18572	0.281049	0.282686	0.279924	0.184206	0.201765	0.214763	0.171988	0.159668	0.185193	0.249605	0.229548	0.186264	0.919644	0.611678	0.746235	0.126351
P62784	his	0.519232	0.74842	0.577213	0.17358	0.141524	0.122122	0.31082	0.295567	0.268408	0.389055	0.527535	0.30279	0.320353	0.320659	0.0940719	0.28372	0.321553	0.283377	0.380348	0.349029	0.270622	0.917657	0.754473	0.711512	0.725831
G5EGL2	T28D6.6	0.225926	0.200871	0.188078	0.204958	0.204958	0.204958	0.0775293	0.0940342	0.0941729	0.262094	0.2918	0.297582	0.0893045	0.0893045	0.0893045	0.0905734	0.0869342	0.0904058	0.204958	0.186202	0.0893045	0.908488	0.348085	0.435721	0.0121404
G5EG26	R151.10	0.281756	0.30773	0.255359	0.281615	0.281615	0.281615	0.212757	0.202198	0.199156	0.320143	0.332274	0.266444	0.207394	0.207394	0.207394	0.198277	0.193136	0.230769	0.281615	0.255495	0.207394	0.90725	0.262128	0.736446	0.0146122
Q9U332	rpl-31	0.247257	0.245028	0.263036	0.18952	0.181263	0.236241	0.204558	0.134204	0.192051	0.241477	0.237696	0.225241	0.209541	0.22501	0.234268	0.214876	0.19771	0.15912	0.227057	0.205871	0.206754	0.906693	0.407986	0.910581	0.507303
Q09390	hmg-1.2	0.226677	0.314894	0.30358	0.159508	0.157071	0.15619	0.158729	0.158636	0.156564	0.231139	0.255498	0.23357	0.0828012	0.0789236	0.0647823	0.0766522	0.0776575	0.0721974	0.219653	0.199023	0.0755024	0.906077	0.684709	0.343735	0.000120508
G5ECC9	mrps-27	0.0594087	0.0594087	0.0594087	0.358559	0.0626054	0.0540624	0.0954711	0.101967	0.0985424	0.0986602	0.0986602	0.0986602	0.221464	0.218152	0.218783	0.291283	0.345072	0.285551	0.108909	0.0986602	0.263384	0.905898	0.515027	2.41839	0.00430182
P10299	gst-1	0.668925	0.557395	0.61429	0.272839	0.262288	0.246756	0.231685	0.237499	0.244863	0.568467	0.547215	0.544432	0.22036	0.23965	0.274465	0.275887	0.263779	0.224789	0.437082	0.395694	0.249822	0.905307	0.752119	0.571567	0.127563
P47207	cct-2	2.21905	2.21502	2.18648	1.56113	1.61405	1.56815	1.21271	1.16579	1.15919	2.20505	2.28721	2.25385	1.24091	1.21404	1.45344	1.12251	1.13601	1.12791	1.89398	1.71397	1.2158	0.904955	0.433844	0.641929	0.029324
P34650	ZK632.4	0.193275	0.197783	0.199985	0.202719	0.198449	0.189875	0.125085	0.133583	0.132898	0.23601	0.226038	0.215519	0.0973011	0.106538	0.0989307	0.1325	0.133025	0.167533	0.197014	0.178189	0.122638	0.904446	0.382739	0.622482	0.0104187
P31161	sod-2	0.218418	0.203464	0.250229	0.142655	0.144571	0.141917	0.0729917	0.0851759	0.0653642	0.266513	0.25958	0.245703	0.059937	0.0579294	0.0602246	0.0664423	0.0653882	0.0683027	0.183542	0.165888	0.0630374	0.903813	0.409961	0.343449	0.00738552
Q19131	npp-5	0.31165	0.247442	0.283036	0.16706	0.172287	0.164146	0.15788	0.172361	0.15394	0.258277	0.217434	0.255079	0.0777109	0.0700019	0.0742848	0.0720867	0.0756222	0.0742888	0.22427	0.202495	0.0739992	0.902907	0.572186	0.329955	2.66486e-05
O44512	isp-1	0.47124	0.453732	0.527733	0.386749	0.391351	0.399605	0.355649	0.306005	0.312088	0.460198	0.480902	0.45278	0.246343	0.242746	0.247535	0.289418	0.28219	0.310482	0.438402	0.394604	0.269786	0.900096	0.298653	0.615385	0.00141261
O18229	Y57G11C.3	0.363916	0.352829	0.37612	0.368043	0.366788	0.358035	0.285609	0.284602	0.259225	0.369761	0.386345	0.379705	0.323796	0.298829	0.30713	0.260477	0.27628	0.294387	0.364289	0.327541	0.293483	0.899126	0.158865	0.805634	0.0227979
O02495	snb-1	0.199933	0.199243	0.137016	0.0890999	0.0877741	0.0922632	0.0665765	0.0724277	0.0661417	0.188978	0.175304	0.152997	0.0845128	0.0857319	0.0892712	0.0671792	0.0703183	0.0752312	0.134222	0.120404	0.0787074	0.897056	0.592311	0.586399	0.120616
Q18090	tomm-40	0.3699	0.40565	0.385142	0.311365	0.3263	0.317095	0.227675	0.224582	0.274467	0.374682	0.393516	0.397534	0.277568	0.266827	0.287094	0.216763	0.18997	0.230656	0.352575	0.315409	0.244813	0.894586	0.33672	0.694356	0.0241279
P34462	vha-14	0.548824	0.520417	0.442011	0.253901	0.275307	0.292049	0.29515	0.27786	0.249079	0.462913	0.388376	0.413107	0.178577	0.187566	0.174785	0.231408	0.228319	0.22506	0.388752	0.347747	0.204286	0.894524	0.643876	0.525492	0.00943518
O02267	F45H10.3	0.471309	0.498368	0.509161	0.325981	0.298957	0.291352	0.2886	0.272434	0.23285	0.432503	0.523443	0.384318	0.173768	0.239647	0.172408	0.155746	0.110873	0.179694	0.399188	0.355691	0.172023	0.891037	0.538973	0.430931	0.002083
Q21930	rpl-28	0.847764	0.76927	0.844367	0.336993	0.348028	0.339543	0.244652	0.245825	0.242525	0.757686	0.891253	0.722059	0.234999	0.22393	0.265251	0.223523	0.234751	0.226158	0.580994	0.517333	0.234769	0.890428	0.581398	0.404082	0.0354796
P42170	rnr-2	1.29549	1.17054	1.29647	0.989686	0.99235	1.08072	0.915005	1.02432	0.907257	1.06427	1.04943	1.10894	0.63542	0.767199	0.979017	0.820275	0.849486	0.852071	1.13754	1.01154	0.817245	0.88923	0.20437	0.71843	0.0035257
O45319	tin-13	0.264607	0.266242	0.314351	0.271264	0.288805	0.28513	0.229436	0.231942	0.252756	0.256407	0.262924	0.26688	0.218679	0.212355	0.222558	0.227615	0.234319	0.241743	0.281733	0.250058	0.226212	0.887569	0.0174798	0.802928	0.000527921
G5EEA8	nex-1	0.844834	0.722945	0.760782	0.465239	0.442705	0.450854	0.457086	0.437035	0.462922	0.624865	0.638625	0.644355	0.430418	0.408811	0.442553	0.42999	0.414149	0.436505	0.61456	0.544148	0.427071	0.885428	0.515027	0.694922	0.0492642
Q93831	F59C6.5	0.766509	0.760993	0.747033	0.486515	0.439286	0.44233	0.331634	0.341169	0.302127	0.784708	0.697768	0.765623	0.353697	0.364695	0.341491	0.32174	0.341725	0.333109	0.607111	0.537171	0.342743	0.884799	0.446976	0.564547	0.037276
G5EFV4	hmg-1.1	0.655246	0.802212	0.678137	0.0870702	0.0795207	0.0773364	0.293126	0.288217	0.261853	0.399328	0.521166	0.334743	0.170278	0.157161	0.0630373	0.173907	0.190792	0.186101	0.396587	0.349739	0.156879	0.881871	0.531825	0.395573	0.404132
G5EDP0	Y32F6A.5	0.309599	0.333061	0.301658	0.229373	0.236279	0.229329	0.150438	0.151318	0.165863	0.318664	0.356708	0.302432	0.159511	0.161494	0.156952	0.1435	0.158104	0.139252	0.273216	0.240904	0.153136	0.881733	0.336698	0.560492	0.0127557
O18054	pfd-3	0.443768	0.446328	0.428553	0.34976	0.325626	0.352362	0.279349	0.316889	0.297487	0.38996	0.381082	0.39649	0.363796	0.398646	0.404739	0.297138	0.296747	0.392497	0.391066	0.343543	0.358927	0.878478	0.23196	0.917817	0.454782
Q9XWV2	Y37D8A.2	0.475164	0.396637	0.443157	0.393916	0.392108	0.382394	0.294804	0.329889	0.352533	0.397003	0.418287	0.385471	0.260428	0.258691	0.230288	0.254249	0.253672	0.272152	0.413896	0.362998	0.254913	0.877027	0.0719036	0.615888	2.36778e-05
P34652	cnx-1	0.350278	0.31145	0.353407	0.361833	0.388353	0.333049	0.248955	0.261304	0.328176	0.383092	0.281687	0.329058	0.303015	0.306553	0.291553	0.383925	0.360183	0.379077	0.349728	0.305379	0.337384	0.873188	0.13049	0.964704	0.704495
G5ED07	pdi-3	1.47475	1.70949	1.58313	0.88055	0.893298	0.890366	0.700627	0.741025	0.762515	1.40548	1.35934	1.51864	0.477244	0.453557	0.492829	0.560204	0.56606	0.652308	1.2386	1.08127	0.5337	0.872982	0.496907	0.430891	0.00364516
P34560	rmd-1	0.449055	0.421764	0.363432	0.375101	0.375021	0.374709	0.34268	0.331993	0.335316	0.346699	0.318393	0.375194	0.296864	0.288583	0.40383	0.38969	0.356938	0.33456	0.39318	0.341713	0.345078	0.869099	0.0723839	0.877657	0.0918636
Q9N3U9	skr-14	0.216853	0.18384	0.242289	0.137461	0.136627	0.135471	0.121405	0.102944	0.0891838	0.20594	0.241905	0.152163	0.084755	0.0830131	0.0847035	0.0955336	0.0998274	0.102333	0.175423	0.152257	0.0916944	0.867939	0.383402	0.522703	0.0117876
Q18493	C36A4.4	0.574831	0.586951	0.572086	0.321604	0.36444	0.342688	0.284478	0.23652	0.302202	0.518162	0.497583	0.553399	0.318554	0.311787	0.402628	0.28489	0.284396	0.254194	0.460433	0.398724	0.309408	0.865975	0.435556	0.671994	0.103941
Q9TXI3	did-2	0.354398	0.365548	0.389444	0.178367	0.177669	0.177014	0.0971828	0.0934085	0.0808564	0.364545	0.422163	0.359014	0.0555242	0.0534907	0.0534292	0.0858248	0.0925273	0.0960201	0.27374	0.236195	0.0728027	0.862844	0.416176	0.265956	0.00857008
O61887	rnst-2	0.227911	0.268066	0.223733	0.134133	0.142514	0.130798	0.168502	0.161653	0.155249	0.149991	0.208293	0.127119	0.20803	0.185221	0.119292	0.107699	0.0999007	0.102426	0.187859	0.161801	0.137095	0.861291	0.562322	0.729775	0.151063
Q18680	pyp-1	1.14481	1.12165	1.08597	0.689217	0.619707	0.736683	0.630157	0.576018	0.588291	0.975907	0.930797	0.941448	0.636594	0.611775	0.585065	0.573543	0.583229	0.527096	0.899674	0.77377	0.586217	0.860055	0.369607	0.651588	0.0311396
Q18066	dim-1	0.201187	0.323292	0.280825	0.104276	0.107016	0.105186	0.160145	0.160145	0.160145	0.164923	0.141882	0.17363	0.149738	0.147241	0.100803	0.132594	0.132594	0.132594	0.186964	0.160145	0.132594	0.856557	0.858534	0.709197	0.345765
Q20060	smc-4	0.179616	0.217518	0.198716	0.201378	0.200766	0.193706	0.155128	0.166994	0.167867	0.172869	0.178359	0.177939	0.126194	0.126323	0.134002	0.1415	0.148425	0.15436	0.198617	0.169859	0.138467	0.855213	0.00913183	0.697159	1.16845e-05
Q22505	immt-1	0.193823	0.18494	0.226317	0.20015	0.201183	0.203747	0.147364	0.118998	0.110101	0.202443	0.225492	0.225461	0.108972	0.117322	0.123635	0.136696	0.125262	0.122498	0.201693	0.171643	0.122397	0.85101	0.169993	0.606849	0.00588338
Q21633	ubc-18	0.181518	0.17488	0.190922	0.138663	0.141301	0.132101	0.12743	0.12175	0.0988876	0.156875	0.144006	0.166556	0.134811	0.108347	0.10537	0.146057	0.125288	0.127098	0.159897	0.135918	0.124495	0.85003	0.168404	0.778595	0.0585731
Q9N363	dcap-1	0.297358	0.287774	0.336357	0.310854	0.309254	0.301382	0.18882	0.220402	0.206158	0.307476	0.333906	0.30898	0.173414	0.165788	0.192557	0.184091	0.189405	0.217243	0.307163	0.260957	0.187083	0.849572	0.113412	0.609068	0.00141261
Q19877	rps-23	0.491199	0.485048	0.495375	0.237824	0.235014	0.213348	0.152103	0.140186	0.223146	0.431122	0.425929	0.456721	0.187786	0.215951	0.201453	0.180949	0.164981	0.216698	0.359635	0.304868	0.194636	0.847716	0.485522	0.541205	0.0939606
O45713	rbm-3.2	0.282451	0.341905	0.322859	0.241793	0.252572	0.251253	0.170858	0.165851	0.174184	0.285559	0.338947	0.297029	0.136461	0.121918	0.13514	0.1435	0.159606	0.155127	0.282139	0.238738	0.141959	0.846171	0.209454	0.503151	0.00145471
Q9U2Q9	gsk-3	0.406608	0.396608	0.378206	0.329222	0.299685	0.324112	0.267046	0.225067	0.195907	0.363044	0.395004	0.357347	0.267134	0.260704	0.257538	0.223293	0.252586	0.260349	0.35574	0.300569	0.253601	0.844912	0.159762	0.712882	0.031001
Q23597	ZK809.3	0.473216	0.472933	0.466711	0.239718	0.254447	0.248135	0.200276	0.184055	0.17151	0.423308	0.396211	0.445218	0.162304	0.161134	0.174182	0.180448	0.185289	0.172546	0.359193	0.30343	0.172651	0.844753	0.413753	0.480662	0.0184151
Q86LS4	dao-2	0.299481	0.521343	0.307654	0.112555	0.117913	0.103691	0.179699	0.158392	0.180261	0.232527	0.226669	0.257052	0.32614	0.291641	0.0681454	0.153348	0.147803	0.136029	0.243773	0.205767	0.187185	0.844092	0.984111	0.767865	0.636532
Q19626	vha-12	0.758052	0.806643	0.770312	0.688743	0.659992	0.648668	0.552419	0.52352	0.51177	0.66176	0.7208	0.684324	0.697534	0.653772	0.58008	0.548679	0.556432	0.568472	0.722068	0.609099	0.600828	0.843548	0.0561507	0.832093	0.0492642
P39055	dyn-1	0.464037	0.472384	0.486501	0.470558	0.467258	0.451349	0.328289	0.327806	0.395354	0.436089	0.412784	0.470972	0.331397	0.339239	0.323922	0.313986	0.322725	0.324704	0.468681	0.395216	0.325996	0.843251	0.0169505	0.695559	0.000168281
O44441	mai-2	0.342338	0.357585	0.344214	0.281424	0.28835	0.288068	0.0816012	0.0810861	0.155219	0.417056	0.472738	0.393347	0.0672186	0.0664879	0.0857565	0.0821129	0.0664933	0.0966741	0.316996	0.266841	0.0774572	0.84178	0.250765	0.244347	0.00293086
Q18853	cyc-1	0.422738	0.414531	0.417893	0.327254	0.323021	0.32307	0.224747	0.222122	0.204005	0.421858	0.379359	0.417225	0.266308	0.241635	0.180371	0.194992	0.221845	0.22053	0.371418	0.311553	0.220947	0.83882	0.211368	0.594874	0.0117876
Q17569	ddi-1	0.32548	0.351852	0.361989	0.2759	0.274365	0.285592	0.200164	0.229377	0.236273	0.303059	0.287096	0.31644	0.166135	0.202571	0.155918	0.155074	0.150245	0.142178	0.31253	0.262068	0.16202	0.838539	0.101946	0.518416	8.14002e-05
Q09583	pas-7	0.582006	0.560568	0.562778	0.443775	0.465786	0.46675	0.35229	0.340182	0.40455	0.50041	0.495622	0.489692	0.483411	0.47596	0.538522	0.299218	0.311038	0.268391	0.513611	0.430458	0.39609	0.838101	0.24761	0.771188	0.091908
O76367	cox-6C	0.208864	0.211847	0.196532	0.206824	0.218368	0.192051	0.105034	0.120647	0.118951	0.234401	0.246732	0.208193	0.118358	0.122968	0.116651	0.114138	0.113141	0.115041	0.205748	0.172327	0.116716	0.837562	0.161461	0.567278	0.0065273
G5EFZ1	ipgm-1	0.782397	0.741436	0.699768	0.441426	0.442058	0.459211	0.294225	0.355252	0.319485	0.712326	0.624152	0.669806	0.303545	0.304551	0.357455	0.342339	0.324577	0.343633	0.594383	0.495874	0.32935	0.834268	0.30759	0.554105	0.0227839
Q17572	C01G6.3	0.432029	0.463552	0.430159	0.271803	0.278126	0.258733	0.185192	0.202168	0.209038	0.38134	0.433357	0.362598	0.338433	0.325796	0.22958	0.33014	0.339837	0.342982	0.355734	0.295616	0.317795	0.831003	0.309196	0.89335	0.70029
Q18359	C33A12.1	0.232723	0.226976	0.211268	0.146785	0.148986	0.148391	0.0920708	0.0877958	0.0784602	0.217323	0.223123	0.227431	0.0715835	0.0704237	0.0709519	0.0742924	0.0766162	0.0832724	0.185855	0.154367	0.0745233	0.830581	0.26566	0.400976	0.00412765
Q17832	vgln-1	1.28154	1.40121	1.30483	0.646858	0.586389	0.58504	0.599128	0.573547	0.538981	0.998302	1.10923	0.993783	0.627009	0.599639	0.477244	0.551738	0.569573	0.53112	0.967645	0.802161	0.559387	0.828983	0.513636	0.578092	0.0653527
Q95Y15	npp-8	0.205719	0.230259	0.185776	0.208935	0.198844	0.213974	0.133024	0.142487	0.119925	0.202292	0.208124	0.223661	0.115439	0.121323	0.122121	0.123962	0.129891	0.120494	0.207251	0.171586	0.122205	0.827911	0.0847847	0.589646	0.00127684
Q9XWV3	arx-5	0.236145	0.255861	0.227683	0.0770541	0.0791115	0.0846281	0.107684	0.111079	0.111948	0.177523	0.144807	0.137144	0.0873732	0.0866958	0.0812382	0.11333	0.114387	0.125051	0.160081	0.131697	0.101346	0.822695	0.816795	0.633092	0.27999
Q21018	cri-3	0.240886	0.223688	0.241271	0.116729	0.111268	0.114974	0.106293	0.104095	0.125566	0.173048	0.15651	0.19617	0.119063	0.117554	0.107871	0.0887366	0.086585	0.0938789	0.174803	0.143614	0.102281	0.821575	0.446976	0.585125	0.0418931
O17606	C27H6.8	0.288249	0.27813	0.296475	0.28637	0.292633	0.28385	0.236417	0.216128	0.232784	0.246715	0.208214	0.273062	0.19275	0.204008	0.258685	0.230445	0.237381	0.250557	0.287618	0.235554	0.228971	0.818981	0.00913183	0.796095	0.00464013
Q9U1Z4	tmed-4	0.206918	0.228076	0.261553	0.160152	0.163468	0.16493	0.0530676	0.0613083	0.0627151	0.256089	0.276365	0.256969	0.0498565	0.0485633	0.0480272	0.0547718	0.0544377	0.0701399	0.197516	0.161086	0.0542994	0.815557	0.232409	0.274911	0.00557491
Q23280	daf-41	0.613438	0.590162	0.585238	0.412909	0.439285	0.485684	0.364191	0.34918	0.380666	0.497118	0.483603	0.468095	0.417727	0.405045	0.489364	0.344574	0.342157	0.361736	0.521119	0.423809	0.393434	0.813266	0.0873683	0.754978	0.0325657
Q22053	fib-1	0.790454	1.00718	0.959555	0.314602	0.295655	0.251726	0.414931	0.417848	0.402833	0.542526	0.587946	0.564752	0.361464	0.369824	0.213016	0.422719	0.425674	0.439582	0.603195	0.488473	0.372047	0.809809	0.851523	0.616794	0.297219
O44501	fnta-1	0.23962	0.255301	0.202169	0.174916	0.178667	0.176318	0.059893	0.0596212	0.0549982	0.279957	0.310245	0.224877	0.0360253	0.0334149	0.0394682	0.0545371	0.0590278	0.0544475	0.204499	0.164932	0.0461535	0.806518	0.219294	0.225691	0.0028935
Q8WTJ4	ubxn-6	0.620856	0.625011	0.579627	0.558344	0.515756	0.559302	0.417122	0.387621	0.482526	0.521049	0.486585	0.494033	0.380842	0.381112	0.360779	0.378229	0.387871	0.496226	0.576483	0.464823	0.39751	0.806308	0.0132213	0.689544	0.000527921
P52013	cyn-5	0.35009	0.449869	0.382423	0.32519	0.314101	0.32017	0.26244	0.247195	0.257316	0.307717	0.317125	0.332597	0.325534	0.313922	0.223052	0.263084	0.257906	0.248083	0.356974	0.287398	0.27193	0.805097	0.0510496	0.761765	0.0203671
P34686	cap-2	0.287352	0.346266	0.312379	0.315777	0.322088	0.308132	0.179491	0.169159	0.142081	0.324379	0.401882	0.304279	0.18164	0.180553	0.164011	0.163921	0.172835	0.164938	0.315332	0.253545	0.171316	0.804057	0.124363	0.543288	0.00738552
Q9BL39	swsn-3	0.272857	0.233475	0.258169	0.1295	0.131086	0.132213	0.0798484	0.0849873	0.0856018	0.243362	0.192087	0.238458	0.0667095	0.0608817	0.0573287	0.0672033	0.0682438	0.0775197	0.192883	0.154057	0.0663145	0.798707	0.307387	0.343806	0.0046695
Q09444	ubh-4	0.413924	0.407219	0.391504	0.443844	0.343537	0.387273	0.320437	0.300831	0.312215	0.321974	0.316739	0.327678	0.435816	0.427937	0.466758	0.371215	0.381999	0.428746	0.397884	0.316646	0.418745	0.795825	0.00130984	1.05243	0.368737
Q9U1Q3	cyn-15	0.243701	0.215649	0.156857	0.170475	0.157689	0.180825	0.154735	0.142537	0.148993	0.161297	0.124109	0.16086	0.167329	0.174601	0.162104	0.133207	0.135125	0.14789	0.187533	0.148755	0.153376	0.793222	0.0445943	0.817862	0.0785131
P53589	sucg-1	0.717682	0.729192	0.710172	0.62241	0.664694	0.634842	0.491692	0.450483	0.479624	0.592743	0.615753	0.584008	0.585695	0.580936	0.606557	0.461984	0.499734	0.515397	0.679832	0.535717	0.541717	0.788014	0.00913183	0.79684	0.0133561
Q09236	copd-1	0.681958	0.738191	0.743958	0.734052	0.731838	0.698216	0.43351	0.384869	0.449004	0.701518	0.758225	0.675054	0.483799	0.456879	0.482162	0.439763	0.419522	0.38811	0.721369	0.56703	0.445039	0.786047	0.0534452	0.616937	0.00366937
Q95Y97	rpa-2	0.627859	0.657781	0.603389	0.50429	0.399068	0.474863	0.276313	0.262449	0.213476	0.604093	0.637415	0.573604	0.220176	0.222028	0.278636	0.291452	0.335078	0.231088	0.544542	0.427892	0.263076	0.785783	0.182251	0.483115	0.0117876
G5EEL9	hmg-11	0.174343	0.259226	0.214932	0.222263	0.209992	0.216246	0.165041	0.169049	0.157434	0.161702	0.166881	0.196548	0.133717	0.144873	0.0668508	0.150804	0.147304	0.150173	0.216167	0.169443	0.132287	0.783849	0.122859	0.611966	0.00588358
P91374	rpl-15	0.926409	0.927403	0.967844	0.588006	0.617346	0.618756	0.44915	0.484467	0.316639	0.824975	0.867096	0.667506	0.473259	0.487588	0.486416	0.475759	0.434982	0.39122	0.774294	0.601639	0.458204	0.777016	0.155318	0.59177	0.0269046
P52015	cyn-7	0.342194	0.353534	0.348389	0.240001	0.229682	0.253711	0.180867	0.172165	0.198555	0.269683	0.263366	0.285844	0.258418	0.234285	0.270354	0.179609	0.168287	0.197346	0.294585	0.228413	0.21805	0.775373	0.105871	0.740193	0.0765185
O17570	rpl-38	0.176787	0.19613	0.179439	0.122666	0.127734	0.124638	0.0859578	0.0888472	0.0929937	0.144613	0.151063	0.15448	0.138152	0.151307	0.239075	0.0880609	0.085606	0.0847464	0.154566	0.119659	0.131158	0.774164	0.252923	0.848559	0.371022
P34460	eef-1B.1	0.281182	0.262851	0.267836	0.192028	0.177129	0.128727	0.119255	0.204991	0.099505	0.198726	0.196257	0.192282	0.11761	0.128166	0.13027	0.187181	0.225707	0.163055	0.218292	0.168503	0.158665	0.771913	0.236388	0.726846	0.187125
Q17698	nlp-77	0.302971	0.438964	0.285635	0.0739562	0.0756221	0.0769013	0.160601	0.165185	0.138539	0.178111	0.193387	0.129876	0.138837	0.120653	0.0674647	0.146144	0.146501	0.160652	0.209008	0.16095	0.130042	0.770064	0.997259	0.622186	0.572984
Q17886	nasp-1	0.203366	0.271999	0.21763	0.16133	0.157532	0.156265	0.0881047	0.0802703	0.0840876	0.211366	0.240559	0.194554	0.0730046	0.0689095	0.0748016	0.0820425	0.0800768	0.0855097	0.194687	0.149824	0.0773908	0.769561	0.159559	0.397514	0.00366937
Q19746	inx-3	0.224084	0.227817	0.209619	0.216326	0.225437	0.219757	0.126056	0.126859	0.131562	0.202696	0.237567	0.191589	0.130636	0.114965	0.0946019	0.118783	0.123824	0.124371	0.220506	0.169388	0.117864	0.768178	0.0394054	0.534513	0.000596888
Q18421	C34C12.8	0.324555	0.305057	0.417651	0.400131	0.386454	0.447958	0.243981	0.210674	0.258096	0.356456	0.32909	0.35264	0.257796	0.256961	0.260646	0.259411	0.261527	0.274694	0.380301	0.291823	0.261839	0.767347	0.0305382	0.688506	0.00924178
O61820	eif-3.E	0.440218	0.43825	0.437017	0.459655	0.352901	0.422985	0.35558	0.290434	0.279855	0.330153	0.361773	0.338586	0.490027	0.47426	0.344301	0.359338	0.366769	0.414539	0.425171	0.326064	0.408206	0.7669	0.0108755	0.960098	0.627422
O16294	gmpr-1	0.623078	0.644943	0.60965	0.504641	0.529033	0.499374	0.299573	0.335692	0.277973	0.565958	0.555848	0.578561	0.355211	0.336622	0.38026	0.31317	0.343691	0.344709	0.568453	0.435601	0.34561	0.766291	0.0678464	0.607984	0.0104187
Q27488	pas-2	0.360936	0.437129	0.420819	0.398155	0.411923	0.402822	0.274584	0.243963	0.223704	0.369695	0.34774	0.395319	0.295175	0.277824	0.308432	0.271336	0.273957	0.283335	0.405297	0.309168	0.28501	0.762817	0.0169505	0.703211	0.00750067
Q9N537	szy-2	0.318646	0.282399	0.335316	0.288753	0.318549	0.32906	0.215867	0.193977	0.172304	0.27295	0.272698	0.297947	0.199774	0.188736	0.224254	0.211525	0.196918	0.198973	0.312121	0.237624	0.203363	0.761321	0.0138594	0.651554	0.00174664
O17694	ril-1	0.0934484	0.125824	0.0944165	0.146677	0.162597	0.209876	0.124637	0.148621	0.141483	0.0820988	0.0691982	0.0667992	0.111739	0.110943	0.157147	0.170174	0.18321	0.20435	0.138807	0.105473	0.156261	0.759855	0.227468	1.12574	0.602265
G5EET2	dut-1	0.568596	0.71244	0.679149	0.421909	0.417063	0.402821	0.301323	0.294302	0.31944	0.480052	0.527434	0.487968	0.281522	0.283661	0.376863	0.31299	0.298079	0.305221	0.533663	0.401753	0.309723	0.752821	0.0990542	0.580371	0.0104187
O17919	K01G5.5	0.335197	0.419002	0.393507	0.184706	0.152182	0.152339	0.192961	0.181254	0.165748	0.231097	0.248497	0.212485	0.170528	0.172108	0.116697	0.17743	0.181183	0.181212	0.272822	0.20534	0.166526	0.752653	0.371806	0.610384	0.0958973
Q17435	pfd-4	0.428983	0.440518	0.466062	0.32108	0.332744	0.326909	0.127676	0.177846	0.181166	0.420663	0.400952	0.426165	0.275718	0.253576	0.191821	0.231574	0.200692	0.283643	0.386049	0.289078	0.239504	0.748811	0.129258	0.620398	0.0835792
Q27257	dif-1	0.19118	0.218666	0.191022	0.207577	0.219572	0.19142	0.15932	0.146597	0.145705	0.137237	0.152131	0.162254	0.150156	0.142942	0.15575	0.157258	0.156046	0.183215	0.203239	0.150541	0.157561	0.740706	0.000168609	0.775249	0.000637469
Q22757	T24H7.3	0.442082	0.464572	0.413697	0.43701	0.451658	0.431684	0.218056	0.190573	0.224622	0.4094	0.455227	0.457226	0.235616	0.246272	0.247298	0.216701	0.209878	0.189903	0.440117	0.32585	0.224278	0.740372	0.0589221	0.509587	0.00364516
O45903	mecr-1	0.265433	0.161526	0.253043	0.226667	0.226667	0.226667	0.132506	0.137689	0.141246	0.164765	0.183377	0.234743	0.137929	0.137929	0.137929	0.143068	0.109789	0.16093	0.226667	0.165721	0.137929	0.731119	0.0277076	0.608508	0.00360181
G5EC23	hcf-1	0.571914	0.536072	0.556734	0.463725	0.456233	0.471537	0.295317	0.221272	0.199475	0.498699	0.515113	0.500414	0.305518	0.290526	0.242583	0.281184	0.303691	0.249737	0.509369	0.371715	0.278873	0.729755	0.0666459	0.547487	0.0113896
O61742	rpn-10	0.283529	0.27035	0.280181	0.233121	0.200221	0.240617	0.157705	0.121359	0.117093	0.242843	0.247718	0.211831	0.220529	0.20072	0.185687	0.185396	0.198002	0.150242	0.251337	0.183092	0.190096	0.728471	0.049543	0.75634	0.120616
Q23120	rsp-2	0.336766	0.39104	0.347152	0.244215	0.242198	0.254123	0.189182	0.158006	0.163003	0.253072	0.310943	0.248101	0.169249	0.165578	0.128072	0.150772	0.157202	0.16876	0.302583	0.220385	0.156606	0.728345	0.050484	0.517563	0.00174664
Q9XVI9	mlc-5	0.405274	0.452301	0.384994	0.410956	0.407253	0.424359	0.234913	0.216901	0.223965	0.386433	0.359686	0.374933	0.309843	0.332624	0.339606	0.227531	0.231698	0.309694	0.41419	0.299472	0.291833	0.723031	0.0276563	0.704587	0.0271691
Q9U1X9	rla-2	0.237879	0.241097	0.251859	0.231907	0.263844	0.236128	0.208177	0.18417	0.185525	0.155693	0.15847	0.160006	0.258236	0.278027	0.323749	0.200981	0.182731	0.277391	0.243786	0.17534	0.253519	0.719238	0.00913183	1.03993	0.867964
Q94234	hmg-5	0.272175	0.207385	0.261285	0.252792	0.24167	0.246383	0.135719	0.149578	0.15628	0.200876	0.217201	0.205266	0.081403	0.0777397	0.0692826	0.129228	0.126717	0.140063	0.246948	0.177487	0.104072	0.718719	0.0518871	0.421433	0.000165345
Q95XP9	zwl-1	0.718525	0.655281	0.758463	0.6691	0.692093	0.676986	0.435432	0.336306	0.390024	0.596108	0.676805	0.559303	0.461504	0.442742	0.598262	0.381555	0.39252	0.392873	0.695075	0.498996	0.444909	0.717903	0.0207878	0.640089	0.00743148
P49197	rps-21	0.451189	0.433642	0.485131	0.179332	0.190499	0.197124	0.214799	0.199387	0.209463	0.229513	0.255619	0.274449	0.189702	0.170228	0.192765	0.205977	0.216262	0.209682	0.322819	0.230538	0.197436	0.71414	0.256204	0.611599	0.0927288
Q20719	F53F4.10	0.517648	0.467192	0.486092	0.37468	0.363801	0.368934	0.170771	0.157245	0.149599	0.458016	0.464223	0.416733	0.209213	0.200776	0.175859	0.160651	0.166168	0.170488	0.429724	0.302764	0.180526	0.704555	0.081432	0.420096	0.00684262
Q9BL83	vps-4	0.318031	0.275972	0.307966	0.30246	0.297319	0.30219	0.163268	0.188126	0.168837	0.241175	0.249943	0.245889	0.280361	0.275875	0.284713	0.168405	0.163901	0.189754	0.300656	0.209539	0.227168	0.69694	0.0201886	0.755574	0.050203
Q9TYR0	H04M03.3	0.255294	0.247115	0.247475	0.152734	0.184374	0.154213	0.165255	0.163405	0.133312	0.118801	0.136389	0.144746	0.192474	0.180119	0.171075	0.0971848	0.0781303	0.0604179	0.206868	0.143651	0.1299	0.694411	0.157348	0.627939	0.0454251
Q9XXU9	vha-11	0.632719	0.622393	0.657833	0.423213	0.417883	0.420248	0.227337	0.224619	0.220013	0.482388	0.552409	0.490922	0.235348	0.22862	0.185461	0.233092	0.226318	0.235763	0.529048	0.366281	0.2241	0.69234	0.0678464	0.423591	0.00326471
Q9N4I3	Y71F9AL.9	0.800669	0.807027	0.915575	0.513147	0.502198	0.501948	0.258384	0.235423	0.230223	0.690122	0.715933	0.665265	0.30352	0.320919	0.253266	0.253522	0.264301	0.269298	0.673427	0.465892	0.277471	0.691822	0.10388	0.412028	0.010936
Q9N4G9	snr-7	0.330116	0.359255	0.322941	0.206264	0.218397	0.238085	0.121607	0.152301	0.126519	0.243934	0.244894	0.223357	0.278587	0.251245	0.238349	0.141041	0.137229	0.127513	0.279176	0.185435	0.195661	0.664223	0.0762706	0.70085	0.125395
Q9XTU9	glrx-5	0.306939	0.320135	0.30961	0.252839	0.278109	0.246605	0.172065	0.151849	0.136245	0.216459	0.176301	0.255213	0.245254	0.289207	0.25052	0.158806	0.138708	0.130024	0.285706	0.184689	0.202086	0.646429	0.0273315	0.707323	0.0526799
Q17561	aly-1	0.262666	0.235375	0.239521	0.243961	0.241851	0.251749	0.102213	0.0964206	0.0820502	0.22903	0.259548	0.177116	0.107004	0.108548	0.0891322	0.0914987	0.0991045	0.1023	0.245854	0.15773	0.0995979	0.641559	0.0234968	0.40511	0.00158813
Q18967	eif-3.F	0.266811	0.301697	0.330462	0.214481	0.246716	0.207157	0.181902	0.131927	0.123658	0.180533	0.185962	0.191333	0.226953	0.305188	0.226778	0.1721	0.175989	0.200581	0.261221	0.165886	0.217932	0.635042	0.00913183	0.834282	0.236278
P55954	cox-5A	0.62298	0.598211	0.60407	0.441773	0.481618	0.457512	0.170693	0.11854	0.107725	0.492864	0.560273	0.484965	0.246944	0.257756	0.283984	0.156921	0.179487	0.235124	0.534361	0.32251	0.226703	0.603544	0.0561507	0.42425	0.0286789
Q20049	idhg-1	0.132267	0.203681	0.203681	0.228189	0.233157	0.22111	0.106976	0.140658	0.13484	0.0918933	0.118592	0.118592	0.162863	0.169567	0.18347	0.116859	0.125259	0.145246	0.203681	0.118592	0.150544	0.582243	0.0022704	0.739116	0.0464825
Q95ZS5	F56A8.3	0.351787	0.342292	0.348888	0.303197	0.386037	0.353733	0.164799	0.160568	0.15299	0.245393	0.245871	0.228306	0.209507	0.211808	0.237972	0.2416	0.201931	0.234972	0.347656	0.199654	0.222965	0.574288	0.000286736	0.641339	0.0019725
Q18990	pyr-1	0.41322	0.365767	0.403233	0.304381	0.316198	0.309968	0.104538	0.102856	0.0985946	0.292141	0.310829	0.289135	0.152814	0.148964	0.166117	0.0967611	0.096283	0.0967293	0.352128	0.199682	0.126278	0.567073	0.0273315	0.358615	0.00364959
Q09657	ZK1320.9	0.296504	0.344993	0.342218	0.294961	0.264215	0.280873	0.135583	0.123541	0.118109	0.170652	0.202409	0.250203	0.193688	0.184513	0.225242	0.215131	0.214776	0.226366	0.303961	0.16675	0.209952	0.548589	0.000801042	0.690723	0.023042
O61861	arx-7	0.338922	0.352612	0.357981	0.342512	0.354685	0.352318	0.142307	0.155604	0.124846	0.198213	0.226961	0.207023	0.265069	0.255639	0.286084	0.157727	0.17169	0.228383	0.349838	0.175826	0.227432	0.502592	0.000505182	0.650106	0.0104187
O01592	cysl-3	0.204297	0.204297	0.204297	0.189384	0.19283	0.230678	0.198667	0.0771735	0.0773196	0.0774561	0.0774561	0.0774561	0.192876	0.162237	0.194823	0.175982	0.173787	0.134248	0.204297	0.0975881	0.172325	0.477677	0.000749745	0.843503	0.351813
O45819	gyg-2	0.359064	0.290442	0.289226	0.220203	0.255344	0.261247	0.126332	0.108093	0.0863879	0.150664	0.140952	0.149053	0.240804	0.230679	0.251302	0.134686	0.112219	0.111041	0.279254	0.126914	0.180122	0.454474	0.00243351	0.645011	0.0336513
Q20615	dod-23	0.266586	0.304801	0.297771	0.289719	0.289719	0.289719	0.09424	0.145606	0.0917649	0.141563	0.131976	0.149395	0.125433	0.125433	0.125433	0.125624	0.127528	0.123146	0.289719	0.125758	0.125433	0.434067	2.15188e-06	0.432945	2.82498e-06
Q9XUE5	noah-2	0.23463	0.518398	0.421184	0.0647935	0.0383696	0.0449493	0.0580384	0.0571434	0.0559228	0.131424	0.103931	0.103635	0.103909	0.120984	0.00975504	0.0173705	0.0156026	0.0228649	0.220387	0.0850157	0.0484144	0.385756	0.456681	0.219679	0.0496084
P55155	vit-1	2.2372	2.0464	2.25145	1.43799	1.52095	1.4662	0.644913	0.659504	0.56532	0.72185	0.742957	0.806145	0.337123	0.349307	0.520505	0.47618	0.438179	0.505321	1.8267	0.690115	0.437769	0.377794	1.5011e-05	0.239651	1.99793e-07
P91398	cey-3	0.223842	0.196774	0.227759	0.197079	0.195564	0.19075	0.0592269	0.0669224	0.105536	0.0723897	0.072786	0.0741538	0.106972	0.12947	0.187159	0.114421	0.127661	0.114473	0.205295	0.0751692	0.130026	0.366153	3.61028e-06	0.633362	0.00326471
P18948	vit-6	12.9687	11.4341	12.4563	5.64204	5.92483	5.65277	2.38259	2.33849	2.10421	2.87006	3.10888	2.95994	1.47556	1.47377	1.81643	2.03981	1.95996	2.24635	9.01313	2.62736	1.83531	0.291504	0.000160432	0.203627	9.07063e-06
P18947	vit-4	1.14316	0.652777	0.818357	0.509204	0.555862	0.525839	0.141745	0.141745	0.141745	0.134932	0.157017	0.15547	0.10294	0.125141	0.119308	0.115796	0.115796	0.115796	0.700867	0.145442	0.115796	0.207518	1.36244e-07	0.165219	2.87003e-08
Q20628	cdd-2	0.280273	0.280273	0.280273	0.264147	0.278349	0.298322	0.0434395	0.067344	0.0438536	0.0403259	0.0403259	0.0403259	0.202836	0.212645	0.327885	0.0821283	0.125318	0.148723	0.280273	0.0459358	0.183256	0.163897	3.61028e-06	0.653848	0.037946
P06125	vit-5	2.76491	2.22912	2.5735	1.4371	1.57536	1.58499	0.246135	0.248394	0.225361	0.268845	0.276992	0.298844	0.242753	0.216802	0.239343	0.246073	0.233759	0.306636	2.0275	0.260762	0.247561	0.128613	3.04648e-09	0.122102	4.17273e-09
Q9N4J2	vit-3	1.26677	0.982099	1.33159	0.4599	0.486957	0.534141	0.0943881	0.0940217	0.0876279	0.0807133	0.0965172	0.0877736	0.045414	0.0418691	0.0853386	0.0963006	0.0929327	0.126943	0.843577	0.0901736	0.0814664	0.106894	1.01796e-05	0.0965725	4.18275e-06
P05690	vit-2	0.588485	0.521404	0.543431	0.307696	0.286058	0.352908	5.615e-06	5.615e-06	5.615e-06	5.615e-06	5.615e-06	5.615e-06	0.0500051	0.016008	0.053971	0.075926	0.0541153	0.0500051	0.43333	5.615e-06	0.0500051	1.29578e-05	1.01796e-05	0.115397	3.49249e-06
