# Supplementary material for: Yolk-deprived Caenorhabditis elegans secure brood size at the expense of competitive fitness
Source: Life Sci Alliance. 2023 Apr 14;6(6):e202201675. doi: 10.26508/lsa.202201675 (PMC10105328; doi:10.26508/lsa.202201675)
Supplement: Supplementary file 5 [file LSA-2022-01675_SdataFS5.2.xlsx]

## Sheet: UP
Analysis Type:	PANTHER Overrepresentation Test (Released 20221013)
Annotation Version and Release Date:	GO Ontology database DOI: 10.5281/zenodo.6799722 Released 2022-07-01
Analyzed List:	Client Text Box Input (Caenorhabditis elegans)
Reference List:	Caenorhabditis elegans (all genes in database)
Test Type:	FISHER
Correction:	FDR
GO biological process complete	Caenorhabditis elegans - REFLIST (19811)	Client Text Box Input (35)	Client Text Box Input (expected)	Client Text Box Input (over/under)	Client Text Box Input (fold Enrichment)	Client Text Box Input (raw P-value)	Client Text Box Input (FDR)
cellular process (GO:0009987)	7617	27	13.46	+	2.01	4.62e-06	0.0143
intracellular transport (GO:0046907)	515	8	0.91	+	8.79	2.77e-06	0.0172
establishment of localization in cell (GO:0051649)	639	8	1.13	+	7.09	1.32e-05	0.0273
biological_process (GO:0008150)	9839	29	17.38	+	1.67	6.33e-05	0.0655
gene expression (GO:0010467)	1002	9	1.77	+	5.08	4.74e-05	0.0736
Unclassified (UNCLASSIFIED)	9972	6	17.62	-	0.34	6.33e-05	0.0786
cellular localization (GO:0051641)	913	8	1.61	+	4.96	0.00016	0.125
localization (GO:0051179)	2140	12	3.78	+	3.17	0.000196	0.135
macromolecule metabolic process (GO:0043170)	3183	15	5.62	+	2.67	0.000159	0.141
cell cycle (GO:0007049)	517	6	0.91	+	6.57	0.000276	0.171
cellular component organization or biogenesis (GO:0071840)	1957	11	3.46	+	3.18	0.000389	0.22
endosomal transport (GO:0016197)	82	3	0.14	+	20.71	0.000449	0.233
nitrogen compound transport (GO:0071705)	580	6	1.02	+	5.86	0.000505	0.241
organic substance metabolic process (GO:0071704)	4258	17	7.52	+	2.26	0.000562	0.249
cellular component organization (GO:0016043)	1804	10	3.19	+	3.14	0.000863	0.315
metabolic process (GO:0008152)	4519	17	7.98	+	2.13	0.000857	0.333
endocytic recycling (GO:0032456)	22	2	0.04	+	51.46	0.000814	0.337
transport (GO:0006810)	1862	10	3.29	+	3.04	0.0011	0.38
positive regulation of biological process (GO:0048518)	1250	8	2.21	+	3.62	0.00129	0.381
vesicle-mediated transport (GO:0016192)	454	5	0.8	+	6.23	0.00119	0.388
positive regulation of cellular process (GO:0048522)	959	7	1.69	+	4.13	0.00129	0.4
establishment of localization (GO:0051234)	1930	10	3.41	+	2.93	0.00145	0.409
RNA metabolic process (GO:0016070)	763	6	1.35	+	4.45	0.00206	0.457
mRNA metabolic process (GO:0016071)	293	4	0.52	+	7.73	0.00179	0.462
chromosome localization (GO:0050000)	33	2	0.06	+	34.3	0.00173	0.468
negative regulation of biological process (GO:0048519)	1040	7	1.84	+	3.81	0.00204	0.47
RNA splicing (GO:0008380)	158	3	0.28	+	10.75	0.00283	0.476
organic substance transport (GO:0071702)	759	6	1.34	+	4.47	0.00201	0.479
nucleic acid transport (GO:0050657)	61	2	0.11	+	18.56	0.00552	0.483
nucleic acid metabolic process (GO:0090304)	1031	7	1.82	+	3.84	0.00195	0.483
vesicle-mediated transport to the plasma membrane (GO:0098876)	38	2	0.07	+	29.79	0.00226	0.484
mRNA transport (GO:0051028)	42	2	0.07	+	26.95	0.00273	0.484
negative regulation of DNA repair (GO:0045738)	1	1	0	+	> 100	0.00352	0.486
protein transport (GO:0015031)	399	4	0.7	+	5.67	0.00533	0.487
organelle organization (GO:0006996)	1102	7	1.95	+	3.6	0.00283	0.488
regulation of developmental process (GO:0050793)	544	5	0.96	+	5.2	0.0026	0.489
RNA transport (GO:0050658)	61	2	0.11	+	18.56	0.00552	0.49
cellular response to glyoxal (GO:0036471)	2	1	0	+	> 100	0.00528	0.49
primary metabolic process (GO:0044238)	4044	15	7.14	+	2.1	0.00252	0.49
monocarboxylic acid biosynthetic process (GO:0072330)	50	2	0.09	+	22.64	0.00379	0.491
establishment of RNA localization (GO:0051236)	61	2	0.11	+	18.56	0.00552	0.497
glycolate biosynthetic process (GO:0046295)	2	1	0	+	> 100	0.00528	0.497
negative regulation of double-strand break repair via homologous recombination (GO:2000042)	1	1	0	+	> 100	0.00352	0.498
cellular nitrogen compound metabolic process (GO:0034641)	1720	9	3.04	+	2.96	0.00248	0.498
protein metabolic process (GO:0019538)	2188	10	3.87	+	2.59	0.00369	0.498
sex determination (GO:0007530)	42	2	0.07	+	26.95	0.00273	0.499
negative regulation of metabolic process (GO:0009892)	600	5	1.06	+	4.72	0.00394	0.5
cytoplasmic translation (GO:0002181)	50	2	0.09	+	22.64	0.00379	0.501
nitrogen compound metabolic process (GO:0006807)	3620	14	6.4	+	2.19	0.00308	0.503
macromolecule localization (GO:0033036)	789	6	1.39	+	4.3	0.00243	0.504
primary alcohol biosynthetic process (GO:0034309)	2	1	0	+	> 100	0.00528	0.505
cytoskeleton organization (GO:0007010)	370	4	0.65	+	6.12	0.0041	0.509
late endosome to Golgi transport (GO:0034499)	1	1	0	+	> 100	0.00352	0.509
response to ketone (GO:1901654)	2	1	0	+	> 100	0.00528	0.513
RNA localization (GO:0006403)	64	2	0.11	+	17.69	0.00604	0.514
positive regulation of oogenesis (GO:1905881)	3	1	0.01	+	> 100	0.00704	0.514
establishment of protein localization (GO:0045184)	413	4	0.73	+	5.48	0.00601	0.519
eukaryotic translation initiation factor 4F complex assembly (GO:0097010)	3	1	0.01	+	> 100	0.00704	0.52
cellular response to ketone (GO:1901655)	2	1	0	+	> 100	0.00528	0.521
negative regulation of double-strand break repair (GO:2000780)	1	1	0	+	> 100	0.00352	0.521
negative regulation of macromolecule metabolic process (GO:0010605)	581	5	1.03	+	4.87	0.00344	0.521
regulation of chromosome segregation (GO:0051983)	47	2	0.08	+	24.09	0.00337	0.524
regulation of stress response to copper ion (GO:1903853)	3	1	0.01	+	> 100	0.00704	0.527
cellular response to methylglyoxal (GO:0097238)	2	1	0	+	> 100	0.00528	0.529
negative regulation of stress response to copper ion (GO:1903854)	3	1	0.01	+	> 100	0.00704	0.533
nuclear export (GO:0051168)	54	2	0.1	+	20.96	0.00438	0.534
regulation of cell differentiation (GO:0045595)	168	3	0.3	+	10.11	0.00336	0.535
response to methylglyoxal (GO:0051595)	2	1	0	+	> 100	0.00528	0.538
regulation of actin cytoskeleton organization (GO:0032956)	72	2	0.13	+	15.72	0.00754	0.538
cell division (GO:0051301)	225	3	0.4	+	7.55	0.00747	0.54
regulation of gastrulation (GO:0010470)	3	1	0.01	+	> 100	0.00704	0.54
cellular response to aldehyde (GO:0110096)	4	1	0.01	+	> 100	0.00879	0.54
peptide metabolic process (GO:0006518)	381	4	0.67	+	5.94	0.00454	0.542
positive regulation of transcription from RNA polymerase II promoter in response to endoplasmic reticulum stress (GO:1990440)	4	1	0.01	+	> 100	0.00879	0.546
regulation of double-strand break repair via homologous recombination (GO:0010569)	3	1	0.01	+	> 100	0.00704	0.546
positive regulation of gastrulation (GO:2000543)	2	1	0	+	> 100	0.00528	0.547
piRNA biosynthetic process (GO:1990511)	4	1	0.01	+	> 100	0.00879	0.551
biosynthetic process (GO:0009058)	1209	7	2.14	+	3.28	0.00472	0.553
methylglyoxal catabolic process (GO:0051596)	3	1	0.01	+	> 100	0.00704	0.553
peptidyl-lysine modification to peptidyl-hypusine (GO:0008612)	2	1	0	+	> 100	0.00528	0.556
lactate metabolic process (GO:0006089)	4	1	0.01	+	> 100	0.00879	0.557
methylglyoxal catabolic process to lactate (GO:0061727)	3	1	0.01	+	> 100	0.00704	0.56
ketone catabolic process (GO:0042182)	4	1	0.01	+	> 100	0.00879	0.563
glyoxal metabolic process (GO:1903189)	2	1	0	+	> 100	0.00528	0.566
mRNA transcription (GO:0009299)	3	1	0.01	+	> 100	0.00704	0.568
skeletal muscle myosin thick filament assembly (GO:0030241)	4	1	0.01	+	> 100	0.00879	0.569
mRNA processing (GO:0006397)	220	3	0.39	+	7.72	0.00703	0.575
sister chromosome movement towards spindle pole involved in meiotic sister chromatid segregation (GO:0051759)	4	1	0.01	+	> 100	0.00879	0.575
nucleocytoplasmic transport (GO:0006913)	82	2	0.14	+	13.81	0.00962	0.575
mRNA transcription by RNA polymerase II (GO:0042789)	2	1	0	+	> 100	0.00528	0.576
nucleobase-containing compound metabolic process (GO:0006139)	1297	7	2.29	+	3.05	0.00689	0.578
cellular amide metabolic process (GO:0043603)	472	4	0.83	+	4.8	0.0095	0.579
nuclear transport (GO:0051169)	82	2	0.14	+	13.81	0.00962	0.58
regulation of organelle organization (GO:0033043)	238	3	0.42	+	7.13	0.00869	0.581
methylglyoxal metabolic process (GO:0009438)	4	1	0.01	+	> 100	0.00879	0.581
negative regulation of cellular process (GO:0048523)	689	5	1.22	+	4.11	0.00701	0.581
cellular aromatic compound metabolic process (GO:0006725)	1354	7	2.39	+	2.93	0.00865	0.584
cellular metabolic process (GO:0044237)	3676	13	6.49	+	2	0.00837	0.584
glycolate metabolic process (GO:0009441)	2	1	0	+	> 100	0.00528	0.586
heterocycle metabolic process (GO:0046483)	1350	7	2.39	+	2.93	0.00852	0.588
regulation of actin filament-based process (GO:0032970)	76	2	0.13	+	14.9	0.00834	0.589
regulation of cellular component organization (GO:0051128)	459	4	0.81	+	4.93	0.00864	0.59
assembly of actomyosin apparatus involved in cytokinesis (GO:0000912)	5	1	0.01	+	> 100	0.0105	0.595
lactate biosynthetic process (GO:0019249)	2	1	0	+	> 100	0.00528	0.597
intracellular protein transport (GO:0006886)	257	3	0.45	+	6.61	0.0107	0.598
response to organic substance (GO:0010033)	396	4	0.7	+	5.72	0.0052	0.598
actomyosin contractile ring assembly (GO:0000915)	5	1	0.01	+	> 100	0.0105	0.6
regulation of double-strand break repair (GO:2000779)	5	1	0.01	+	> 100	0.0105	0.606
meiotic chromosome movement towards spindle pole (GO:0016344)	5	1	0.01	+	> 100	0.0105	0.612
organic cyclic compound metabolic process (GO:1901360)	1403	7	2.48	+	2.82	0.0104	0.616
actomyosin contractile ring organization (GO:0044837)	5	1	0.01	+	> 100	0.0105	0.617
peptide biosynthetic process (GO:0043043)	271	3	0.48	+	6.27	0.0123	0.631
aldehyde catabolic process (GO:0046185)	6	1	0.01	+	94.34	0.0123	0.636
regulation of transcription from RNA polymerase II promoter in response to stress (GO:0043618)	6	1	0.01	+	94.34	0.0123	0.641
translation (GO:0006412)	265	3	0.47	+	6.41	0.0116	0.643
positive regulation of metaphase/anaphase transition of meiotic cell cycle (GO:1902104)	6	1	0.01	+	94.34	0.0123	0.647
microtubule-based process (GO:0007017)	275	3	0.49	+	6.17	0.0128	0.651
hermaphrodite somatic sex determination (GO:0042001)	6	1	0.01	+	94.34	0.0123	0.652
embryo development (GO:0009790)	517	4	0.91	+	4.38	0.0129	0.652
RNA processing (GO:0006396)	505	4	0.89	+	4.48	0.0119	0.656
positive regulation of meiotic chromosome separation (GO:1905134)	6	1	0.01	+	94.34	0.0123	0.658
regulation of DNA-templated transcription in response to stress (GO:0043620)	7	1	0.01	+	80.86	0.014	0.66
positive regulation of chromosome segregation (GO:0051984)	6	1	0.01	+	94.34	0.0123	0.663
regulation of metaphase/anaphase transition of meiotic cell cycle (GO:1902102)	7	1	0.01	+	80.86	0.014	0.665
positive regulation of transcription from RNA polymerase II promoter in response to stress (GO:0036003)	6	1	0.01	+	94.34	0.0123	0.669
skeletal myofibril assembly (GO:0014866)	7	1	0.01	+	80.86	0.014	0.67
regulation of meiotic chromosome separation (GO:1905132)	7	1	0.01	+	80.86	0.014	0.675
positive regulation of nucleic acid-templated transcription (GO:1903508)	284	3	0.5	+	5.98	0.0139	0.676
nucleobase-containing compound transport (GO:0015931)	99	2	0.17	+	11.43	0.0137	0.68
regulation of gene expression (GO:0010468)	1477	7	2.61	+	2.68	0.0136	0.68
positive regulation of DNA-templated transcription (GO:0045893)	284	3	0.5	+	5.98	0.0139	0.681
cellular biosynthetic process (GO:0044249)	1149	6	2.03	+	2.96	0.0146	0.681
positive regulation of RNA biosynthetic process (GO:1902680)	284	3	0.5	+	5.98	0.0139	0.686
regulation of cellular process (GO:0050794)	3767	13	6.66	+	1.95	0.015	0.697
barbed-end actin filament capping (GO:0051016)	8	1	0.01	+	70.75	0.0158	0.71
negative regulation of Notch signaling pathway (GO:0045746)	8	1	0.01	+	70.75	0.0158	0.715
feminization of hermaphroditic germ-line (GO:0040022)	8	1	0.01	+	70.75	0.0158	0.72
protein export from nucleus (GO:0006611)	8	1	0.01	+	70.75	0.0158	0.725
embryo development ending in birth or egg hatching (GO:0009792)	303	3	0.54	+	5.6	0.0165	0.732
organic substance biosynthetic process (GO:1901576)	1180	6	2.08	+	2.88	0.0164	0.735
positive regulation of macromolecule metabolic process (GO:0010604)	567	4	1	+	3.99	0.0175	0.741
chromosome attachment to the nuclear envelope (GO:0097240)	9	1	0.02	+	62.89	0.0175	0.745
positive regulation of biosynthetic process (GO:0009891)	323	3	0.57	+	5.26	0.0195	0.748
regulation of innate immune response (GO:0045088)	9	1	0.02	+	62.89	0.0175	0.75
cellular response to organic substance (GO:0071310)	322	3	0.57	+	5.27	0.0193	0.751
somatic sex determination (GO:0018993)	10	1	0.02	+	56.6	0.0192	0.751
positive regulation of cellular biosynthetic process (GO:0031328)	323	3	0.57	+	5.26	0.0195	0.752
signal peptide processing (GO:0006465)	9	1	0.02	+	62.89	0.0175	0.755
positive regulation of meiotic cell cycle phase transition (GO:1901995)	10	1	0.02	+	56.6	0.0192	0.756
carboxylic acid biosynthetic process (GO:0046394)	116	2	0.2	+	9.76	0.0184	0.76
formation of translation preinitiation complex (GO:0001731)	9	1	0.02	+	62.89	0.0175	0.76
positive regulation of macromolecule biosynthetic process (GO:0010557)	314	3	0.55	+	5.41	0.0181	0.76
myosin filament organization (GO:0031033)	10	1	0.02	+	56.6	0.0192	0.761
regulation of cytoskeleton organization (GO:0051493)	118	2	0.21	+	9.59	0.0189	0.764
Golgi vesicle transport (GO:0048193)	116	2	0.2	+	9.76	0.0184	0.765
negative regulation of cellular metabolic process (GO:0031324)	318	3	0.56	+	5.34	0.0187	0.765
amide biosynthetic process (GO:0043604)	309	3	0.55	+	5.5	0.0174	0.765
striated muscle myosin thick filament assembly (GO:0071688)	9	1	0.02	+	62.89	0.0175	0.766
myosin filament assembly (GO:0031034)	10	1	0.02	+	56.6	0.0192	0.766
organic acid biosynthetic process (GO:0016053)	117	2	0.21	+	9.68	0.0186	0.767
positive regulation of RNA metabolic process (GO:0051254)	321	3	0.57	+	5.29	0.0192	0.769
protein maturation (GO:0051604)	118	2	0.21	+	9.59	0.0189	0.769
chromosome movement towards spindle pole (GO:0051305)	11	1	0.02	+	51.46	0.021	0.775
piRNA metabolic process (GO:0034587)	11	1	0.02	+	51.46	0.021	0.78
regulation of meiotic cell cycle phase transition (GO:1901993)	11	1	0.02	+	51.46	0.021	0.785
apical protein localization (GO:0045176)	11	1	0.02	+	51.46	0.021	0.789
positive regulation of metaphase/anaphase transition of cell cycle (GO:1902101)	12	1	0.02	+	47.17	0.0227	0.792
positive regulation of acetylcholine secretion, neurotransmission (GO:0014057)	11	1	0.02	+	51.46	0.021	0.794
regulation of DNA repair (GO:0006282)	12	1	0.02	+	47.17	0.0227	0.796
negative regulation of neuron death (GO:1901215)	11	1	0.02	+	51.46	0.021	0.799
cytokinetic process (GO:0032506)	12	1	0.02	+	47.17	0.0227	0.801
positive regulation of cell division (GO:0051781)	12	1	0.02	+	47.17	0.0227	0.806
positive regulation of nucleobase-containing compound metabolic process (GO:0045935)	338	3	0.6	+	5.02	0.0219	0.806
regulation of acetylcholine secretion, neurotransmission (GO:0014056)	12	1	0.02	+	47.17	0.0227	0.81
mRNA cis splicing, via spliceosome (GO:0045292)	12	1	0.02	+	47.17	0.0227	0.815
positive regulation of amine transport (GO:0051954)	12	1	0.02	+	47.17	0.0227	0.82
organonitrogen compound metabolic process (GO:1901564)	2727	10	4.82	+	2.08	0.0225	0.821
protein folding (GO:0006457)	130	2	0.23	+	8.71	0.0226	0.822
negative regulation of DNA recombination (GO:0045910)	13	1	0.02	+	43.54	0.0244	0.833
phagosome maturation involved in apoptotic cell clearance (GO:0090386)	13	1	0.02	+	43.54	0.0244	0.838
cellular macromolecule localization (GO:0070727)	632	4	1.12	+	3.58	0.0249	0.841
protein localization (GO:0008104)	631	4	1.11	+	3.59	0.0248	0.842
actin filament capping (GO:0051693)	13	1	0.02	+	43.54	0.0244	0.843
cellular macromolecule metabolic process (GO:0044260)	1290	6	2.28	+	2.63	0.0244	0.845
negative regulation of small GTPase mediated signal transduction (GO:0051058)	14	1	0.02	+	40.43	0.0261	0.846
nuclear mRNA surveillance (GO:0071028)	14	1	0.02	+	40.43	0.0261	0.85
positive regulation of metabolic process (GO:0009893)	636	4	1.12	+	3.56	0.0254	0.854
negative regulation of Ras protein signal transduction (GO:0046580)	14	1	0.02	+	40.43	0.0261	0.855
phagosome maturation (GO:0090382)	14	1	0.02	+	40.43	0.0261	0.859
cellular nitrogen compound biosynthetic process (GO:0044271)	639	4	1.13	+	3.54	0.0258	0.862
late endosome to vacuole transport via multivesicular body sorting pathway (GO:0032511)	14	1	0.02	+	40.43	0.0261	0.864
positive regulation of reproductive process (GO:2000243)	143	2	0.25	+	7.92	0.0269	0.867
negative regulation of actin filament depolymerization (GO:0030835)	14	1	0.02	+	40.43	0.0261	0.868
cellular macromolecule catabolic process (GO:0044265)	372	3	0.66	+	4.56	0.028	0.898
positive regulation of chromosome separation (GO:1905820)	16	1	0.03	+	35.38	0.0296	0.923
regulation of response to stress (GO:0080134)	151	2	0.27	+	7.5	0.0298	0.924
regulation of anatomical structure morphogenesis (GO:0022603)	149	2	0.26	+	7.6	0.029	0.925
regulation of oogenesis (GO:1905879)	16	1	0.03	+	35.38	0.0296	0.928
primary alcohol metabolic process (GO:0034308)	16	1	0.03	+	35.38	0.0296	0.933
negative regulation of response to DNA damage stimulus (GO:2001021)	16	1	0.03	+	35.38	0.0296	0.937
nuclear RNA surveillance (GO:0071027)	17	1	0.03	+	33.3	0.0313	0.939
embryonic morphogenesis (GO:0048598)	153	2	0.27	+	7.4	0.0305	0.942
regulation of cell shape (GO:0008360)	17	1	0.03	+	33.3	0.0313	0.943
positive regulation of neurotransmitter transport (GO:0051590)	17	1	0.03	+	33.3	0.0313	0.948
localization within membrane (GO:0051668)	157	2	0.28	+	7.21	0.0319	0.949
negative regulation of nitrogen compound metabolic process (GO:0051172)	391	3	0.69	+	4.34	0.0318	0.95
regulation of DNA recombination (GO:0000018)	17	1	0.03	+	33.3	0.0313	0.953
regulation of actin filament depolymerization (GO:0030834)	17	1	0.03	+	33.3	0.0313	0.957
cell cycle process (GO:0022402)	397	3	0.7	+	4.28	0.033	0.959
positive regulation of neurotransmitter secretion (GO:0001956)	17	1	0.03	+	33.3	0.0313	0.962
negative regulation of protein depolymerization (GO:1901880)	18	1	0.03	+	31.45	0.033	0.962
macromolecule biosynthetic process (GO:0009059)	693	4	1.22	+	3.27	0.0334	0.964
meiotic sister chromatid segregation (GO:0045144)	18	1	0.03	+	31.45	0.033	0.967
vesicle budding from membrane (GO:0006900)	19	1	0.03	+	29.79	0.0347	0.971
negative regulation of protein-containing complex disassembly (GO:0043242)	18	1	0.03	+	31.45	0.033	0.971
positive regulation of synaptic transmission, cholinergic (GO:0032224)	19	1	0.03	+	29.79	0.0347	0.975
negative regulation of actin filament polymerization (GO:0030837)	18	1	0.03	+	31.45	0.033	0.976
RNA surveillance (GO:0071025)	19	1	0.03	+	29.79	0.0347	0.98
establishment of protein localization to extracellular region (GO:0035592)	19	1	0.03	+	29.79	0.0347	0.984
protein localization to extracellular region (GO:0071692)	19	1	0.03	+	29.79	0.0347	0.989
cellular aldehyde metabolic process (GO:0006081)	20	1	0.04	+	28.3	0.0364	0.992
protein secretion (GO:0009306)	19	1	0.03	+	29.79	0.0347	0.993
chromosome segregation (GO:0007059)	167	2	0.3	+	6.78	0.0357	0.994
regulation of macromolecule metabolic process (GO:0060255)	1801	7	3.18	+	2.2	0.0359	0.995
late endosome to vacuole transport (GO:0045324)	20	1	0.04	+	28.3	0.0364	0.996
meiosis II (GO:0007135)	19	1	0.03	+	29.79	0.0347	0.998
positive regulation of pharynx morphogenesis (GO:0110043)	1	0	0	-	< 0.01	1	1
regulation of pharynx morphogenesis (GO:0110041)	1	0	0	-	< 0.01	1	1
maintenance of meiotic sister chromatid cohesion (GO:0034090)	1	0	0	-	< 0.01	1	1
UMP metabolic process (GO:0046049)	7	0	0.01	-	< 0.01	1	1
UDP metabolic process (GO:0046048)	6	0	0.01	-	< 0.01	1	1
regulation of flagellated sperm motility (GO:1901317)	2	0	0	-	< 0.01	1	1
negative regulation of histone H2A K63-linked ubiquitination (GO:1901315)	1	0	0	-	< 0.01	1	1
regulation of histone H2A K63-linked ubiquitination (GO:1901314)	1	0	0	-	< 0.01	1	1
adenylate cyclase-activating adrenergic receptor signaling pathway (GO:0071880)	4	0	0.01	-	< 0.01	1	1
oocyte axis specification (GO:0007309)	18	0	0.03	-	< 0.01	1	1
oocyte construction (GO:0007308)	18	0	0.03	-	< 0.01	1	1
IMP metabolic process (GO:0046040)	9	0	0.02	-	< 0.01	1	1
endoplasmic reticulum unfolded protein response (GO:0030968)	161	1	0.28	+	3.52	0.25	1
RNA (guanine-N7)-methylation (GO:0036265)	7	0	0.01	-	< 0.01	1	1
establishment of meiotic sister chromatid cohesion (GO:0034089)	1	0	0	-	< 0.01	1	1
positive regulation of nematode male tail tip morphogenesis (GO:0110039)	36	0	0.06	-	< 0.01	1	1
maintenance of mitotic sister chromatid cohesion (GO:0034088)	3	0	0.01	-	< 0.01	1	1
7-methylguanosine cap hypermethylation (GO:0036261)	1	0	0	-	< 0.01	1	1
establishment of mitotic sister chromatid cohesion (GO:0034087)	1	0	0	-	< 0.01	1	1
RNA capping (GO:0036260)	11	0	0.02	-	< 0.01	1	1
regulation of nematode male tail tip morphogenesis (GO:0110037)	40	0	0.07	-	< 0.01	1	1
maintenance of sister chromatid cohesion (GO:0034086)	4	0	0.01	-	< 0.01	1	1
establishment of sister chromatid cohesion (GO:0034085)	3	0	0.01	-	< 0.01	1	1
positive regulation of G2/MI transition of meiotic cell cycle (GO:0110032)	4	0	0.01	-	< 0.01	1	1
CENP-A containing chromatin assembly (GO:0034080)	2	0	0	-	< 0.01	1	1
regulation of G2/MI transition of meiotic cell cycle (GO:0110030)	4	0	0.01	-	< 0.01	1	1
Golgi vesicle prefusion complex stabilization (GO:0048213)	1	0	0	-	< 0.01	1	1
GTP metabolic process (GO:0046039)	3	0	0.01	-	< 0.01	1	1
Golgi vesicle uncoating (GO:0048212)	1	0	0	-	< 0.01	1	1
Golgi vesicle docking (GO:0048211)	1	0	0	-	< 0.01	1	1
GMP metabolic process (GO:0046037)	5	0	0.01	-	< 0.01	1	1
Golgi vesicle fusion to target membrane (GO:0048210)	1	0	0	-	< 0.01	1	1
adrenergic receptor signaling pathway (GO:0071875)	4	0	0.01	-	< 0.01	1	1
CTP metabolic process (GO:0046036)	5	0	0.01	-	< 0.01	1	1
ATP metabolic process (GO:0046034)	57	0	0.1	-	< 0.01	1	1
AMP metabolic process (GO:0046033)	9	0	0.02	-	< 0.01	1	1
ADP catabolic process (GO:0046032)	1	0	0	-	< 0.01	1	1
cellular response to catecholamine stimulus (GO:0071870)	34	0	0.06	-	< 0.01	1	1
ADP metabolic process (GO:0046031)	28	0	0.05	-	< 0.01	1	1
multivesicular body assembly (GO:0036258)	1	0	0	-	< 0.01	1	1
multivesicular body organization (GO:0036257)	1	0	0	-	< 0.01	1	1
astral microtubule organization (GO:0030953)	10	0	0.02	-	< 0.01	1	1
establishment or maintenance of cytoskeleton polarity (GO:0030952)	12	0	0.02	-	< 0.01	1	1
establishment or maintenance of microtubule cytoskeleton polarity (GO:0030951)	7	0	0.01	-	< 0.01	1	1
establishment or maintenance of actin cytoskeleton polarity (GO:0030950)	7	0	0.01	-	< 0.01	1	1
COPII vesicle coating (GO:0048208)	4	0	0.01	-	< 0.01	1	1
xenobiotic transport (GO:0042908)	8	0	0.01	-	< 0.01	1	1
vesicle targeting, rough ER to cis-Golgi (GO:0048207)	4	0	0.01	-	< 0.01	1	1
COPI coating of Golgi vesicle (GO:0048205)	1	0	0	-	< 0.01	1	1
regulation of actomyosin structure organization (GO:0110020)	14	0	0.02	-	< 0.01	1	1
response to catecholamine (GO:0071869)	34	0	0.06	-	< 0.01	1	1
cellular response to monoamine stimulus (GO:0071868)	34	0	0.06	-	< 0.01	1	1
response to monoamine (GO:0071867)	35	0	0.06	-	< 0.01	1	1
Golgi transport vesicle coating (GO:0048200)	1	0	0	-	< 0.01	1	1
protein localization to Golgi apparatus (GO:0034067)	6	0	0.01	-	< 0.01	1	1
stress granule assembly (GO:0034063)	6	0	0.01	-	< 0.01	1	1
regulation of basement membrane organization (GO:0110011)	7	0	0.01	-	< 0.01	1	1
regulation of transcription by glucose (GO:0046015)	1	0	0	-	< 0.01	1	1
response to anoxia (GO:0034059)	3	0	0.01	-	< 0.01	1	1
endosomal vesicle fusion (GO:0034058)	4	0	0.01	-	< 0.01	1	1
actin filament debranching (GO:0071846)	1	0	0	-	< 0.01	1	1
protein localization to nuclear inner membrane (GO:0036228)	2	0	0	-	< 0.01	1	1
receptor-mediated endocytosis (GO:0006898)	28	1	0.05	+	20.22	0.0499	1
endocytosis (GO:0006897)	153	1	0.27	+	3.7	0.239	1
Golgi to vacuole transport (GO:0006896)	5	0	0.01	-	< 0.01	1	1
Golgi to endosome transport (GO:0006895)	3	0	0.01	-	< 0.01	1	1
Golgi to plasma membrane transport (GO:0006893)	16	0	0.03	-	< 0.01	1	1
post-Golgi vesicle-mediated transport (GO:0006892)	26	0	0.05	-	< 0.01	1	1
intra-Golgi vesicle-mediated transport (GO:0006891)	20	1	0.04	+	28.3	0.0364	1
retrograde vesicle-mediated transport, Golgi to endoplasmic reticulum (GO:0006890)	22	1	0.04	+	25.73	0.0398	1
endoplasmic reticulum to Golgi vesicle-mediated transport (GO:0006888)	63	1	0.11	+	8.98	0.107	1
exocytosis (GO:0006887)	68	0	0.12	-	< 0.01	1	1
protein modification process (GO:0036211)	1375	4	2.43	+	1.65	0.304	1
regulation of pH (GO:0006885)	34	0	0.06	-	< 0.01	1	1
cell volume homeostasis (GO:0006884)	10	0	0.02	-	< 0.01	1	1
purine ribonucleoside bisphosphate biosynthetic process (GO:0034036)	1	0	0	-	< 0.01	1	1
cellular sodium ion homeostasis (GO:0006883)	8	0	0.01	-	< 0.01	1	1
purine ribonucleoside bisphosphate metabolic process (GO:0034035)	1	0	0	-	< 0.01	1	1
cellular zinc ion homeostasis (GO:0006882)	8	0	0.01	-	< 0.01	1	1
purine nucleoside bisphosphate catabolic process (GO:0034034)	4	0	0.01	-	< 0.01	1	1
purine nucleoside bisphosphate biosynthetic process (GO:0034033)	18	0	0.03	-	< 0.01	1	1
intracellular sequestering of iron ion (GO:0006880)	2	0	0	-	< 0.01	1	1
purine nucleoside bisphosphate metabolic process (GO:0034032)	52	0	0.09	-	< 0.01	1	1
ribonucleoside bisphosphate catabolic process (GO:0034031)	4	0	0.01	-	< 0.01	1	1
ribonucleoside bisphosphate biosynthetic process (GO:0034030)	18	0	0.03	-	< 0.01	1	1
plasma lipoprotein particle organization (GO:0071827)	1	0	0	-	< 0.01	1	1
ribonucleoprotein complex subunit organization (GO:0071826)	105	1	0.19	+	5.39	0.171	1
protein-lipid complex subunit organization (GO:0071825)	3	0	0.01	-	< 0.01	1	1
protein-DNA complex subunit organization (GO:0071824)	71	0	0.13	-	< 0.01	1	1
cellular iron ion homeostasis (GO:0006879)	11	0	0.02	-	< 0.01	1	1
cellular copper ion homeostasis (GO:0006878)	11	0	0.02	-	< 0.01	1	1
cellular metal ion homeostasis (GO:0006875)	75	0	0.13	-	< 0.01	1	1
cellular calcium ion homeostasis (GO:0006874)	36	0	0.06	-	< 0.01	1	1
cellular ion homeostasis (GO:0006873)	108	0	0.19	-	< 0.01	1	1
tail-anchored membrane protein insertion into ER membrane (GO:0071816)	1	0	0	-	< 0.01	1	1
lipid transport (GO:0006869)	101	0	0.18	-	< 0.01	1	1
amino acid transport (GO:0006865)	65	0	0.11	-	< 0.01	1	1
pyrimidine nucleotide transport (GO:0006864)	1	0	0	-	< 0.01	1	1
nucleotide transport (GO:0006862)	14	0	0.02	-	< 0.01	1	1
protein transmembrane transport (GO:0071806)	40	0	0.07	-	< 0.01	1	1
potassium ion transmembrane transport (GO:0071805)	103	0	0.18	-	< 0.01	1	1
positive regulation of cell differentiation (GO:0045597)	73	1	0.13	+	7.75	0.123	1
negative regulation of cell differentiation (GO:0045596)	36	0	0.06	-	< 0.01	1	1
mitochondrial RNA modification (GO:1900864)	2	0	0	-	< 0.01	1	1
oligopeptide transport (GO:0006857)	3	0	0.01	-	< 0.01	1	1
mitochondrial calcium ion transmembrane transport (GO:0006851)	5	0	0.01	-	< 0.01	1	1
mitochondrial pyruvate transmembrane transport (GO:0006850)	2	0	0	-	< 0.01	1	1
antigen processing and presentation of peptide antigen via MHC class II (GO:0002495)	2	0	0	-	< 0.01	1	1
pyruvate transport (GO:0006848)	2	0	0	-	< 0.01	1	1
acyl carnitine transport (GO:0006844)	2	0	0	-	< 0.01	1	1
mitochondrial citrate transmembrane transport (GO:0006843)	2	0	0	-	< 0.01	1	1
tricarboxylic acid transport (GO:0006842)	6	0	0.01	-	< 0.01	1	1
polarity specification of proximal/distal axis (GO:0010085)	6	0	0.01	-	< 0.01	1	1
specification of animal organ axis polarity (GO:0010084)	1	0	0	-	< 0.01	1	1
mitochondrial transport (GO:0006839)	48	0	0.08	-	< 0.01	1	1
serotonin transport (GO:0006837)	4	0	0.01	-	< 0.01	1	1
neurotransmitter transport (GO:0006836)	53	0	0.09	-	< 0.01	1	1
dicarboxylic acid transport (GO:0006835)	27	0	0.05	-	< 0.01	1	1
regulation of protein binding (GO:0043393)	5	0	0.01	-	< 0.01	1	1
water transport (GO:0006833)	9	0	0.02	-	< 0.01	1	1
negative regulation of DNA binding (GO:0043392)	2	0	0	-	< 0.01	1	1
negative regulation of mitochondrial membrane permeability (GO:0035795)	5	0	0.01	-	< 0.01	1	1
positive regulation of mitochondrial membrane permeability (GO:0035794)	2	0	0	-	< 0.01	1	1
zygote asymmetric cell division (GO:0010070)	1	0	0	-	< 0.01	1	1
Rac protein signal transduction (GO:0016601)	1	0	0	-	< 0.01	1	1
nuclear-transcribed mRNA catabolic process, exonucleolytic (GO:0000291)	13	0	0.02	-	< 0.01	1	1
deadenylation-dependent decapping of nuclear-transcribed mRNA (GO:0000290)	5	0	0.01	-	< 0.01	1	1
zinc ion transport (GO:0006829)	26	0	0.05	-	< 0.01	1	1
manganese ion transport (GO:0006828)	8	0	0.01	-	< 0.01	1	1
iron ion transport (GO:0006826)	17	0	0.03	-	< 0.01	1	1
copper ion transport (GO:0006825)	11	0	0.02	-	< 0.01	1	1
chloride transport (GO:0006821)	94	0	0.17	-	< 0.01	1	1
anion transport (GO:0006820)	251	0	0.44	-	< 0.01	1	1
non-membrane-bounded organelle assembly (GO:0140694)	148	1	0.26	+	3.82	0.232	1
histone glutamine methylation (GO:1990258)	2	0	0	-	< 0.01	1	1
nuclear-transcribed mRNA poly(A) tail shortening (GO:0000289)	10	0	0.02	-	< 0.01	1	1
nuclear-transcribed mRNA catabolic process, deadenylation-dependent decay (GO:0000288)	23	0	0.04	-	< 0.01	1	1
cellular response to leucine starvation (GO:1990253)	1	0	0	-	< 0.01	1	1
mitotic cytokinesis (GO:0000281)	37	0	0.07	-	< 0.01	1	1
nuclear division (GO:0000280)	183	1	0.32	+	3.09	0.278	1
phosphate ion transport (GO:0006817)	16	0	0.03	-	< 0.01	1	1
calcium ion transport (GO:0006816)	59	0	0.1	-	< 0.01	1	1
sodium ion transport (GO:0006814)	90	0	0.16	-	< 0.01	1	1
potassium ion transport (GO:0006813)	111	0	0.2	-	< 0.01	1	1
cation transport (GO:0006812)	384	1	0.68	+	1.47	0.497	1
ion transport (GO:0006811)	697	1	1.23	-	0.81	1	1
mitotic cell cycle (GO:0000278)	291	1	0.51	+	1.95	0.405	1
neurogenesis (GO:0022008)	269	0	0.48	-	< 0.01	1	1
polysaccharide catabolic process (GO:0000272)	8	0	0.01	-	< 0.01	1	1
polysaccharide biosynthetic process (GO:0000271)	54	0	0.1	-	< 0.01	1	1
peptidoglycan metabolic process (GO:0000270)	4	0	0.01	-	< 0.01	1	1
regulation of cholesterol biosynthetic process (GO:0045540)	1	0	0	-	< 0.01	1	1
xenobiotic metabolic process (GO:0006805)	42	0	0.07	-	< 0.01	1	1
superoxide metabolic process (GO:0006801)	11	0	0.02	-	< 0.01	1	1
response to zinc ion (GO:0010043)	8	0	0.01	-	< 0.01	1	1
response to manganese ion (GO:0010042)	4	0	0.01	-	< 0.01	1	1
mitochondrial fission (GO:0000266)	7	0	0.01	-	< 0.01	1	1
response to metal ion (GO:0010038)	73	0	0.13	-	< 0.01	1	1
response to carbon dioxide (GO:0010037)	6	0	0.01	-	< 0.01	1	1
regulation of lysosomal lumen pH (GO:0035751)	3	0	0.01	-	< 0.01	1	1
response to inorganic substance (GO:0010035)	114	0	0.2	-	< 0.01	1	1
meiotic chromosome condensation (GO:0010032)	6	0	0.01	-	< 0.01	1	1
regulation of protein modification process (GO:0031399)	162	1	0.29	+	3.49	0.251	1
positive regulation of protein ubiquitination (GO:0031398)	6	0	0.01	-	< 0.01	1	1
negative regulation of protein ubiquitination (GO:0031397)	2	0	0	-	< 0.01	1	1
regulation of protein ubiquitination (GO:0031396)	8	0	0.01	-	< 0.01	1	1
DNA replication, Okazaki fragment processing (GO:0033567)	2	0	0	-	< 0.01	1	1
gamma-tubulin complex localization (GO:0033566)	1	0	0	-	< 0.01	1	1
anterior/posterior axon guidance (GO:0033564)	5	0	0.01	-	< 0.01	1	1
dorsal/ventral axon guidance (GO:0033563)	23	0	0.04	-	< 0.01	1	1
spliceosomal complex assembly (GO:0000245)	20	0	0.04	-	< 0.01	1	1
spliceosomal tri-snRNP complex assembly (GO:0000244)	4	0	0.01	-	< 0.01	1	1
response to dsRNA (GO:0043331)	1	0	0	-	< 0.01	1	1
intraciliary transport involved in cilium assembly (GO:0035735)	3	0	0.01	-	< 0.01	1	1
response to exogenous dsRNA (GO:0043330)	1	0	0	-	< 0.01	1	1
P450-containing electron transport chain (GO:0140647)	1	0	0	-	< 0.01	1	1
unsaturated fatty acid metabolic process (GO:0033559)	11	0	0.02	-	< 0.01	1	1
multicellular organismal response to stress (GO:0033555)	1	0	0	-	< 0.01	1	1
cellular response to stress (GO:0033554)	557	3	0.98	+	3.05	0.0752	1
protein transport to vacuole involved in ubiquitin-dependent protein catabolic process via the multivesicular body sorting pathway (GO:0043328)	6	0	0.01	-	< 0.01	1	1
sodium ion transmembrane transport (GO:0035725)	78	0	0.14	-	< 0.01	1	1
tyrosine biosynthetic process, by oxidation of phenylalanine (GO:0019293)	1	0	0	-	< 0.01	1	1
intraciliary retrograde transport (GO:0035721)	9	0	0.02	-	< 0.01	1	1
intraciliary anterograde transport (GO:0035720)	5	0	0.01	-	< 0.01	1	1
glial cell differentiation (GO:0010001)	2	0	0	-	< 0.01	1	1
fatty acid beta-oxidation using acyl-CoA oxidase (GO:0033540)	7	0	0.01	-	< 0.01	1	1
N-terminal protein amino acid modification (GO:0031365)	9	0	0.02	-	< 0.01	1	1
microtubule cytoskeleton organization (GO:0000226)	198	2	0.35	+	5.72	0.0484	1
isopentenyl diphosphate biosynthetic process, mevalonate pathway (GO:0019287)	3	0	0.01	-	< 0.01	1	1
L-methionine salvage from S-adenosylmethionine (GO:0019284)	3	0	0.01	-	< 0.01	1	1
lipid droplet disassembly (GO:1905691)	3	0	0.01	-	< 0.01	1	1
fatty acid beta-oxidation using acyl-CoA dehydrogenase (GO:0033539)	9	0	0.02	-	< 0.01	1	1
meiotic spindle organization (GO:0000212)	16	0	0.03	-	< 0.01	1	1
positive regulation of plasma membrane repair (GO:1905686)	1	0	0	-	< 0.01	1	1
regulation of plasma membrane repair (GO:1905684)	1	0	0	-	< 0.01	1	1
S-methylmethionine cycle (GO:0033528)	1	0	0	-	< 0.01	1	1
glycosylation (GO:0070085)	151	0	0.27	-	< 0.01	1	1
protein initiator methionine removal (GO:0070084)	4	0	0.01	-	< 0.01	1	1
histone H2B ubiquitination (GO:0033523)	1	0	0	-	< 0.01	1	1
positive regulation of defense response (GO:0031349)	10	0	0.02	-	< 0.01	1	1
histone H2A ubiquitination (GO:0033522)	2	0	0	-	< 0.01	1	1
negative regulation of defense response (GO:0031348)	10	0	0.02	-	< 0.01	1	1
regulation of defense response (GO:0031347)	22	1	0.04	+	25.73	0.0398	1
protein polyubiquitination (GO:0000209)	75	0	0.13	-	< 0.01	1	1
positive regulation of cell projection organization (GO:0031346)	56	0	0.1	-	< 0.01	1	1
negative regulation of cell projection organization (GO:0031345)	24	0	0.04	-	< 0.01	1	1
regulation of cell projection organization (GO:0031344)	122	0	0.22	-	< 0.01	1	1
positive regulation of vesicle fusion (GO:0031340)	1	0	0	-	< 0.01	1	1
glycine biosynthetic process, by transamination of glyoxylate (GO:0019265)	1	0	0	-	< 0.01	1	1
glycine biosynthetic process from serine (GO:0019264)	1	0	0	-	< 0.01	1	1
N-acetylneuraminate catabolic process (GO:0019262)	1	0	0	-	< 0.01	1	1
histone H4-R3 demethylation (GO:0070079)	2	0	0	-	< 0.01	1	1
histone arginine demethylation (GO:0070077)	2	0	0	-	< 0.01	1	1
histone lysine demethylation (GO:0070076)	13	0	0.02	-	< 0.01	1	1
response to insecticide (GO:0017085)	1	0	0	-	< 0.01	1	1
L-lysine catabolic process to acetyl-CoA via L-pipecolate (GO:0033514)	2	0	0	-	< 0.01	1	1
positive regulation of mitotic cytokinesis (GO:1903490)	2	0	0	-	< 0.01	1	1
vacuolar proton-transporting V-type ATPase complex assembly (GO:0070072)	4	0	0.01	-	< 0.01	1	1
L-lysine catabolic process to acetyl-CoA via saccharopine (GO:0033512)	2	0	0	-	< 0.01	1	1
proton-transporting two-sector ATPase complex assembly (GO:0070071)	6	0	0.01	-	< 0.01	1	1
regulation of vesicle fusion (GO:0031338)	1	0	0	-	< 0.01	1	1
proton-transporting V-type ATPase complex assembly (GO:0070070)	4	0	0.01	-	< 0.01	1	1
positive regulation of protein-containing complex assembly (GO:0031334)	12	0	0.02	-	< 0.01	1	1
positive regulation of sarcomere organization (GO:0060298)	12	0	0.02	-	< 0.01	1	1
negative regulation of protein-containing complex assembly (GO:0031333)	28	1	0.05	+	20.22	0.0499	1
regulation of sarcomere organization (GO:0060297)	12	0	0.02	-	< 0.01	1	1
regulation of cilium beat frequency involved in ciliary motility (GO:0060296)	1	0	0	-	< 0.01	1	1
positive regulation of cellular catabolic process (GO:0031331)	99	0	0.17	-	< 0.01	1	1
regulation of cilium movement involved in cell motility (GO:0060295)	3	0	0.01	-	< 0.01	1	1
negative regulation of cellular catabolic process (GO:0031330)	20	0	0.04	-	< 0.01	1	1
cilium movement involved in cell motility (GO:0060294)	2	0	0	-	< 0.01	1	1
long-term synaptic potentiation (GO:0060291)	1	0	0	-	< 0.01	1	1
transdifferentiation (GO:0060290)	10	0	0.02	-	< 0.01	1	1
positive regulation of protein localization to endosome (GO:1905668)	1	0	0	-	< 0.01	1	1
regulation of protein localization to endosome (GO:1905666)	1	0	0	-	< 0.01	1	1
carnitine metabolic process, CoA-linked (GO:0019254)	1	0	0	-	< 0.01	1	1
regulation of cellular catabolic process (GO:0031329)	139	0	0.25	-	< 0.01	1	1
negative regulation of cellular biosynthetic process (GO:0031327)	236	1	0.42	+	2.4	0.344	1
carbohydrate homeostasis (GO:0033500)	9	0	0.02	-	< 0.01	1	1
regulation of cellular biosynthetic process (GO:0031326)	1174	3	2.07	+	1.45	0.462	1
positive regulation of cellular metabolic process (GO:0031325)	527	3	0.93	+	3.22	0.066	1
regulation of cellular metabolic process (GO:0031323)	1520	4	2.69	+	1.49	0.341	1
cilium-dependent cell motility (GO:0060285)	3	0	0.01	-	< 0.01	1	1
regulation of cell development (GO:0060284)	83	1	0.15	+	6.82	0.138	1
female gamete generation (GO:0007292)	145	1	0.26	+	3.9	0.228	1
positive regulation of oocyte development (GO:0060282)	11	0	0.02	-	< 0.01	1	1
regulation of oocyte development (GO:0060281)	13	0	0.02	-	< 0.01	1	1
negative regulation of ovulation (GO:0060280)	4	0	0.01	-	< 0.01	1	1
methylglyoxal catabolic process to D-lactate via S-lactoyl-glutathione (GO:0019243)	1	0	0	-	< 0.01	1	1
intrinsic apoptotic signaling pathway in response to endoplasmic reticulum stress (GO:0070059)	1	0	0	-	< 0.01	1	1
citrulline biosynthetic process (GO:0019240)	1	0	0	-	< 0.01	1	1
respiratory chain complex III assembly (GO:0017062)	3	0	0.01	-	< 0.01	1	1
nucleoside phosphate biosynthetic process (GO:1901293)	133	0	0.23	-	< 0.01	1	1
nucleoside phosphate catabolic process (GO:1901292)	21	0	0.04	-	< 0.01	1	1
positive regulation of ovulation (GO:0060279)	9	0	0.02	-	< 0.01	1	1
regulation of ovulation (GO:0060278)	14	0	0.02	-	< 0.01	1	1
spermatid development (GO:0007286)	15	0	0.03	-	< 0.01	1	1
spermatogenesis (GO:0007283)	64	0	0.11	-	< 0.01	1	1
germ cell development (GO:0007281)	174	1	0.31	+	3.25	0.267	1
cilium assembly (GO:0060271)	74	0	0.13	-	< 0.01	1	1
response to pheromone (GO:0019236)	9	0	0.02	-	< 0.01	1	1
vesicle targeting, to, from or within Golgi (GO:0048199)	5	0	0.01	-	< 0.01	1	1
sensory perception of pain (GO:0019233)	1	0	0	-	< 0.01	1	1
proprioception (GO:0019230)	1	0	0	-	< 0.01	1	1
Golgi vesicle budding (GO:0048194)	2	0	0	-	< 0.01	1	1
Okazaki fragment processing involved in mitotic DNA replication (GO:1903461)	2	0	0	-	< 0.01	1	1
aerotaxis (GO:0009454)	3	0	0.01	-	< 0.01	1	1
energy taxis (GO:0009453)	4	0	0.01	-	< 0.01	1	1
7-methylguanosine RNA capping (GO:0009452)	7	0	0.01	-	< 0.01	1	1
RNA modification (GO:0009451)	105	0	0.19	-	< 0.01	1	1
gamma-aminobutyric acid catabolic process (GO:0009450)	2	0	0	-	< 0.01	1	1
gamete generation (GO:0007276)	252	1	0.45	+	2.25	0.362	1
multicellular organism development (GO:0007275)	1281	5	2.26	+	2.21	0.0732	1
response to amphetamine (GO:0001975)	3	0	0.01	-	< 0.01	1	1
neuromuscular synaptic transmission (GO:0007274)	12	0	0.02	-	< 0.01	1	1
synaptic transmission, cholinergic (GO:0007271)	30	0	0.05	-	< 0.01	1	1
positive regulation of transcription initiation by RNA polymerase II (GO:0060261)	2	0	0	-	< 0.01	1	1
neuron-neuron synaptic transmission (GO:0007270)	2	0	0	-	< 0.01	1	1
regulation of transcription initiation by RNA polymerase II (GO:0060260)	2	0	0	-	< 0.01	1	1
neuronal action potential (GO:0019228)	1	0	0	-	< 0.01	1	1
regulation of protein localization to chromatin (GO:1905634)	5	0	0.01	-	< 0.01	1	1
transmission of nerve impulse (GO:0019226)	2	0	0	-	< 0.01	1	1
protein localization to euchromatin (GO:1905632)	1	0	0	-	< 0.01	1	1
lactate catabolic process (GO:1903457)	1	0	0	-	< 0.01	1	1
regulation of metabolic process (GO:0019222)	1910	7	3.37	+	2.07	0.0755	1
arachidonic acid secretion (GO:0050482)	10	0	0.02	-	< 0.01	1	1
cytokine-mediated signaling pathway (GO:0019221)	6	0	0.01	-	< 0.01	1	1
amide transport (GO:0042886)	13	0	0.02	-	< 0.01	1	1
regulation of phosphate metabolic process (GO:0019220)	181	1	0.32	+	3.13	0.276	1
positive regulation of G1 to G0 transition (GO:1903452)	2	0	0	-	< 0.01	1	1
gamma-aminobutyric acid biosynthetic process (GO:0009449)	2	0	0	-	< 0.01	1	1
gamma-aminobutyric acid metabolic process (GO:0009448)	4	0	0.01	-	< 0.01	1	1
regulation of G1 to G0 transition (GO:1903450)	2	0	0	-	< 0.01	1	1
putrescine biosynthetic process (GO:0009446)	1	0	0	-	< 0.01	1	1
putrescine metabolic process (GO:0009445)	1	0	0	-	< 0.01	1	1
pyridoxal 5'-phosphate salvage (GO:0009443)	1	0	0	-	< 0.01	1	1
neurotransmitter secretion (GO:0007269)	34	0	0.06	-	< 0.01	1	1
regulation of feeding behavior (GO:0060259)	62	0	0.11	-	< 0.01	1	1
chemical synaptic transmission (GO:0007268)	207	0	0.37	-	< 0.01	1	1
cell-cell signaling (GO:0007267)	272	0	0.48	-	< 0.01	1	1
Rho protein signal transduction (GO:0007266)	13	0	0.02	-	< 0.01	1	1
thigmotaxis (GO:0001966)	8	0	0.01	-	< 0.01	1	1
Ras protein signal transduction (GO:0007265)	40	0	0.07	-	< 0.01	1	1
small GTPase mediated signal transduction (GO:0007264)	60	1	0.11	+	9.43	0.102	1
nitric oxide mediated signal transduction (GO:0007263)	2	0	0	-	< 0.01	1	1
synaptic transmission, dopaminergic (GO:0001963)	5	0	0.01	-	< 0.01	1	1
regulation of nucleobase-containing compound metabolic process (GO:0019219)	1182	3	2.09	+	1.44	0.464	1
cyclic purine nucleotide metabolic process (GO:0052652)	36	0	0.06	-	< 0.01	1	1
regulation of steroid metabolic process (GO:0019218)	1	0	0	-	< 0.01	1	1
monoacylglycerol catabolic process (GO:0052651)	2	0	0	-	< 0.01	1	1
regulation of fatty acid metabolic process (GO:0019217)	17	0	0.03	-	< 0.01	1	1
regulation of lipid metabolic process (GO:0019216)	37	0	0.07	-	< 0.01	1	1
regulation of short-term neuronal synaptic plasticity (GO:0048172)	1	0	0	-	< 0.01	1	1
protein localization to ciliary membrane (GO:1903441)	9	0	0.02	-	< 0.01	1	1
carnitine metabolic process (GO:0009437)	9	0	0.02	-	< 0.01	1	1
glyoxylate catabolic process (GO:0009436)	1	0	0	-	< 0.01	1	1
NAD biosynthetic process (GO:0009435)	8	0	0.01	-	< 0.01	1	1
carbohydrate derivative transport (GO:1901264)	39	0	0.07	-	< 0.01	1	1
receptor signaling pathway via JAK-STAT (GO:0007259)	2	0	0	-	< 0.01	1	1
anatomical structure homeostasis (GO:0060249)	22	0	0.04	-	< 0.01	1	1
JUN phosphorylation (GO:0007258)	2	0	0	-	< 0.01	1	1
JNK cascade (GO:0007254)	12	0	0.02	-	< 0.01	1	1
regulation of cell-matrix adhesion (GO:0001952)	1	0	0	-	< 0.01	1	1
alditol phosphate metabolic process (GO:0052646)	7	0	0.01	-	< 0.01	1	1
regulation of long-term neuronal synaptic plasticity (GO:0048169)	1	0	0	-	< 0.01	1	1
regulation of neuronal synaptic plasticity (GO:0048168)	2	0	0	-	< 0.01	1	1
positive regulation of mitotic cytokinetic process (GO:1903438)	2	0	0	-	< 0.01	1	1
antisense RNA metabolic process (GO:0042868)	1	0	0	-	< 0.01	1	1
regulation of synaptic plasticity (GO:0048167)	6	0	0.01	-	< 0.01	1	1
regulation of mitotic cytokinetic process (GO:1903436)	6	0	0.01	-	< 0.01	1	1
pyruvate biosynthetic process (GO:0042866)	1	0	0	-	< 0.01	1	1
regulation of TORC1 signaling (GO:1903432)	13	0	0.02	-	< 0.01	1	1
positive regulation of cell maturation (GO:1903431)	6	0	0.01	-	< 0.01	1	1
negative regulation of cell maturation (GO:1903430)	7	0	0.01	-	< 0.01	1	1
nucleotide-excision repair involved in interstrand cross-link repair (GO:1901255)	2	0	0	-	< 0.01	1	1
I-kappaB kinase/NF-kappaB signaling (GO:0007249)	2	0	0	-	< 0.01	1	1
regulation of mitotic spindle organization (GO:0060236)	2	0	0	-	< 0.01	1	1
postsynaptic membrane organization (GO:0001941)	6	0	0.01	-	< 0.01	1	1
positive regulation of presynapse assembly (GO:1905608)	3	0	0.01	-	< 0.01	1	1
negative regulation of presynapse assembly (GO:1905607)	1	0	0	-	< 0.01	1	1
regulation of presynapse assembly (GO:1905606)	7	0	0.01	-	< 0.01	1	1
regulation of cell maturation (GO:1903429)	13	0	0.02	-	< 0.01	1	1
negative regulation of reactive oxygen species biosynthetic process (GO:1903427)	2	0	0	-	< 0.01	1	1
regulation of reactive oxygen species biosynthetic process (GO:1903426)	3	0	0.01	-	< 0.01	1	1
positive regulation of synaptic vesicle recycling (GO:1903423)	1	0	0	-	< 0.01	1	1
regulation of transforming growth factor beta receptor signaling pathway (GO:0017015)	19	0	0.03	-	< 0.01	1	1
L-alanine catabolic process (GO:0042853)	1	0	0	-	< 0.01	1	1
regulation of synaptic vesicle recycling (GO:1903421)	2	0	0	-	< 0.01	1	1
L-alanine metabolic process (GO:0042851)	1	0	0	-	< 0.01	1	1
response to light stimulus (GO:0009416)	36	0	0.06	-	< 0.01	1	1
response to water (GO:0009415)	1	0	0	-	< 0.01	1	1
response to water deprivation (GO:0009414)	1	0	0	-	< 0.01	1	1
response to UV (GO:0009411)	23	0	0.04	-	< 0.01	1	1
response to xenobiotic stimulus (GO:0009410)	59	0	0.1	-	< 0.01	1	1
positive regulation of protein phosphorylation (GO:0001934)	62	0	0.11	-	< 0.01	1	1
negative regulation of protein phosphorylation (GO:0001933)	27	1	0.05	+	20.96	0.0483	1
regulation of protein phosphorylation (GO:0001932)	108	1	0.19	+	5.24	0.175	1
osmosensory signaling pathway (GO:0007231)	1	0	0	-	< 0.01	1	1
behavioral response to ethanol (GO:0048149)	3	0	0.01	-	< 0.01	1	1
protein-tetrapyrrole linkage (GO:0017006)	1	0	0	-	< 0.01	1	1
response to cold (GO:0009409)	3	0	0.01	-	< 0.01	1	1
cytochrome complex assembly (GO:0017004)	16	0	0.03	-	< 0.01	1	1
response to heat (GO:0009408)	76	0	0.13	-	< 0.01	1	1
protein-heme linkage (GO:0017003)	1	0	0	-	< 0.01	1	1
integrin-mediated signaling pathway (GO:0007229)	12	0	0.02	-	< 0.01	1	1
smoothened signaling pathway (GO:0007224)	4	0	0.01	-	< 0.01	1	1
positive regulation of nuclear-transcribed mRNA poly(A) tail shortening (GO:0060213)	1	0	0	-	< 0.01	1	1
regulation of nuclear-transcribed mRNA poly(A) tail shortening (GO:0060211)	1	0	0	-	< 0.01	1	1
Notch receptor processing (GO:0007220)	6	0	0.01	-	< 0.01	1	1
amyloid-beta metabolic process (GO:0050435)	3	0	0.01	-	< 0.01	1	1
reactive oxygen species biosynthetic process (GO:1903409)	2	0	0	-	< 0.01	1	1
spermatocyte division (GO:0048137)	2	0	0	-	< 0.01	1	1
regulation of catecholamine secretion (GO:0050433)	13	0	0.02	-	< 0.01	1	1
L-lysine transmembrane transport (GO:1903401)	2	0	0	-	< 0.01	1	1
Notch signaling pathway (GO:0007219)	30	0	0.05	-	< 0.01	1	1
neuropeptide signaling pathway (GO:0007218)	139	0	0.25	-	< 0.01	1	1
tachykinin receptor signaling pathway (GO:0007217)	1	0	0	-	< 0.01	1	1
G protein-coupled glutamate receptor signaling pathway (GO:0007216)	5	0	0.01	-	< 0.01	1	1
glutamate receptor signaling pathway (GO:0007215)	16	0	0.03	-	< 0.01	1	1
gamma-aminobutyric acid signaling pathway (GO:0007214)	3	0	0.01	-	< 0.01	1	1
G protein-coupled acetylcholine receptor signaling pathway (GO:0007213)	7	0	0.01	-	< 0.01	1	1
dopamine receptor signaling pathway (GO:0007212)	14	0	0.02	-	< 0.01	1	1
octopamine or tyramine signaling pathway (GO:0007211)	5	0	0.01	-	< 0.01	1	1
serotonin receptor signaling pathway (GO:0007210)	25	0	0.04	-	< 0.01	1	1
3'-phosphoadenosine 5'-phosphosulfate biosynthetic process (GO:0050428)	1	0	0	-	< 0.01	1	1
3'-phosphoadenosine 5'-phosphosulfate metabolic process (GO:0050427)	1	0	0	-	< 0.01	1	1
endoplasmic reticulum tubular network maintenance (GO:0071788)	1	0	0	-	< 0.01	1	1
pyridoxal phosphate biosynthetic process (GO:0042823)	2	0	0	-	< 0.01	1	1
pyridoxal phosphate metabolic process (GO:0042822)	2	0	0	-	< 0.01	1	1
endoplasmic reticulum tubular network organization (GO:0071786)	4	0	0.01	-	< 0.01	1	1
positive regulation of neuron death (GO:1901216)	10	0	0.02	-	< 0.01	1	1
regulation of neuron death (GO:1901214)	22	1	0.04	+	25.73	0.0398	1
cell killing (GO:0001906)	4	0	0.01	-	< 0.01	1	1
protein kinase C-activating G protein-coupled receptor signaling pathway (GO:0007205)	5	0	0.01	-	< 0.01	1	1
positive regulation of cytosolic calcium ion concentration (GO:0007204)	3	0	0.01	-	< 0.01	1	1
cortical actin cytoskeleton organization (GO:0030866)	24	1	0.04	+	23.58	0.0432	1
phospholipase C-activating G protein-coupled receptor signaling pathway (GO:0007200)	5	0	0.01	-	< 0.01	1	1
cortical cytoskeleton organization (GO:0030865)	29	1	0.05	+	19.52	0.0516	1
vitamin B6 biosynthetic process (GO:0042819)	2	0	0	-	< 0.01	1	1
vitamin B6 metabolic process (GO:0042816)	2	0	0	-	< 0.01	1	1
pheromone biosynthetic process (GO:0042811)	6	0	0.01	-	< 0.01	1	1
pheromone metabolic process (GO:0042810)	6	0	0.01	-	< 0.01	1	1
response to fibroblast growth factor (GO:0071774)	5	0	0.01	-	< 0.01	1	1
cellular response to BMP stimulus (GO:0071773)	11	0	0.02	-	< 0.01	1	1
response to BMP (GO:0071772)	11	0	0.02	-	< 0.01	1	1
outer dynein arm assembly (GO:0036158)	1	0	0	-	< 0.01	1	1
negative regulation of epithelial cell differentiation (GO:0030857)	1	0	0	-	< 0.01	1	1
regulation of epithelial cell differentiation (GO:0030856)	5	0	0.01	-	< 0.01	1	1
epithelial cell differentiation (GO:0030855)	19	0	0.03	-	< 0.01	1	1
nuclear membrane organization (GO:0071763)	13	0	0.02	-	< 0.01	1	1
protein arginylation (GO:0016598)	1	0	0	-	< 0.01	1	1
phosphatidylinositol acyl-chain remodeling (GO:0036149)	6	0	0.01	-	< 0.01	1	1
meiosis II cell cycle process (GO:0061983)	20	1	0.04	+	28.3	0.0364	1
phospholipase C-inhibiting G protein-coupled receptor signaling pathway (GO:0030845)	1	0	0	-	< 0.01	1	1
meiosis I cell cycle process (GO:0061982)	60	0	0.11	-	< 0.01	1	1
positive regulation of actin filament polymerization (GO:0030838)	4	0	0.01	-	< 0.01	1	1
positive regulation of actin filament depolymerization (GO:0030836)	2	0	0	-	< 0.01	1	1
regulation of actin filament polymerization (GO:0030833)	35	1	0.06	+	16.17	0.0616	1
regulation of actin filament length (GO:0030832)	36	1	0.06	+	15.72	0.0633	1
protein deubiquitination (GO:0016579)	42	0	0.07	-	< 0.01	1	1
histone deubiquitination (GO:0016578)	1	0	0	-	< 0.01	1	1
histone demethylation (GO:0016577)	16	0	0.03	-	< 0.01	1	1
DNA strand elongation involved in mitotic DNA replication (GO:1902983)	1	0	0	-	< 0.01	1	1
histone deacetylation (GO:0016575)	24	1	0.04	+	23.58	0.0432	1
histone ubiquitination (GO:0016574)	6	0	0.01	-	< 0.01	1	1
histone acetylation (GO:0016573)	41	0	0.07	-	< 0.01	1	1
histone methylation (GO:0016571)	47	0	0.08	-	< 0.01	1	1
histone modification (GO:0016570)	137	1	0.24	+	4.13	0.217	1
histone H3-K9 trimethylation (GO:0036124)	1	0	0	-	< 0.01	1	1
phosphate-containing compound metabolic process (GO:0006796)	1136	1	2.01	-	0.5	0.721	1
phosphorus metabolic process (GO:0006793)	1151	1	2.03	-	0.49	0.721	1
sulfur compound metabolic process (GO:0006790)	213	0	0.38	-	< 0.01	1	1
mitotic DNA replication termination (GO:1902979)	1	0	0	-	< 0.01	1	1
mitotic DNA replication preinitiation complex assembly (GO:1902977)	1	0	0	-	< 0.01	1	1
mitotic DNA replication initiation (GO:1902975)	5	0	0.01	-	< 0.01	1	1
protein ubiquitination (GO:0016567)	214	0	0.38	-	< 0.01	1	1
protein import into peroxisome matrix, docking (GO:0016560)	3	0	0.01	-	< 0.01	1	1
fatty-acyl-CoA catabolic process (GO:0036115)	1	0	0	-	< 0.01	1	1
establishment of protein localization to plasma membrane (GO:0061951)	8	0	0.01	-	< 0.01	1	1
heme A biosynthetic process (GO:0006784)	1	0	0	-	< 0.01	1	1
positive regulation of nucleotide biosynthetic process (GO:0030810)	2	0	0	-	< 0.01	1	1
heme biosynthetic process (GO:0006783)	6	0	0.01	-	< 0.01	1	1
mitotic DNA replication (GO:1902969)	12	0	0.02	-	< 0.01	1	1
peroxisome fission (GO:0016559)	3	0	0.01	-	< 0.01	1	1
detoxification of arsenic-containing substance (GO:0071722)	1	0	0	-	< 0.01	1	1
positive regulation of protein localization to early endosome (GO:1902966)	1	0	0	-	< 0.01	1	1
protein import into peroxisome matrix (GO:0016558)	8	0	0.01	-	< 0.01	1	1
regulation of protein localization to early endosome (GO:1902965)	1	0	0	-	< 0.01	1	1
mRNA modification (GO:0016556)	6	0	0.01	-	< 0.01	1	1
base conversion or substitution editing (GO:0016553)	4	0	0.01	-	< 0.01	1	1
negative regulation of nucleotide biosynthetic process (GO:0030809)	1	0	0	-	< 0.01	1	1
regulation of nucleotide biosynthetic process (GO:0030808)	4	0	0.01	-	< 0.01	1	1
porphyrin-containing compound biosynthetic process (GO:0006779)	6	0	0.01	-	< 0.01	1	1
porphyrin-containing compound metabolic process (GO:0006778)	6	0	0.01	-	< 0.01	1	1
Mo-molybdopterin cofactor biosynthetic process (GO:0006777)	9	0	0.02	-	< 0.01	1	1
thiamine metabolic process (GO:0006772)	1	0	0	-	< 0.01	1	1
riboflavin metabolic process (GO:0006771)	1	0	0	-	< 0.01	1	1
icosanoid transport (GO:0071715)	10	0	0.02	-	< 0.01	1	1
ER-associated misfolded protein catabolic process (GO:0071712)	7	0	0.01	-	< 0.01	1	1
basement membrane organization (GO:0071711)	10	0	0.02	-	< 0.01	1	1
protein autoprocessing (GO:0016540)	17	0	0.03	-	< 0.01	1	1
nicotinamide metabolic process (GO:0006769)	2	0	0	-	< 0.01	1	1
water-soluble vitamin metabolic process (GO:0006767)	10	0	0.02	-	< 0.01	1	1
vitamin metabolic process (GO:0006766)	10	0	0.02	-	< 0.01	1	1
folic acid-containing compound metabolic process (GO:0006760)	9	0	0.02	-	< 0.01	1	1
membrane assembly (GO:0071709)	16	0	0.03	-	< 0.01	1	1
protein localization to early endosome (GO:1902946)	2	0	0	-	< 0.01	1	1
photoreceptor cell maintenance (GO:0045494)	1	0	0	-	< 0.01	1	1
ATP generation from ADP (GO:0006757)	24	0	0.04	-	< 0.01	1	1
ATP biosynthetic process (GO:0006754)	23	0	0.04	-	< 0.01	1	1
nucleoside phosphate metabolic process (GO:0006753)	231	0	0.41	-	< 0.01	1	1
glutathione catabolic process (GO:0006751)	7	0	0.01	-	< 0.01	1	1
glutathione biosynthetic process (GO:0006750)	3	0	0.01	-	< 0.01	1	1
negative regulation of angiogenesis (GO:0016525)	1	0	0	-	< 0.01	1	1
process utilizing autophagic mechanism (GO:0061919)	86	0	0.15	-	< 0.01	1	1
regulation of alcohol biosynthetic process (GO:1902930)	1	0	0	-	< 0.01	1	1
exosomal secretion (GO:1990182)	1	0	0	-	< 0.01	1	1
mitochondrial tRNA 3'-end processing (GO:1990180)	1	0	0	-	< 0.01	1	1
glutathione metabolic process (GO:0006749)	71	0	0.13	-	< 0.01	1	1
selective autophagy (GO:0061912)	19	0	0.03	-	< 0.01	1	1
FAD biosynthetic process (GO:0006747)	1	0	0	-	< 0.01	1	1
ubiquinone biosynthetic process (GO:0006744)	12	0	0.02	-	< 0.01	1	1
ubiquinone metabolic process (GO:0006743)	12	0	0.02	-	< 0.01	1	1
NADP catabolic process (GO:0006742)	1	0	0	-	< 0.01	1	1
NADP biosynthetic process (GO:0006741)	2	0	0	-	< 0.01	1	1
NADPH regeneration (GO:0006740)	7	0	0.01	-	< 0.01	1	1
protein localization to actomyosin contractile ring (GO:1990179)	1	0	0	-	< 0.01	1	1
locomotor rhythm (GO:0045475)	2	0	0	-	< 0.01	1	1
regulation of p38MAPK cascade (GO:1900744)	2	0	0	-	< 0.01	1	1
stress response to cadmium ion (GO:1990170)	12	0	0.02	-	< 0.01	1	1
NADP metabolic process (GO:0006739)	12	0	0.02	-	< 0.01	1	1
response to ethanol (GO:0045471)	7	0	0.01	-	< 0.01	1	1
apical junction assembly (GO:0043297)	3	0	0.01	-	< 0.01	1	1
NADH regeneration (GO:0006735)	2	0	0	-	< 0.01	1	1
NADH metabolic process (GO:0006734)	6	0	0.01	-	< 0.01	1	1
one-carbon metabolic process (GO:0006730)	19	0	0.03	-	< 0.01	1	1
mitochondrial protein catabolic process (GO:0035694)	1	0	0	-	< 0.01	1	1
immune system process (GO:0002376)	298	0	0.53	-	< 0.01	1	1
stress response to copper ion (GO:1990169)	8	0	0.01	-	< 0.01	1	1
negative regulation of protein polyubiquitination (GO:1902915)	1	0	0	-	< 0.01	1	1
regulation of protein polyubiquitination (GO:1902914)	1	0	0	-	< 0.01	1	1
tetrahydrobiopterin biosynthetic process (GO:0006729)	4	0	0.01	-	< 0.01	1	1
pharyngeal muscle development (GO:0043282)	11	0	0.02	-	< 0.01	1	1
regulation of cysteine-type endopeptidase activity involved in apoptotic process (GO:0043281)	13	0	0.02	-	< 0.01	1	1
terpenoid metabolic process (GO:0006721)	8	0	0.01	-	< 0.01	1	1
positive regulation of cysteine-type endopeptidase activity involved in apoptotic process (GO:0043280)	10	0	0.02	-	< 0.01	1	1
isoprenoid metabolic process (GO:0006720)	21	0	0.04	-	< 0.01	1	1
positive regulation of supramolecular fiber organization (GO:1902905)	23	0	0.04	-	< 0.01	1	1
negative regulation of supramolecular fiber organization (GO:1902904)	32	1	0.06	+	17.69	0.0566	1
regulation of supramolecular fiber organization (GO:1902903)	74	1	0.13	+	7.65	0.124	1
negative regulation of autophagosome assembly (GO:1902902)	4	0	0.01	-	< 0.01	1	1
nuclear-transcribed mRNA catabolic process, nonsense-mediated decay (GO:0000184)	17	0	0.03	-	< 0.01	1	1
rDNA heterochromatin formation (GO:0000183)	1	0	0	-	< 0.01	1	1
cell redox homeostasis (GO:0045454)	13	0	0.02	-	< 0.01	1	1
response to alkaloid (GO:0043279)	1	0	0	-	< 0.01	1	1
regulation of molecular function (GO:0065009)	534	0	0.94	-	< 0.01	1	1
regulation of biological quality (GO:0065008)	738	2	1.3	+	1.53	0.377	1
apoptotic cell clearance (GO:0043277)	41	1	0.07	+	13.81	0.0715	1
biological regulation (GO:0065007)	4620	13	8.16	+	1.59	0.0695	1
protein-lipid complex assembly (GO:0065005)	3	0	0.01	-	< 0.01	1	1
protein-DNA complex assembly (GO:0065004)	63	0	0.11	-	< 0.01	1	1
protein-containing complex assembly (GO:0065003)	349	2	0.62	+	3.24	0.127	1
intracellular protein transmembrane transport (GO:0065002)	39	0	0.07	-	< 0.01	1	1
negative regulation of ion transport (GO:0043271)	10	0	0.02	-	< 0.01	1	1
specification of axis polarity (GO:0065001)	21	0	0.04	-	< 0.01	1	1
positive regulation of ion transport (GO:0043270)	26	1	0.05	+	21.77	0.0466	1
tricarboxylic acid transmembrane transport (GO:0035674)	2	0	0	-	< 0.01	1	1
galactose catabolic process via UDP-galactose (GO:0033499)	3	0	0.01	-	< 0.01	1	1
oligopeptide transmembrane transport (GO:0035672)	3	0	0.01	-	< 0.01	1	1
mitotic cell cycle, embryonic (GO:0045448)	1	0	0	-	< 0.01	1	1
myoblast differentiation (GO:0045445)	1	0	0	-	< 0.01	1	1
regulation of ion transport (GO:0043269)	91	1	0.16	+	6.22	0.15	1
positive regulation of potassium ion transport (GO:0043268)	7	0	0.01	-	< 0.01	1	1
negative regulation of potassium ion transport (GO:0043267)	1	0	0	-	< 0.01	1	1
regulation of potassium ion transport (GO:0043266)	13	0	0.02	-	< 0.01	1	1
steroid catabolic process (GO:0006706)	1	0	0	-	< 0.01	1	1
androgen biosynthetic process (GO:0006702)	3	0	0.01	-	< 0.01	1	1
ascorbate homeostasis (GO:0140576)	1	0	0	-	< 0.01	1	1
gas homeostasis (GO:0033483)	2	0	0	-	< 0.01	1	1
extraction of mislocalized protein from mitochondrial outer membrane (GO:0140570)	1	0	0	-	< 0.01	1	1
neuron projection extension (GO:1990138)	21	0	0.04	-	< 0.01	1	1
MAPK cascade (GO:0000165)	44	0	0.08	-	< 0.01	1	1
phosphorelay signal transduction system (GO:0000160)	1	0	0	-	< 0.01	1	1
regulation of carbohydrate biosynthetic process (GO:0043255)	2	0	0	-	< 0.01	1	1
regulation of protein-containing complex assembly (GO:0043254)	59	1	0.1	+	9.59	0.101	1
sodium-independent organic anion transport (GO:0043252)	6	0	0.01	-	< 0.01	1	1
extraction of mislocalized protein from membrane (GO:0140568)	1	0	0	-	< 0.01	1	1
S-methylmethionine metabolic process (GO:0033477)	1	0	0	-	< 0.01	1	1
replication fork processing (GO:0031297)	6	0	0.01	-	< 0.01	1	1
membrane protein intracellular domain proteolysis (GO:0031293)	2	0	0	-	< 0.01	1	1
rRNA modification (GO:0000154)	25	0	0.04	-	< 0.01	1	1
proteasome assembly (GO:0043248)	8	0	0.01	-	< 0.01	1	1
telomere maintenance in response to DNA damage (GO:0043247)	1	0	0	-	< 0.01	1	1
regulation of protein-containing complex disassembly (GO:0043244)	34	1	0.06	+	16.65	0.06	1
positive regulation of protein-containing complex disassembly (GO:0043243)	9	0	0.02	-	< 0.01	1	1
locomotory exploration behavior (GO:0035641)	3	0	0.01	-	< 0.01	1	1
exploration behavior (GO:0035640)	3	0	0.01	-	< 0.01	1	1
ribosome-associated ubiquitin-dependent protein catabolic process (GO:1990116)	3	0	0.01	-	< 0.01	1	1
positive regulation of guanylate cyclase activity (GO:0031284)	2	0	0	-	< 0.01	1	1
negative regulation of guanylate cyclase activity (GO:0031283)	1	0	0	-	< 0.01	1	1
regulation of guanylate cyclase activity (GO:0031282)	3	0	0.01	-	< 0.01	1	1
positive regulation of cyclase activity (GO:0031281)	5	0	0.01	-	< 0.01	1	1
negative regulation of cyclase activity (GO:0031280)	1	0	0	-	< 0.01	1	1
multicellular organismal signaling (GO:0035637)	2	0	0	-	< 0.01	1	1
defense response to symbiont (GO:0140546)	1	0	0	-	< 0.01	1	1
positive regulation of piRNA transcription (GO:0140543)	1	0	0	-	< 0.01	1	1
regulation of piRNA transcription (GO:0140542)	1	0	0	-	< 0.01	1	1
regulation of cyclase activity (GO:0031279)	9	0	0.02	-	< 0.01	1	1
regulation of pseudopodium assembly (GO:0031272)	2	0	0	-	< 0.01	1	1
establishment of mitotic spindle orientation (GO:0000132)	47	0	0.08	-	< 0.01	1	1
ceramide transport (GO:0035627)	3	0	0.01	-	< 0.01	1	1
ER to Golgi ceramide transport (GO:0035621)	1	0	0	-	< 0.01	1	1
pseudopodium organization (GO:0031268)	2	0	0	-	< 0.01	1	1
negative regulation of transcription by RNA polymerase II (GO:0000122)	115	1	0.2	+	4.92	0.186	1
nonribosomal peptide biosynthetic process (GO:0019184)	5	0	0.01	-	< 0.01	1	1
reciprocal homologous recombination (GO:0140527)	42	0	0.07	-	< 0.01	1	1
protein side chain deglutamylation (GO:0035610)	1	0	0	-	< 0.01	1	1
response to external biotic stimulus (GO:0043207)	328	0	0.58	-	< 0.01	1	1
C-terminal protein deglutamylation (GO:0035609)	1	0	0	-	< 0.01	1	1
protein deglutamylation (GO:0035608)	2	0	0	-	< 0.01	1	1
response to leucine (GO:0043201)	2	0	0	-	< 0.01	1	1
response to amino acid (GO:0043200)	11	0	0.02	-	< 0.01	1	1
protein deacylation (GO:0035601)	33	1	0.06	+	17.15	0.0583	1
tRNA methylthiolation (GO:0035600)	2	0	0	-	< 0.01	1	1
FMN biosynthetic process (GO:0009398)	1	0	0	-	< 0.01	1	1
folic acid-containing compound catabolic process (GO:0009397)	1	0	0	-	< 0.01	1	1
folic acid-containing compound biosynthetic process (GO:0009396)	4	0	0.01	-	< 0.01	1	1
phospholipid catabolic process (GO:0009395)	17	0	0.03	-	< 0.01	1	1
2'-deoxyribonucleotide metabolic process (GO:0009394)	6	0	0.01	-	< 0.01	1	1
sulfate assimilation (GO:0000103)	1	0	0	-	< 0.01	1	1
sulfur amino acid transport (GO:0000101)	1	0	0	-	< 0.01	1	1
protein localization to kinetochore involved in kinetochore assembly (GO:1903394)	5	0	0.01	-	< 0.01	1	1
positive regulation of lipase activity (GO:0060193)	2	0	0	-	< 0.01	1	1
regulation of lipase activity (GO:0060191)	2	0	0	-	< 0.01	1	1
positive regulation of kinetochore assembly (GO:1905561)	4	0	0.01	-	< 0.01	1	1
G protein-coupled receptor signaling pathway coupled to cGMP nucleotide second messenger (GO:0007199)	2	0	0	-	< 0.01	1	1
adenylate cyclase-inhibiting G protein-coupled acetylcholine receptor signaling pathway (GO:0007197)	1	0	0	-	< 0.01	1	1
adenylate cyclase-inhibiting G protein-coupled glutamate receptor signaling pathway (GO:0007196)	5	0	0.01	-	< 0.01	1	1
adenylate cyclase-inhibiting dopamine receptor signaling pathway (GO:0007195)	1	0	0	-	< 0.01	1	1
retina homeostasis (GO:0001895)	1	0	0	-	< 0.01	1	1
cell cycle switching (GO:0060184)	5	0	0.01	-	< 0.01	1	1
tissue homeostasis (GO:0001894)	3	0	0.01	-	< 0.01	1	1
adenylate cyclase-inhibiting G protein-coupled receptor signaling pathway (GO:0007193)	9	0	0.02	-	< 0.01	1	1
adenylate cyclase-activating dopamine receptor signaling pathway (GO:0007191)	3	0	0.01	-	< 0.01	1	1
activation of adenylate cyclase activity (GO:0007190)	2	0	0	-	< 0.01	1	1
regulation of mitotic chromosome condensation (GO:1903379)	2	0	0	-	< 0.01	1	1
positive regulation of protein localization to endoplasmic reticulum (GO:1905552)	1	0	0	-	< 0.01	1	1
regulation of protein localization to endoplasmic reticulum (GO:1905550)	1	0	0	-	< 0.01	1	1
positive regulation of endoplasmic reticulum tubular network organization (GO:1903373)	1	0	0	-	< 0.01	1	1
regulation of endoplasmic reticulum tubular network organization (GO:1903371)	1	0	0	-	< 0.01	1	1
adenylate cyclase-activating G protein-coupled receptor signaling pathway (GO:0007189)	20	0	0.04	-	< 0.01	1	1
male mating behavior (GO:0060179)	26	0	0.05	-	< 0.01	1	1
adenylate cyclase-modulating G protein-coupled receptor signaling pathway (GO:0007188)	50	0	0.09	-	< 0.01	1	1
regulation of exocyst localization (GO:0060178)	1	0	0	-	< 0.01	1	1
G protein-coupled receptor signaling pathway, coupled to cyclic nucleotide second messenger (GO:0007187)	19	0	0.03	-	< 0.01	1	1
regulation of formation of translation initiation ternary complex (GO:1901190)	1	0	0	-	< 0.01	1	1
G protein-coupled receptor signaling pathway (GO:0007186)	706	0	1.25	-	< 0.01	0.636	1
receptor recycling (GO:0001881)	3	0	0.01	-	< 0.01	1	1
tRNA transcription by RNA polymerase III (GO:0042797)	1	0	0	-	< 0.01	1	1
snRNA transcription by RNA polymerase III (GO:0042796)	9	0	0.02	-	< 0.01	1	1
snRNA transcription by RNA polymerase II (GO:0042795)	10	0	0.02	-	< 0.01	1	1
5S class rRNA transcription by RNA polymerase III (GO:0042791)	1	0	0	-	< 0.01	1	1
protein localization to basolateral plasma membrane (GO:1903361)	7	0	0.01	-	< 0.01	1	1
nucleolar large rRNA transcription by RNA polymerase I (GO:0042790)	3	0	0.01	-	< 0.01	1	1
positive regulation of ERBB signaling pathway (GO:1901186)	2	0	0	-	< 0.01	1	1
negative regulation of ERBB signaling pathway (GO:1901185)	7	0	0.01	-	< 0.01	1	1
regulation of ERBB signaling pathway (GO:1901184)	12	0	0.02	-	< 0.01	1	1
transforming growth factor beta receptor signaling pathway (GO:0007179)	23	0	0.04	-	< 0.01	1	1
negative regulation of adenosine receptor signaling pathway (GO:0060169)	1	0	0	-	< 0.01	1	1
transmembrane receptor protein serine/threonine kinase signaling pathway (GO:0007178)	32	0	0.06	-	< 0.01	1	1
post-translational protein targeting to membrane, translocation (GO:0031204)	5	0	0.01	-	< 0.01	1	1
regulation of adenosine receptor signaling pathway (GO:0060167)	1	0	0	-	< 0.01	1	1
regulation of epidermal growth factor-activated receptor activity (GO:0007176)	1	0	0	-	< 0.01	1	1
negative regulation of epidermal growth factor-activated receptor activity (GO:0007175)	1	0	0	-	< 0.01	1	1
epidermal growth factor receptor signaling pathway (GO:0007173)	7	0	0.01	-	< 0.01	1	1
signal complex assembly (GO:0007172)	1	0	0	-	< 0.01	1	1
activation of transmembrane receptor protein tyrosine kinase activity (GO:0007171)	3	0	0.01	-	< 0.01	1	1
negative regulation of dopamine receptor signaling pathway (GO:0060160)	1	0	0	-	< 0.01	1	1
regulation of Golgi organization (GO:1903358)	5	0	0.01	-	< 0.01	1	1
positive regulation of distal tip cell migration (GO:1903356)	18	0	0.03	-	< 0.01	1	1
negative regulation of distal tip cell migration (GO:1903355)	3	0	0.01	-	< 0.01	1	1
regulation of distal tip cell migration (GO:1903354)	28	0	0.05	-	< 0.01	1	1
L-ornithine transmembrane transport (GO:1903352)	4	0	0.01	-	< 0.01	1	1
cellular response to dopamine (GO:1903351)	34	0	0.06	-	< 0.01	1	1
tRNA 3'-end processing (GO:0042780)	2	0	0	-	< 0.01	1	1
response to dopamine (GO:1903350)	34	0	0.06	-	< 0.01	1	1
transmembrane receptor protein tyrosine kinase signaling pathway (GO:0007169)	112	0	0.2	-	< 0.01	1	1
regulation of dopamine receptor signaling pathway (GO:0060159)	1	0	0	-	< 0.01	1	1
receptor guanylyl cyclase signaling pathway (GO:0007168)	30	0	0.05	-	< 0.01	1	1
phospholipase C-activating dopamine receptor signaling pathway (GO:0060158)	1	0	0	-	< 0.01	1	1
enzyme-linked receptor protein signaling pathway (GO:0007167)	173	0	0.31	-	< 0.01	1	1
cell surface receptor signaling pathway (GO:0007166)	334	0	0.59	-	< 0.01	1	1
signal transduction (GO:0007165)	1832	2	3.24	-	0.62	0.768	1
establishment of tissue polarity (GO:0007164)	2	0	0	-	< 0.01	1	1
establishment or maintenance of cell polarity (GO:0007163)	99	1	0.17	+	5.72	0.162	1
negative regulation of cell adhesion (GO:0007162)	3	0	0.01	-	< 0.01	1	1
cell-matrix adhesion (GO:0007160)	12	0	0.02	-	< 0.01	1	1
tRNA 3'-trailer cleavage (GO:0042779)	1	0	0	-	< 0.01	1	1
proton motive force-driven mitochondrial ATP synthesis (GO:0042776)	7	0	0.01	-	< 0.01	1	1
mitochondrial ATP synthesis coupled electron transport (GO:0042775)	54	0	0.1	-	< 0.01	1	1
ATP synthesis coupled electron transport (GO:0042773)	54	0	0.1	-	< 0.01	1	1
intrinsic apoptotic signaling pathway in response to DNA damage by p53 class mediator (GO:0042771)	6	0	0.01	-	< 0.01	1	1
regulation of meiotic DNA double-strand break formation (GO:1903341)	1	0	0	-	< 0.01	1	1
signal transduction in response to DNA damage (GO:0042770)	35	0	0.06	-	< 0.01	1	1
negative regulation of post-transcriptional gene silencing (GO:0060149)	4	0	0.01	-	< 0.01	1	1
primary amino compound biosynthetic process (GO:1901162)	10	0	0.02	-	< 0.01	1	1
neuron cell-cell adhesion (GO:0007158)	2	0	0	-	< 0.01	1	1
positive regulation of post-transcriptional gene silencing (GO:0060148)	6	0	0.01	-	< 0.01	1	1
primary amino compound catabolic process (GO:1901161)	1	0	0	-	< 0.01	1	1
heterophilic cell-cell adhesion via plasma membrane cell adhesion molecules (GO:0007157)	2	0	0	-	< 0.01	1	1
regulation of post-transcriptional gene silencing (GO:0060147)	13	0	0.02	-	< 0.01	1	1
primary amino compound metabolic process (GO:1901160)	15	0	0.03	-	< 0.01	1	1
homophilic cell adhesion via plasma membrane adhesion molecules (GO:0007156)	24	0	0.04	-	< 0.01	1	1
cell adhesion (GO:0007155)	97	0	0.17	-	< 0.01	1	1
cell communication (GO:0007154)	1963	2	3.47	-	0.58	0.575	1
regulation of endopeptidase activity (GO:0052548)	98	0	0.17	-	< 0.01	1	1
cell part morphogenesis (GO:0032990)	161	0	0.28	-	< 0.01	1	1
regulation of peptidase activity (GO:0052547)	108	0	0.19	-	< 0.01	1	1
regulation of syncytium formation by plasma membrane fusion (GO:0060142)	4	0	0.01	-	< 0.01	1	1
positive regulation of fertilization (GO:1905516)	11	0	0.02	-	< 0.01	1	1
non-motile cilium assembly (GO:1905515)	36	0	0.06	-	< 0.01	1	1
male somatic sex determination (GO:0019102)	3	0	0.01	-	< 0.01	1	1
female somatic sex determination (GO:0019101)	1	0	0	-	< 0.01	1	1
male germ-line sex determination (GO:0019100)	3	0	0.01	-	< 0.01	1	1
very long-chain fatty acid biosynthetic process (GO:0042761)	12	0	0.02	-	< 0.01	1	1
very long-chain fatty acid catabolic process (GO:0042760)	5	0	0.01	-	< 0.01	1	1
cellular component morphogenesis (GO:0032989)	201	1	0.36	+	2.82	0.301	1
ribonucleoprotein complex disassembly (GO:0032988)	4	0	0.01	-	< 0.01	1	1
protein-DNA complex disassembly (GO:0032986)	2	0	0	-	< 0.01	1	1
female meiosis II (GO:0007147)	1	0	0	-	< 0.01	1	1
protein-containing complex disassembly (GO:0032984)	41	0	0.07	-	< 0.01	1	1
phagolysosome assembly (GO:0001845)	9	0	0.02	-	< 0.01	1	1
female meiosis I (GO:0007144)	1	0	0	-	< 0.01	1	1
female meiotic nuclear division (GO:0007143)	24	0	0.04	-	< 0.01	1	1
mitochondrial respiratory chain complex I assembly (GO:0032981)	14	0	0.02	-	< 0.01	1	1
male meiosis I (GO:0007141)	1	0	0	-	< 0.01	1	1
male meiotic nuclear division (GO:0007140)	10	0	0.02	-	< 0.01	1	1
protein localization to microtubule organizing center (GO:1905508)	3	0	0.01	-	< 0.01	1	1
long-chain fatty acid biosynthetic process (GO:0042759)	4	0	0.01	-	< 0.01	1	1
eating behavior (GO:0042755)	16	0	0.03	-	< 0.01	1	1
regulation of circadian rhythm (GO:0042752)	3	0	0.01	-	< 0.01	1	1
positive regulation of protein modification by small protein conjugation or removal (GO:1903322)	8	0	0.01	-	< 0.01	1	1
negative regulation of protein modification by small protein conjugation or removal (GO:1903321)	2	0	0	-	< 0.01	1	1
regulation of protein modification by small protein conjugation or removal (GO:1903320)	17	0	0.03	-	< 0.01	1	1
response to radiation (GO:0009314)	61	0	0.11	-	< 0.01	1	1
protein insertion into mitochondrial inner membrane from matrix (GO:0032979)	4	0	0.01	-	< 0.01	1	1
oligosaccharide catabolic process (GO:0009313)	5	0	0.01	-	< 0.01	1	1
protein insertion into membrane from inner side (GO:0032978)	4	0	0.01	-	< 0.01	1	1
oligosaccharide biosynthetic process (GO:0009312)	6	0	0.01	-	< 0.01	1	1
insulin metabolic process (GO:1901142)	2	0	0	-	< 0.01	1	1
oligosaccharide metabolic process (GO:0009311)	14	0	0.02	-	< 0.01	1	1
amine catabolic process (GO:0009310)	1	0	0	-	< 0.01	1	1
regulation of muscle filament sliding (GO:0032971)	1	0	0	-	< 0.01	1	1
reciprocal meiotic recombination (GO:0007131)	42	0	0.07	-	< 0.01	1	1
synaptonemal complex assembly (GO:0007130)	6	0	0.01	-	< 0.01	1	1
germ cell proliferation (GO:0036093)	16	0	0.03	-	< 0.01	1	1
phosphatidylinositol-3-phosphate biosynthetic process (GO:0036092)	7	0	0.01	-	< 0.01	1	1
cleavage furrow ingression (GO:0036090)	2	0	0	-	< 0.01	1	1
regulation of circadian sleep/wake cycle (GO:0042749)	2	0	0	-	< 0.01	1	1
positive regulation of protein maturation (GO:1903319)	4	0	0.01	-	< 0.01	1	1
negative regulation of protein maturation (GO:1903318)	3	0	0.01	-	< 0.01	1	1
regulation of protein maturation (GO:1903317)	9	0	0.02	-	< 0.01	1	1
hydrogen peroxide catabolic process (GO:0042744)	6	0	0.01	-	< 0.01	1	1
hydrogen peroxide metabolic process (GO:0042743)	9	0	0.02	-	< 0.01	1	1
positive regulation of mRNA metabolic process (GO:1903313)	31	0	0.05	-	< 0.01	1	1
amine biosynthetic process (GO:0009309)	10	0	0.02	-	< 0.01	1	1
defense response to bacterium (GO:0042742)	69	0	0.12	-	< 0.01	1	1
negative regulation of mRNA metabolic process (GO:1903312)	6	0	0.01	-	< 0.01	1	1
amine metabolic process (GO:0009308)	31	0	0.05	-	< 0.01	1	1
regulation of mRNA metabolic process (GO:1903311)	88	0	0.16	-	< 0.01	1	1
carbohydrate derivative biosynthetic process (GO:1901137)	353	0	0.62	-	< 0.01	1	1
carbohydrate derivative catabolic process (GO:1901136)	71	0	0.13	-	< 0.01	1	1
carbohydrate derivative metabolic process (GO:1901135)	510	0	0.9	-	< 0.01	1	1
tRNA transcription (GO:0009304)	1	0	0	-	< 0.01	1	1
rRNA transcription (GO:0009303)	4	0	0.01	-	< 0.01	1	1
positive regulation of transcription elongation by RNA polymerase II (GO:0032968)	7	0	0.01	-	< 0.01	1	1
homologous chromosome pairing at meiosis (GO:0007129)	18	0	0.03	-	< 0.01	1	1
snRNA transcription (GO:0009301)	10	0	0.02	-	< 0.01	1	1
meiosis I (GO:0007127)	53	0	0.09	-	< 0.01	1	1
collagen biosynthetic process (GO:0032964)	2	0	0	-	< 0.01	1	1
collagen metabolic process (GO:0032963)	11	0	0.02	-	< 0.01	1	1
cleavage furrow formation (GO:0036089)	1	0	0	-	< 0.01	1	1
GDP-fucose import into Golgi lumen (GO:0036085)	2	0	0	-	< 0.01	1	1
serotonin secretion (GO:0001820)	2	0	0	-	< 0.01	1	1
negative regulation of regulated secretory pathway (GO:1903306)	1	0	0	-	< 0.01	1	1
regulation of regulated secretory pathway (GO:1903305)	15	0	0.03	-	< 0.01	1	1
D-xylose metabolic process (GO:0042732)	2	0	0	-	< 0.01	1	1
anatomical structure maturation (GO:0071695)	38	0	0.07	-	< 0.01	1	1
inositol phosphate biosynthetic process (GO:0032958)	7	0	0.01	-	< 0.01	1	1
positive regulation of cytokine production (GO:0001819)	1	0	0	-	< 0.01	1	1
negative regulation of cytokine production (GO:0001818)	1	0	0	-	< 0.01	1	1
regulation of division septum assembly (GO:0032955)	1	0	0	-	< 0.01	1	1
regulation of cytokine production (GO:0001817)	2	0	0	-	< 0.01	1	1
regulation of cytokinetic process (GO:0032954)	11	0	0.02	-	< 0.01	1	1
meiosis II cytokinesis (GO:0007111)	1	0	0	-	< 0.01	1	1
negative regulation of phagocytosis, engulfment (GO:0060101)	7	0	0.01	-	< 0.01	1	1
meiosis I cytokinesis (GO:0007110)	1	0	0	-	< 0.01	1	1
positive regulation of phagocytosis, engulfment (GO:0060100)	17	0	0.03	-	< 0.01	1	1
N-glycan fucosylation (GO:0036071)	1	0	0	-	< 0.01	1	1
flavin-containing compound biosynthetic process (GO:0042727)	2	0	0	-	< 0.01	1	1
positive regulation of mRNA splicing, via spliceosome (GO:0048026)	1	0	0	-	< 0.01	1	1
flavin-containing compound metabolic process (GO:0042726)	2	0	0	-	< 0.01	1	1
negative regulation of mRNA splicing, via spliceosome (GO:0048025)	1	0	0	-	< 0.01	1	1
regulation of mRNA splicing, via spliceosome (GO:0048024)	43	0	0.08	-	< 0.01	1	1
muscle thin filament assembly (GO:0071689)	5	0	0.01	-	< 0.01	1	1
thiamine-containing compound biosynthetic process (GO:0042724)	1	0	0	-	< 0.01	1	1
thiamine-containing compound metabolic process (GO:0042723)	1	0	0	-	< 0.01	1	1
organism emergence from protective structure (GO:0071684)	2	0	0	-	< 0.01	1	1
membrane addition at site of cytokinesis (GO:0007107)	1	0	0	-	< 0.01	1	1
secretion by cell (GO:0032940)	88	1	0.16	+	6.43	0.146	1
protein O-linked fucosylation (GO:0036066)	4	0	0.01	-	< 0.01	1	1
fucosylation (GO:0036065)	42	0	0.07	-	< 0.01	1	1
mitotic centrosome separation (GO:0007100)	3	0	0.01	-	< 0.01	1	1
inositol lipid-mediated signaling (GO:0048017)	13	0	0.02	-	< 0.01	1	1
inositol phosphate-mediated signaling (GO:0048016)	3	0	0.01	-	< 0.01	1	1
phosphatidylinositol-mediated signaling (GO:0048015)	11	0	0.02	-	< 0.01	1	1
dosage compensation complex assembly involved in dosage compensation by hypoactivation of X chromosome (GO:0042715)	1	0	0	-	< 0.01	1	1
commissural neuron axon guidance (GO:0071679)	2	0	0	-	< 0.01	1	1
dosage compensation complex assembly (GO:0042714)	1	0	0	-	< 0.01	1	1
ephrin receptor signaling pathway (GO:0048013)	6	0	0.01	-	< 0.01	1	1
sperm ejaculation (GO:0042713)	1	0	0	-	< 0.01	1	1
SREBP signaling pathway (GO:0032933)	2	0	0	-	< 0.01	1	1
insulin-like growth factor receptor signaling pathway (GO:0048009)	2	0	0	-	< 0.01	1	1
antigen processing and presentation of peptide antigen (GO:0048002)	2	0	0	-	< 0.01	1	1
activin receptor signaling pathway (GO:0032924)	2	0	0	-	< 0.01	1	1
circadian regulation of gene expression (GO:0032922)	1	0	0	-	< 0.01	1	1
peptide hormone processing (GO:0016486)	3	0	0.01	-	< 0.01	1	1
negative regulation of miRNA transcription (GO:1902894)	1	0	0	-	< 0.01	1	1
protein processing (GO:0016485)	86	1	0.15	+	6.58	0.143	1
regulation of miRNA transcription (GO:1902893)	1	0	0	-	< 0.01	1	1
cytosolic transport (GO:0016482)	36	1	0.06	+	15.72	0.0633	1
negative regulation of transcription by RNA polymerase III (GO:0016480)	2	0	0	-	< 0.01	1	1
sequestering of triglyceride (GO:0030730)	1	0	0	-	< 0.01	1	1
negative regulation of transcription by RNA polymerase I (GO:0016479)	2	0	0	-	< 0.01	1	1
cell migration (GO:0016477)	112	1	0.2	+	5.05	0.181	1
regulation of embryonic cell shape (GO:0016476)	3	0	0.01	-	< 0.01	1	1
positive regulation of response to oxidative stress (GO:1902884)	32	0	0.06	-	< 0.01	1	1
negative regulation of response to oxidative stress (GO:1902883)	4	0	0.01	-	< 0.01	1	1
regulation of response to oxidative stress (GO:1902882)	43	0	0.08	-	< 0.01	1	1
TORC2 signaling (GO:0038203)	3	0	0.01	-	< 0.01	1	1
TORC1 signaling (GO:0038202)	2	0	0	-	< 0.01	1	1
ovulation (GO:0030728)	13	0	0.02	-	< 0.01	1	1
cholesterol biosynthetic process (GO:0006695)	4	0	0.01	-	< 0.01	1	1
steroid biosynthetic process (GO:0006694)	23	0	0.04	-	< 0.01	1	1
prostaglandin metabolic process (GO:0006693)	2	0	0	-	< 0.01	1	1
prostanoid metabolic process (GO:0006692)	2	0	0	-	< 0.01	1	1
icosanoid metabolic process (GO:0006690)	3	0	0.01	-	< 0.01	1	1
P granule organization (GO:0030719)	18	0	0.03	-	< 0.01	1	1
germ-line stem cell population maintenance (GO:0030718)	2	0	0	-	< 0.01	1	1
oocyte fate determination (GO:0030716)	3	0	0.01	-	< 0.01	1	1
regulation of neuroblast migration (GO:0061853)	1	0	0	-	< 0.01	1	1
ganglioside catabolic process (GO:0006689)	2	0	0	-	< 0.01	1	1
glycosphingolipid biosynthetic process (GO:0006688)	5	0	0.01	-	< 0.01	1	1
glycosphingolipid metabolic process (GO:0006687)	15	0	0.03	-	< 0.01	1	1
sphingomyelin biosynthetic process (GO:0006686)	5	0	0.01	-	< 0.01	1	1
sphingomyelin catabolic process (GO:0006685)	4	0	0.01	-	< 0.01	1	1
protein localization to endosome (GO:0036010)	3	0	0.01	-	< 0.01	1	1
sphingomyelin metabolic process (GO:0006684)	10	0	0.02	-	< 0.01	1	1
galactosylceramide catabolic process (GO:0006683)	1	0	0	-	< 0.01	1	1
galactosylceramide metabolic process (GO:0006681)	1	0	0	-	< 0.01	1	1
glucosylceramide catabolic process (GO:0006680)	6	0	0.01	-	< 0.01	1	1
glucosylceramide biosynthetic process (GO:0006679)	4	0	0.01	-	< 0.01	1	1
cytoskeleton-dependent intracellular transport (GO:0030705)	65	0	0.11	-	< 0.01	1	1
microtubule organizing center localization (GO:0061842)	16	0	0.03	-	< 0.01	1	1
glucosylceramide metabolic process (GO:0006678)	10	0	0.02	-	< 0.01	1	1
glycosylceramide metabolic process (GO:0006677)	12	0	0.02	-	< 0.01	1	1
eggshell formation (GO:0030703)	17	0	0.03	-	< 0.01	1	1
ceramide metabolic process (GO:0006672)	35	0	0.06	-	< 0.01	1	1
sphingosine metabolic process (GO:0006670)	5	0	0.01	-	< 0.01	1	1
acyl-CoA biosynthetic process (GO:0071616)	11	0	0.02	-	< 0.01	1	1
positive regulation of non-motile cilium assembly (GO:1902857)	3	0	0.01	-	< 0.01	1	1
negative regulation of non-motile cilium assembly (GO:1902856)	3	0	0.01	-	< 0.01	1	1
regulation of non-motile cilium assembly (GO:1902855)	6	0	0.01	-	< 0.01	1	1
neuropeptide processing (GO:0061837)	3	0	0.01	-	< 0.01	1	1
microtubule cytoskeleton organization involved in mitosis (GO:1902850)	97	0	0.17	-	< 0.01	1	1
post-transcriptional gene silencing (GO:0016441)	42	0	0.07	-	< 0.01	1	1
3-keto-sphinganine metabolic process (GO:0006666)	1	0	0	-	< 0.01	1	1
sphingolipid metabolic process (GO:0006665)	58	0	0.1	-	< 0.01	1	1
glycolipid metabolic process (GO:0006664)	52	0	0.09	-	< 0.01	1	1
glycerol ether metabolic process (GO:0006662)	3	0	0.01	-	< 0.01	1	1
phosphatidylinositol biosynthetic process (GO:0006661)	58	0	0.1	-	< 0.01	1	1
phosphatidylserine catabolic process (GO:0006660)	2	0	0	-	< 0.01	1	1
regulation of neuronal signal transduction (GO:1902847)	3	0	0.01	-	< 0.01	1	1
positive regulation of mitotic spindle elongation (GO:1902846)	1	0	0	-	< 0.01	1	1
negative regulation of mitotic spindle elongation (GO:1902845)	2	0	0	-	< 0.01	1	1
negative regulation of netrin-activated signaling pathway (GO:1902842)	1	0	0	-	< 0.01	1	1
regulation of netrin-activated signaling pathway (GO:1902841)	1	0	0	-	< 0.01	1	1
phosphatidylserine biosynthetic process (GO:0006659)	3	0	0.01	-	< 0.01	1	1
phosphatidylserine metabolic process (GO:0006658)	5	0	0.01	-	< 0.01	1	1
CDP-choline pathway (GO:0006657)	10	0	0.02	-	< 0.01	1	1
phosphatidylcholine biosynthetic process (GO:0006656)	13	0	0.02	-	< 0.01	1	1
phosphatidylglycerol biosynthetic process (GO:0006655)	4	0	0.01	-	< 0.01	1	1
phosphatidic acid biosynthetic process (GO:0006654)	8	0	0.01	-	< 0.01	1	1
glycerophospholipid metabolic process (GO:0006650)	124	0	0.22	-	< 0.01	1	1
endoplasmic reticulum-plasma membrane tethering (GO:0061817)	7	0	0.01	-	< 0.01	1	1
phosphatidylethanolamine biosynthetic process (GO:0006646)	14	0	0.02	-	< 0.01	1	1
phospholipid metabolic process (GO:0006644)	176	0	0.31	-	< 0.01	1	1
membrane lipid metabolic process (GO:0006643)	96	0	0.17	-	< 0.01	1	1
triglyceride metabolic process (GO:0006641)	20	0	0.04	-	< 0.01	1	1
polyuridylation-dependent mRNA catabolic process (GO:1990074)	1	0	0	-	< 0.01	1	1
acylglycerol metabolic process (GO:0006639)	27	0	0.05	-	< 0.01	1	1
neutral lipid metabolic process (GO:0006638)	27	0	0.05	-	< 0.01	1	1
acyl-CoA metabolic process (GO:0006637)	42	0	0.07	-	< 0.01	1	1
unsaturated fatty acid biosynthetic process (GO:0006636)	9	0	0.02	-	< 0.01	1	1
fatty acid beta-oxidation (GO:0006635)	43	0	0.08	-	< 0.01	1	1
fatty acid biosynthetic process (GO:0006633)	47	1	0.08	+	12.04	0.0813	1
fatty acid metabolic process (GO:0006631)	162	1	0.29	+	3.49	0.251	1
sulfur amino acid catabolic process (GO:0000098)	1	0	0	-	< 0.01	1	1
sulfur amino acid biosynthetic process (GO:0000097)	24	0	0.04	-	< 0.01	1	1
sulfur amino acid metabolic process (GO:0000096)	31	0	0.05	-	< 0.01	1	1
lipid metabolic process (GO:0006629)	541	1	0.96	+	1.05	0.621	1
protein processing involved in protein targeting to mitochondrion (GO:0006627)	5	0	0.01	-	< 0.01	1	1
protein targeting to mitochondrion (GO:0006626)	34	0	0.06	-	< 0.01	1	1
protein targeting to peroxisome (GO:0006625)	13	0	0.02	-	< 0.01	1	1
vacuolar protein processing (GO:0006624)	4	0	0.01	-	< 0.01	1	1
protein targeting to vacuole (GO:0006623)	9	0	0.02	-	< 0.01	1	1
protein retention in ER lumen (GO:0006621)	4	0	0.01	-	< 0.01	1	1
post-translational protein targeting to endoplasmic reticulum membrane (GO:0006620)	7	0	0.01	-	< 0.01	1	1
sequestering of extracellular ligand from receptor (GO:0035581)	1	0	0	-	< 0.01	1	1
positive regulation of cell cycle G1/S phase transition (GO:1902808)	3	0	0.01	-	< 0.01	1	1
negative regulation of cell cycle G1/S phase transition (GO:1902807)	7	0	0.01	-	< 0.01	1	1
regulation of cell cycle G1/S phase transition (GO:1902806)	11	0	0.02	-	< 0.01	1	1
positive regulation of synaptic vesicle transport (GO:1902805)	3	0	0.01	-	< 0.01	1	1
negative regulation of synaptic vesicle transport (GO:1902804)	1	0	0	-	< 0.01	1	1
regulation of synaptic vesicle transport (GO:1902803)	5	0	0.01	-	< 0.01	1	1
G2/M transition of mitotic cell cycle (GO:0000086)	6	0	0.01	-	< 0.01	1	1
regulation of transcription involved in G1/S transition of mitotic cell cycle (GO:0000083)	4	0	0.01	-	< 0.01	1	1
G1/S transition of mitotic cell cycle (GO:0000082)	10	0	0.02	-	< 0.01	1	1
SRP-dependent cotranslational protein targeting to membrane, signal sequence recognition (GO:0006617)	1	0	0	-	< 0.01	1	1
acetate ester biosynthetic process (GO:1900620)	2	0	0	-	< 0.01	1	1
SRP-dependent cotranslational protein targeting to membrane, translocation (GO:0006616)	4	0	0.01	-	< 0.01	1	1
nucleoside salvage (GO:0043174)	5	0	0.01	-	< 0.01	1	1
SRP-dependent cotranslational protein targeting to membrane (GO:0006614)	12	0	0.02	-	< 0.01	1	1
nucleotide salvage (GO:0043173)	10	0	0.02	-	< 0.01	1	1
cotranslational protein targeting to membrane (GO:0006613)	12	0	0.02	-	< 0.01	1	1
protein targeting to membrane (GO:0006612)	37	0	0.07	-	< 0.01	1	1
peptide catabolic process (GO:0043171)	25	0	0.04	-	< 0.01	1	1
L-proline biosynthetic process (GO:0055129)	4	0	0.01	-	< 0.01	1	1
beta-alanine biosynthetic process via 3-ureidopropionate (GO:0033396)	1	0	0	-	< 0.01	1	1
digestive system development (GO:0055123)	90	1	0.16	+	6.29	0.149	1
activation of immune response (GO:0002253)	4	0	0.01	-	< 0.01	1	1
regulation of cyclin-dependent protein serine/threonine kinase activity (GO:0000079)	28	0	0.05	-	< 0.01	1	1
anterograde neuronal dense core vesicle transport (GO:1990048)	1	0	0	-	< 0.01	1	1
DNA damage checkpoint signaling (GO:0000077)	33	0	0.06	-	< 0.01	1	1
adaptive immune response (GO:0002250)	3	0	0.01	-	< 0.01	1	1
DNA replication checkpoint signaling (GO:0000076)	14	0	0.02	-	< 0.01	1	1
acetate ester metabolic process (GO:1900619)	5	0	0.01	-	< 0.01	1	1
cell cycle checkpoint signaling (GO:0000075)	54	0	0.1	-	< 0.01	1	1
mitotic sister chromatid segregation (GO:0000070)	66	0	0.12	-	< 0.01	1	1
DNA repair complex assembly (GO:0090735)	3	0	0.01	-	< 0.01	1	1
NLS-bearing protein import into nucleus (GO:0006607)	6	0	0.01	-	< 0.01	1	1
protein import into nucleus (GO:0006606)	35	0	0.06	-	< 0.01	1	1
protein targeting (GO:0006605)	95	1	0.17	+	5.96	0.156	1
phosphocreatine metabolic process (GO:0006603)	6	0	0.01	-	< 0.01	1	1
non-canonical Wnt signaling pathway (GO:0035567)	13	0	0.02	-	< 0.01	1	1
ubiquitin-dependent protein catabolic process via the multivesicular body sorting pathway (GO:0043162)	9	0	0.02	-	< 0.01	1	1
proteasome-mediated ubiquitin-dependent protein catabolic process (GO:0043161)	159	1	0.28	+	3.56	0.247	1
putrescine biosynthetic process from ornithine (GO:0033387)	1	0	0	-	< 0.01	1	1
entry into diapause (GO:0055115)	17	0	0.03	-	< 0.01	1	1
farnesyl diphosphate metabolic process (GO:0045338)	2	0	0	-	< 0.01	1	1
farnesyl diphosphate biosynthetic process (GO:0045337)	2	0	0	-	< 0.01	1	1
cellular respiration (GO:0045333)	88	0	0.16	-	< 0.01	1	1
phospholipid translocation (GO:0045332)	15	0	0.03	-	< 0.01	1	1
positive regulation of brood size (GO:0090727)	12	0	0.02	-	< 0.01	1	1
negative regulation of cysteine-type endopeptidase activity involved in apoptotic process (GO:0043154)	5	0	0.01	-	< 0.01	1	1
entrainment of circadian clock by photoperiod (GO:0043153)	1	0	0	-	< 0.01	1	1
intracellular signal transduction (GO:0035556)	353	1	0.62	+	1.6	0.468	1
integrated stress response signaling (GO:0140467)	23	0	0.04	-	< 0.01	1	1
oxidative single-stranded DNA demethylation (GO:0035552)	1	0	0	-	< 0.01	1	1
protein initiator methionine removal involved in protein maturation (GO:0035551)	4	0	0.01	-	< 0.01	1	1
response to molecule of bacterial origin (GO:0002237)	1	0	0	-	< 0.01	1	1
positive regulation of defense response to virus by host (GO:0002230)	1	0	0	-	< 0.01	1	1
carnitine biosynthetic process (GO:0045329)	2	0	0	-	< 0.01	1	1
ribosomal small subunit export from nucleus (GO:0000056)	3	0	0.01	-	< 0.01	1	1
ribosomal large subunit export from nucleus (GO:0000055)	4	0	0.01	-	< 0.01	1	1
ribosomal subunit export from nucleus (GO:0000054)	10	0	0.02	-	< 0.01	1	1
citrulline metabolic process (GO:0000052)	1	0	0	-	< 0.01	1	1
urea cycle (GO:0000050)	1	0	0	-	< 0.01	1	1
leukocyte activation (GO:0045321)	1	0	0	-	< 0.01	1	1
sno(s)RNA processing (GO:0043144)	10	0	0.02	-	< 0.01	1	1
electron transport coupled proton transport (GO:0015990)	4	0	0.01	-	< 0.01	1	1
determination of left/right asymmetry in nervous system (GO:0035545)	11	0	0.02	-	< 0.01	1	1
protein localization to organelle (GO:0033365)	232	1	0.41	+	2.44	0.339	1
secretory granule organization (GO:0033363)	5	0	0.01	-	< 0.01	1	1
positive regulation of antimicrobial peptide production (GO:0002225)	3	0	0.01	-	< 0.01	1	1
autophagosome assembly (GO:0000045)	29	0	0.05	-	< 0.01	1	1
transition metal ion transport (GO:0000041)	59	0	0.1	-	< 0.01	1	1
energy coupled proton transmembrane transport, against electrochemical gradient (GO:0015988)	5	0	0.01	-	< 0.01	1	1
proton motive force-driven ATP synthesis (GO:0015986)	21	0	0.04	-	< 0.01	1	1
DNA replication, removal of RNA primer (GO:0043137)	9	0	0.02	-	< 0.01	1	1
regulation of hindgut contraction (GO:0043134)	1	0	0	-	< 0.01	1	1
energy derivation by oxidation of organic compounds (GO:0015980)	107	0	0.19	-	< 0.01	1	1
signaling receptor ligand precursor processing (GO:0140448)	5	0	0.01	-	< 0.01	1	1
regulation of stem cell proliferation (GO:0072091)	6	0	0.01	-	< 0.01	1	1
activation of innate immune response (GO:0002218)	1	0	0	-	< 0.01	1	1
S-adenosylmethionine cycle (GO:0033353)	5	0	0.01	-	< 0.01	1	1
very long-chain fatty acid metabolic process (GO:0000038)	19	0	0.03	-	< 0.01	1	1
neuron projection development (GO:0031175)	181	0	0.32	-	< 0.01	1	1
cell wall mannoprotein biosynthetic process (GO:0000032)	1	0	0	-	< 0.01	1	1
inhibition of cysteine-type endopeptidase activity involved in apoptotic process (GO:1990001)	3	0	0.01	-	< 0.01	1	1
amyloid fibril formation (GO:1990000)	1	0	0	-	< 0.01	1	1
surfactant homeostasis (GO:0043129)	1	0	0	-	< 0.01	1	1
female germ-line sex determination (GO:0019099)	2	0	0	-	< 0.01	1	1
reproductive behavior (GO:0019098)	109	0	0.19	-	< 0.01	1	1
regulation of I-kappaB kinase/NF-kappaB signaling (GO:0043122)	2	0	0	-	< 0.01	1	1
rRNA methylation (GO:0031167)	16	0	0.03	-	< 0.01	1	1
ribosomal small subunit assembly (GO:0000028)	13	0	0.02	-	< 0.01	1	1
ribosomal large subunit assembly (GO:0000027)	14	0	0.02	-	< 0.01	1	1
metallo-sulfur cluster assembly (GO:0031163)	16	0	0.03	-	< 0.01	1	1
phosphatidylinositol catabolic process (GO:0031161)	2	0	0	-	< 0.01	1	1
mitotic spindle elongation (GO:0000022)	9	0	0.02	-	< 0.01	1	1
diadenosine tetraphosphate catabolic process (GO:0015967)	1	0	0	-	< 0.01	1	1
diadenosine tetraphosphate biosynthetic process (GO:0015966)	1	0	0	-	< 0.01	1	1
diadenosine tetraphosphate metabolic process (GO:0015965)	2	0	0	-	< 0.01	1	1
protein K29-linked ubiquitination (GO:0035519)	1	0	0	-	< 0.01	1	1
diadenosine polyphosphate catabolic process (GO:0015961)	2	0	0	-	< 0.01	1	1
histone H2A monoubiquitination (GO:0035518)	2	0	0	-	< 0.01	1	1
receptor clustering (GO:0043113)	11	0	0.02	-	< 0.01	1	1
diadenosine polyphosphate biosynthetic process (GO:0015960)	1	0	0	-	< 0.01	1	1
receptor metabolic process (GO:0043112)	7	0	0.01	-	< 0.01	1	1
replication fork arrest (GO:0043111)	2	0	0	-	< 0.01	1	1
positive regulation of sensory neuron axon guidance (GO:1905491)	5	0	0.01	-	< 0.01	1	1
oxidative RNA demethylation (GO:0035513)	1	0	0	-	< 0.01	1	1
negative regulation of sensory neuron axon guidance (GO:1905490)	3	0	0.01	-	< 0.01	1	1
oxidative DNA demethylation (GO:0035511)	2	0	0	-	< 0.01	1	1
DNA dealkylation (GO:0035510)	3	0	0.01	-	< 0.01	1	1
regulation of mitotic recombination (GO:0000019)	1	0	0	-	< 0.01	1	1
single strand break repair (GO:0000012)	1	0	0	-	< 0.01	1	1
diadenosine polyphosphate metabolic process (GO:0015959)	3	0	0.01	-	< 0.01	1	1
regulation of sensory neuron axon guidance (GO:1905489)	11	0	0.02	-	< 0.01	1	1
positive regulation of anterior/posterior axon guidance (GO:1905488)	15	0	0.03	-	< 0.01	1	1
negative regulation of GTP cyclohydrolase I activity (GO:0043105)	1	0	0	-	< 0.01	1	1
regulation of anterior/posterior axon guidance (GO:1905486)	15	0	0.03	-	< 0.01	1	1
hypoxanthine salvage (GO:0043103)	1	0	0	-	< 0.01	1	1
positive regulation of motor neuron migration (GO:1905485)	10	0	0.02	-	< 0.01	1	1
amino acid salvage (GO:0043102)	7	0	0.01	-	< 0.01	1	1
negative regulation of motor neuron migration (GO:1905484)	2	0	0	-	< 0.01	1	1
virus maturation (GO:0019075)	1	0	0	-	< 0.01	1	1
purine-containing compound salvage (GO:0043101)	7	0	0.01	-	< 0.01	1	1
regulation of motor neuron migration (GO:1905483)	11	0	0.02	-	< 0.01	1	1
GDP-mannose biosynthetic process (GO:0009298)	4	0	0.01	-	< 0.01	1	1
UDP-D-xylose biosynthetic process (GO:0033320)	1	0	0	-	< 0.01	1	1
SCF-dependent proteasomal ubiquitin-dependent protein catabolic process (GO:0031146)	34	0	0.06	-	< 0.01	1	1
anaphase-promoting complex-dependent catabolic process (GO:0031145)	15	0	0.03	-	< 0.01	1	1
reproduction (GO:0000003)	828	4	1.46	+	2.73	0.0574	1
mitochondrial genome maintenance (GO:0000002)	7	0	0.01	-	< 0.01	1	1
positive regulation of protein localization to membrane (GO:1905477)	12	0	0.02	-	< 0.01	1	1
formate metabolic process (GO:0015942)	3	0	0.01	-	< 0.01	1	1
virion assembly (GO:0019068)	1	0	0	-	< 0.01	1	1
negative regulation of protein localization to membrane (GO:1905476)	2	0	0	-	< 0.01	1	1
regulation of protein localization to membrane (GO:1905475)	22	0	0.04	-	< 0.01	1	1
positive regulation of histone H3-K79 dimethylation (GO:1905473)	1	0	0	-	< 0.01	1	1
negative regulation of hypoxia-induced intrinsic apoptotic signaling pathway (GO:1903298)	2	0	0	-	< 0.01	1	1
regulation of histone H3-K79 dimethylation (GO:1905471)	1	0	0	-	< 0.01	1	1
regulation of hypoxia-induced intrinsic apoptotic signaling pathway (GO:1903297)	2	0	0	-	< 0.01	1	1
UDP-D-xylose metabolic process (GO:0033319)	2	0	0	-	< 0.01	1	1
meiotic spindle assembly checkpoint signaling (GO:0033316)	1	0	0	-	< 0.01	1	1
protein localization to Golgi membrane (GO:1903292)	2	0	0	-	< 0.01	1	1
mitotic DNA replication checkpoint signaling (GO:0033314)	10	0	0.02	-	< 0.01	1	1
meiotic cell cycle checkpoint signaling (GO:0033313)	3	0	0.01	-	< 0.01	1	1
regulation of phagocytosis, engulfment (GO:0060099)	26	0	0.05	-	< 0.01	1	1
sister chromatid biorientation (GO:0031134)	2	0	0	-	< 0.01	1	1
cytoskeletal rearrangement involved in phagocytosis, engulfment (GO:0060097)	1	0	0	-	< 0.01	1	1
coenzyme A catabolic process (GO:0015938)	2	0	0	-	< 0.01	1	1
coenzyme A biosynthetic process (GO:0015937)	6	0	0.01	-	< 0.01	1	1
coenzyme A metabolic process (GO:0015936)	9	0	0.02	-	< 0.01	1	1
viral life cycle (GO:0019058)	1	0	0	-	< 0.01	1	1
negative regulation of DNA duplex unwinding (GO:1905463)	1	0	0	-	< 0.01	1	1
regulation of DNA duplex unwinding (GO:1905462)	1	0	0	-	< 0.01	1	1
positive regulation of potassium ion import across plasma membrane (GO:1903288)	1	0	0	-	< 0.01	1	1
regulation of potassium ion import (GO:1903286)	1	0	0	-	< 0.01	1	1
inductive cell-cell signaling (GO:0031129)	2	0	0	-	< 0.01	1	1
developmental induction (GO:0031128)	2	0	0	-	< 0.01	1	1
sno(s)RNA 3'-end processing (GO:0031126)	9	0	0.02	-	< 0.01	1	1
centriole replication (GO:0007099)	7	0	0.01	-	< 0.01	1	1
rRNA 3'-end processing (GO:0031125)	11	0	0.02	-	< 0.01	1	1
centrosome cycle (GO:0007098)	28	0	0.05	-	< 0.01	1	1
mRNA 3'-end processing (GO:0031124)	35	0	0.06	-	< 0.01	1	1
nuclear migration (GO:0007097)	32	0	0.06	-	< 0.01	1	1
RNA 3'-end processing (GO:0031123)	75	0	0.13	-	< 0.01	1	1
regulation of exit from mitosis (GO:0007096)	6	0	0.01	-	< 0.01	1	1
cytoplasmic microtubule organization (GO:0031122)	24	0	0.04	-	< 0.01	1	1
mitotic G2 DNA damage checkpoint signaling (GO:0007095)	6	0	0.01	-	< 0.01	1	1
mitotic spindle assembly checkpoint signaling (GO:0007094)	11	0	0.02	-	< 0.01	1	1
snRNA pseudouridine synthesis (GO:0031120)	3	0	0.01	-	< 0.01	1	1
mitotic cell cycle checkpoint signaling (GO:0007093)	35	0	0.06	-	< 0.01	1	1
metaphase/anaphase transition of mitotic cell cycle (GO:0007091)	6	0	0.01	-	< 0.01	1	1
response to desiccation (GO:0009269)	1	0	0	-	< 0.01	1	1
negative regulation of signal transduction in absence of ligand (GO:1901099)	1	0	0	-	< 0.01	1	1
response to pH (GO:0009268)	14	0	0.02	-	< 0.01	1	1
positive regulation of autophagosome maturation (GO:1901098)	2	0	0	-	< 0.01	1	1
cellular response to starvation (GO:0009267)	33	0	0.06	-	< 0.01	1	1
response to temperature stimulus (GO:0009266)	110	0	0.19	-	< 0.01	1	1
tRNA pseudouridine synthesis (GO:0031119)	4	0	0.01	-	< 0.01	1	1
regulation of autophagosome maturation (GO:1901096)	3	0	0.01	-	< 0.01	1	1
2'-deoxyribonucleotide biosynthetic process (GO:0009265)	4	0	0.01	-	< 0.01	1	1
rRNA pseudouridine synthesis (GO:0031118)	6	0	0.01	-	< 0.01	1	1
deoxyribonucleotide catabolic process (GO:0009264)	4	0	0.01	-	< 0.01	1	1
positive regulation of microtubule depolymerization (GO:0031117)	2	0	0	-	< 0.01	1	1
deoxyribonucleotide biosynthetic process (GO:0009263)	7	0	0.01	-	< 0.01	1	1
deoxyribonucleotide metabolic process (GO:0009262)	10	0	0.02	-	< 0.01	1	1
negative regulation of microtubule polymerization (GO:0031115)	8	0	0.01	-	< 0.01	1	1
excitatory postsynaptic potential (GO:0060079)	28	0	0.05	-	< 0.01	1	1
regulation of mitotic nuclear division (GO:0007088)	22	0	0.04	-	< 0.01	1	1
ribonucleotide catabolic process (GO:0009261)	11	0	0.02	-	< 0.01	1	1
regulation of microtubule depolymerization (GO:0031114)	9	0	0.02	-	< 0.01	1	1
regulation of postsynaptic membrane potential (GO:0060078)	34	0	0.06	-	< 0.01	1	1
ribonucleotide biosynthetic process (GO:0009260)	104	0	0.18	-	< 0.01	1	1
regulation of microtubule polymerization (GO:0031113)	10	0	0.02	-	< 0.01	1	1
positive regulation of microtubule polymerization or depolymerization (GO:0031112)	2	0	0	-	< 0.01	1	1
negative regulation of microtubule polymerization or depolymerization (GO:0031111)	12	0	0.02	-	< 0.01	1	1
mitotic nuclear membrane reassembly (GO:0007084)	3	0	0.01	-	< 0.01	1	1
regulation of microtubule polymerization or depolymerization (GO:0031110)	22	0	0.04	-	< 0.01	1	1
peroxisomal membrane transport (GO:0015919)	15	0	0.03	-	< 0.01	1	1
sterol transport (GO:0015918)	11	0	0.02	-	< 0.01	1	1
aminophospholipid transport (GO:0015917)	1	0	0	-	< 0.01	1	1
Wnt signaling pathway, planar cell polarity pathway (GO:0060071)	2	0	0	-	< 0.01	1	1
mitotic metaphase plate congression (GO:0007080)	10	0	0.02	-	< 0.01	1	1
fatty-acyl-CoA transport (GO:0015916)	1	0	0	-	< 0.01	1	1
canonical Wnt signaling pathway (GO:0060070)	23	0	0.04	-	< 0.01	1	1
phospholipid transport (GO:0015914)	29	0	0.05	-	< 0.01	1	1
mitotic cytokinesis checkpoint signaling (GO:0044878)	1	0	0	-	< 0.01	1	1
mitochondrial tRNA 5'-end processing (GO:0097745)	1	0	0	-	< 0.01	1	1
long-chain fatty acid import into peroxisome (GO:0015910)	5	0	0.01	-	< 0.01	1	1
lipoprotein localization (GO:0044872)	2	0	0	-	< 0.01	1	1
muscle cell fate specification (GO:0042694)	7	0	0.01	-	< 0.01	1	1
muscle cell fate commitment (GO:0042693)	8	0	0.01	-	< 0.01	1	1
ribonucleotide metabolic process (GO:0009259)	179	0	0.32	-	< 0.01	1	1
muscle cell differentiation (GO:0042692)	59	1	0.1	+	9.59	0.101	1
10-formyltetrahydrofolate catabolic process (GO:0009258)	1	0	0	-	< 0.01	1	1
10-formyltetrahydrofolate metabolic process (GO:0009256)	1	0	0	-	< 0.01	1	1
microtubule polymerization or depolymerization (GO:0031109)	17	0	0.03	-	< 0.01	1	1
peptidoglycan catabolic process (GO:0009253)	4	0	0.01	-	< 0.01	1	1
septin ring organization (GO:0031106)	4	0	0.01	-	< 0.01	1	1
mitotic chromosome movement towards spindle pole (GO:0007079)	6	0	0.01	-	< 0.01	1	1
Wnt signaling pathway, regulating spindle positioning (GO:0060069)	8	0	0.01	-	< 0.01	1	1
lamin depolymerization (GO:0007078)	1	0	0	-	< 0.01	1	1
glucan catabolic process (GO:0009251)	6	0	0.01	-	< 0.01	1	1
plasma membrane repair (GO:0001778)	4	0	0.01	-	< 0.01	1	1
mitotic nuclear membrane disassembly (GO:0007077)	3	0	0.01	-	< 0.01	1	1
glucan biosynthetic process (GO:0009250)	7	0	0.01	-	< 0.01	1	1
axon regeneration (GO:0031103)	13	0	0.02	-	< 0.01	1	1
mitotic chromosome condensation (GO:0007076)	11	0	0.02	-	< 0.01	1	1
neuron projection regeneration (GO:0031102)	13	0	0.02	-	< 0.01	1	1
uterus development (GO:0060065)	4	0	0.01	-	< 0.01	1	1
cell activation (GO:0001775)	8	0	0.01	-	< 0.01	1	1
long-chain fatty acid transport (GO:0015909)	18	0	0.03	-	< 0.01	1	1
fatty acid transport (GO:0015908)	22	0	0.04	-	< 0.01	1	1
extracellular exosome biogenesis (GO:0097734)	1	0	0	-	< 0.01	1	1
positive regulation of histone H3-K4 trimethylation (GO:1905437)	1	0	0	-	< 0.01	1	1
regulation of histone H3-K4 trimethylation (GO:1905435)	1	0	0	-	< 0.01	1	1
exon-exon junction complex disassembly (GO:1903259)	1	0	0	-	< 0.01	1	1
protein lipoylation (GO:0009249)	5	0	0.01	-	< 0.01	1	1
glycolipid biosynthetic process (GO:0009247)	40	0	0.07	-	< 0.01	1	1
protein localization to postsynapse (GO:0062237)	8	0	0.01	-	< 0.01	1	1
positive regulation of engulfment of apoptotic cell (GO:1901076)	15	0	0.03	-	< 0.01	1	1
negative regulation of engulfment of apoptotic cell (GO:1901075)	4	0	0.01	-	< 0.01	1	1
regulation of engulfment of apoptotic cell (GO:1901074)	22	0	0.04	-	< 0.01	1	1
glucosamine-containing compound biosynthetic process (GO:1901073)	3	0	0.01	-	< 0.01	1	1
glucosamine-containing compound catabolic process (GO:1901072)	8	0	0.01	-	< 0.01	1	1
glucosamine-containing compound metabolic process (GO:1901071)	11	0	0.02	-	< 0.01	1	1
isopentenyl diphosphate biosynthetic process (GO:0009240)	4	0	0.01	-	< 0.01	1	1
membrane raft assembly (GO:0001765)	2	0	0	-	< 0.01	1	1
mitotic sister chromatid cohesion (GO:0007064)	11	0	0.02	-	< 0.01	1	1
neuron migration (GO:0001764)	41	0	0.07	-	< 0.01	1	1
regulation of sister chromatid cohesion (GO:0007063)	4	0	0.01	-	< 0.01	1	1
morphogenesis of a branching structure (GO:0001763)	3	0	0.01	-	< 0.01	1	1
sister chromatid cohesion (GO:0007062)	24	0	0.04	-	< 0.01	1	1
negative regulation of protein glycosylation (GO:0060051)	1	0	0	-	< 0.01	1	1
male meiosis chromosome segregation (GO:0007060)	5	0	0.01	-	< 0.01	1	1
positive regulation of protein glycosylation (GO:0060050)	1	0	0	-	< 0.01	1	1
plasma membrane raft organization (GO:0044857)	2	0	0	-	< 0.01	1	1
amoeboid sperm motility (GO:0097723)	4	0	0.01	-	< 0.01	1	1
sperm motility (GO:0097722)	5	0	0.01	-	< 0.01	1	1
plasma membrane raft assembly (GO:0044854)	2	0	0	-	< 0.01	1	1
calcineurin-mediated signaling (GO:0097720)	2	0	0	-	< 0.01	1	1
cobalamin metabolic process (GO:0009235)	2	0	0	-	< 0.01	1	1
regulation of protein glycosylation (GO:0060049)	2	0	0	-	< 0.01	1	1
riboflavin biosynthetic process (GO:0009231)	1	0	0	-	< 0.01	1	1
heart contraction (GO:0060047)	1	0	0	-	< 0.01	1	1
positive regulation of organic acid transport (GO:0032892)	1	0	0	-	< 0.01	1	1
negative regulation of organic acid transport (GO:0032891)	3	0	0.01	-	< 0.01	1	1
mitotic spindle organization (GO:0007052)	41	0	0.07	-	< 0.01	1	1
regulation of organic acid transport (GO:0032890)	4	0	0.01	-	< 0.01	1	1
spindle organization (GO:0007051)	63	0	0.11	-	< 0.01	1	1
biological phase (GO:0044848)	1	0	0	-	< 0.01	1	1
positive regulation of amoeboid sperm motility (GO:1905418)	1	0	0	-	< 0.01	1	1
regulation of amoeboid sperm motility (GO:1905416)	1	0	0	-	< 0.01	1	1
cell cycle G1/S phase transition (GO:0044843)	13	0	0.02	-	< 0.01	1	1
regulation of dense core granule exocytosis (GO:1905413)	1	0	0	-	< 0.01	1	1
negative regulation of endodermal cell fate specification (GO:0042664)	1	0	0	-	< 0.01	1	1
regulation of endodermal cell fate specification (GO:0042663)	1	0	0	-	< 0.01	1	1
regulation of calcium ion-dependent exocytosis of neurotransmitter (GO:1903233)	1	0	0	-	< 0.01	1	1
thiamine diphosphate biosynthetic process (GO:0009229)	1	0	0	-	< 0.01	1	1
negative regulation of mesodermal cell fate specification (GO:0042662)	1	0	0	-	< 0.01	1	1
regulation of mesodermal cell fate specification (GO:0042661)	32	0	0.06	-	< 0.01	1	1
positive regulation of cell fate specification (GO:0042660)	10	0	0.02	-	< 0.01	1	1
nucleotide-sugar biosynthetic process (GO:0009226)	16	0	0.03	-	< 0.01	1	1
nucleotide-sugar metabolic process (GO:0009225)	25	0	0.04	-	< 0.01	1	1
pyrimidine deoxyribonucleotide catabolic process (GO:0009223)	2	0	0	-	< 0.01	1	1
regulation of mitotic spindle elongation (GO:0032888)	7	0	0.01	-	< 0.01	1	1
pyrimidine ribonucleotide catabolic process (GO:0009222)	3	0	0.01	-	< 0.01	1	1
regulation of spindle elongation (GO:0032887)	8	0	0.01	-	< 0.01	1	1
pyrimidine deoxyribonucleotide biosynthetic process (GO:0009221)	4	0	0.01	-	< 0.01	1	1
regulation of microtubule-based process (GO:0032886)	65	0	0.11	-	< 0.01	1	1
pyrimidine ribonucleotide biosynthetic process (GO:0009220)	11	0	0.02	-	< 0.01	1	1
regulation of polysaccharide biosynthetic process (GO:0032885)	2	0	0	-	< 0.01	1	1
cell-substrate junction assembly (GO:0007044)	15	0	0.03	-	< 0.01	1	1
cell-cell junction assembly (GO:0007043)	8	0	0.01	-	< 0.01	1	1
regulation of polysaccharide metabolic process (GO:0032881)	2	0	0	-	< 0.01	1	1
lysosomal lumen acidification (GO:0007042)	3	0	0.01	-	< 0.01	1	1
regulation of protein localization (GO:0032880)	145	0	0.26	-	< 0.01	1	1
lysosomal transport (GO:0007041)	18	0	0.03	-	< 0.01	1	1
lysosome organization (GO:0007040)	28	0	0.05	-	< 0.01	1	1
cell cycle G2/M phase transition (GO:0044839)	6	0	0.01	-	< 0.01	1	1
regulation of cell fate specification (GO:0042659)	63	0	0.11	-	< 0.01	1	1
positive regulation of endodermal cell differentiation (GO:1903226)	1	0	0	-	< 0.01	1	1
negative regulation of endodermal cell differentiation (GO:1903225)	1	0	0	-	< 0.01	1	1
regulation of endodermal cell differentiation (GO:1903224)	2	0	0	-	< 0.01	1	1
pyrimidine deoxyribonucleotide metabolic process (GO:0009219)	5	0	0.01	-	< 0.01	1	1
pyrimidine ribonucleotide metabolic process (GO:0009218)	15	0	0.03	-	< 0.01	1	1
transforming growth factor beta receptor signaling pathway involved in regulation of multicellular organism growth (GO:1901048)	10	0	0.02	-	< 0.01	1	1
purine deoxyribonucleoside triphosphate catabolic process (GO:0009217)	1	0	0	-	< 0.01	1	1
regulation of pattern recognition receptor signaling pathway (GO:0062207)	3	0	0.01	-	< 0.01	1	1
positive regulation of oviposition (GO:1901046)	31	1	0.05	+	18.26	0.055	1
purine deoxyribonucleoside triphosphate metabolic process (GO:0009215)	1	0	0	-	< 0.01	1	1
negative regulation of oviposition (GO:1901045)	3	0	0.01	-	< 0.01	1	1
cyclic nucleotide catabolic process (GO:0009214)	2	0	0	-	< 0.01	1	1
regulation of localization (GO:0032879)	388	2	0.69	+	2.92	0.15	1
pyrimidine deoxyribonucleoside triphosphate catabolic process (GO:0009213)	1	0	0	-	< 0.01	1	1
regulation of establishment or maintenance of cell polarity (GO:0032878)	14	0	0.02	-	< 0.01	1	1
protein catabolic process in the vacuole (GO:0007039)	2	0	0	-	< 0.01	1	1
pyrimidine deoxyribonucleoside triphosphate biosynthetic process (GO:0009212)	1	0	0	-	< 0.01	1	1
positive regulation of DNA endoreduplication (GO:0032877)	3	0	0.01	-	< 0.01	1	1
pyrimidine deoxyribonucleoside triphosphate metabolic process (GO:0009211)	2	0	0	-	< 0.01	1	1
negative regulation of DNA endoreduplication (GO:0032876)	2	0	0	-	< 0.01	1	1
morphogenesis of a polarized epithelium (GO:0001738)	3	0	0.01	-	< 0.01	1	1
regulation of DNA endoreduplication (GO:0032875)	7	0	0.01	-	< 0.01	1	1
positive regulation of stress-activated MAPK cascade (GO:0032874)	4	0	0.01	-	< 0.01	1	1
establishment of planar polarity (GO:0001736)	2	0	0	-	< 0.01	1	1
vacuolar acidification (GO:0007035)	11	0	0.02	-	< 0.01	1	1
negative regulation of stress-activated MAPK cascade (GO:0032873)	4	0	0.01	-	< 0.01	1	1
vacuolar transport (GO:0007034)	48	1	0.08	+	11.79	0.083	1
regulation of stress-activated MAPK cascade (GO:0032872)	10	0	0.02	-	< 0.01	1	1
vacuole organization (GO:0007033)	60	0	0.11	-	< 0.01	1	1
endosome organization (GO:0007032)	20	0	0.04	-	< 0.01	1	1
cellular response to hormone stimulus (GO:0032870)	33	0	0.06	-	< 0.01	1	1
formation of cytoplasmic translation initiation complex (GO:0001732)	14	0	0.02	-	< 0.01	1	1
peroxisome organization (GO:0007031)	24	0	0.04	-	< 0.01	1	1
Golgi organization (GO:0007030)	40	0	0.07	-	< 0.01	1	1
regulation of protein targeting to mitochondrion (GO:1903214)	1	0	0	-	< 0.01	1	1
pyrimidine ribonucleoside triphosphate biosynthetic process (GO:0009209)	5	0	0.01	-	< 0.01	1	1
pyrimidine ribonucleoside triphosphate metabolic process (GO:0009208)	6	0	0.01	-	< 0.01	1	1
purine ribonucleoside triphosphate biosynthetic process (GO:0009206)	25	0	0.04	-	< 0.01	1	1
purine ribonucleoside triphosphate metabolic process (GO:0009205)	59	0	0.1	-	< 0.01	1	1
deoxyribonucleoside triphosphate catabolic process (GO:0009204)	2	0	0	-	< 0.01	1	1
cellular response to insulin stimulus (GO:0032869)	18	0	0.03	-	< 0.01	1	1
response to insulin (GO:0032868)	18	0	0.03	-	< 0.01	1	1
endoplasmic reticulum organization (GO:0007029)	30	0	0.05	-	< 0.01	1	1
cytoplasm organization (GO:0007028)	18	0	0.03	-	< 0.01	1	1
ribonucleoside triphosphate biosynthetic process (GO:0009201)	29	0	0.05	-	< 0.01	1	1
regulation of response to reactive oxygen species (GO:1901031)	2	0	0	-	< 0.01	1	1
deoxyribonucleoside triphosphate metabolic process (GO:0009200)	2	0	0	-	< 0.01	1	1
negative regulation of microtubule depolymerization (GO:0007026)	4	0	0.01	-	< 0.01	1	1
post-chaperonin tubulin folding pathway (GO:0007023)	5	0	0.01	-	< 0.01	1	1
tubulin complex assembly (GO:0007021)	6	0	0.01	-	< 0.01	1	1
microtubule nucleation (GO:0007020)	4	0	0.01	-	< 0.01	1	1
mitotic G2/M transition checkpoint (GO:0044818)	14	0	0.02	-	< 0.01	1	1
negative regulation of oxidative stress-induced neuron death (GO:1903204)	3	0	0.01	-	< 0.01	1	1
acetylcholine receptor signaling pathway (GO:0095500)	7	0	0.01	-	< 0.01	1	1
regulation of oxidative stress-induced neuron death (GO:1903203)	3	0	0.01	-	< 0.01	1	1
cholesterol homeostasis (GO:0042632)	4	0	0.01	-	< 0.01	1	1
ubiquitin-dependent protein catabolic process via the N-end rule pathway (GO:0071596)	2	0	0	-	< 0.01	1	1
negative regulation of mitochondrial outer membrane permeabilization involved in apoptotic signaling pathway (GO:1901029)	5	0	0.01	-	< 0.01	1	1
negative regulation of oxidative stress-induced cell death (GO:1903202)	3	0	0.01	-	< 0.01	1	1
regulation of mitochondrial outer membrane permeabilization involved in apoptotic signaling pathway (GO:1901028)	5	0	0.01	-	< 0.01	1	1
regulation of oxidative stress-induced cell death (GO:1903201)	3	0	0.01	-	< 0.01	1	1
microtubule depolymerization (GO:0007019)	7	0	0.01	-	< 0.01	1	1
microtubule-based movement (GO:0007018)	85	1	0.15	+	6.66	0.141	1
positive regulation of calcium ion transmembrane transporter activity (GO:1901021)	2	0	0	-	< 0.01	1	1
actin filament organization (GO:0007015)	78	1	0.14	+	7.26	0.13	1
ectodermal cell fate specification (GO:0001715)	1	0	0	-	< 0.01	1	1
endodermal cell fate specification (GO:0001714)	17	0	0.03	-	< 0.01	1	1
copper ion export (GO:0060003)	1	0	0	-	< 0.01	1	1
ectodermal cell fate commitment (GO:0001712)	2	0	0	-	< 0.01	1	1
endodermal cell fate commitment (GO:0001711)	18	0	0.03	-	< 0.01	1	1
mesodermal cell fate commitment (GO:0001710)	14	0	0.02	-	< 0.01	1	1
G-quadruplex DNA unwinding (GO:0044806)	1	0	0	-	< 0.01	1	1
late nucleophagy (GO:0044805)	6	0	0.01	-	< 0.01	1	1
autophagy of nucleus (GO:0044804)	13	0	0.02	-	< 0.01	1	1
CAAX-box protein processing (GO:0071586)	2	0	0	-	< 0.01	1	1
regulation of calcium ion transmembrane transporter activity (GO:1901019)	4	0	0.01	-	< 0.01	1	1
detoxification of cadmium ion (GO:0071585)	2	0	0	-	< 0.01	1	1
positive regulation of potassium ion transmembrane transporter activity (GO:1901018)	6	0	0.01	-	< 0.01	1	1
regulation of potassium ion transmembrane transporter activity (GO:1901016)	6	0	0.01	-	< 0.01	1	1
plasma membrane organization (GO:0007009)	27	0	0.05	-	< 0.01	1	1
cell fate determination (GO:0001709)	39	0	0.07	-	< 0.01	1	1
outer mitochondrial membrane organization (GO:0007008)	1	0	0	-	< 0.01	1	1
cell fate specification (GO:0001708)	137	0	0.24	-	< 0.01	1	1
inner mitochondrial membrane organization (GO:0007007)	17	0	0.03	-	< 0.01	1	1
mesoderm formation (GO:0001707)	17	0	0.03	-	< 0.01	1	1
mitochondrial membrane organization (GO:0007006)	29	0	0.05	-	< 0.01	1	1
endoderm formation (GO:0001706)	18	0	0.03	-	< 0.01	1	1
mitochondrion organization (GO:0007005)	162	0	0.29	-	< 0.01	1	1
ectoderm formation (GO:0001705)	2	0	0	-	< 0.01	1	1
telomere maintenance via telomerase (GO:0007004)	6	0	0.01	-	< 0.01	1	1
formation of primary germ layer (GO:0001704)	38	0	0.07	-	< 0.01	1	1
nucleolus organization (GO:0007000)	3	0	0.01	-	< 0.01	1	1
zinc ion import across plasma membrane (GO:0071578)	2	0	0	-	< 0.01	1	1
zinc ion transmembrane transport (GO:0071577)	17	0	0.03	-	< 0.01	1	1
ubiquinone-6 biosynthetic process (GO:1901006)	1	0	0	-	< 0.01	1	1
ubiquinone-6 metabolic process (GO:1901004)	1	0	0	-	< 0.01	1	1
membrane addition at site of mitotic cytokinesis (GO:0061796)	1	0	0	-	< 0.01	1	1
secretory granule maturation (GO:0061792)	5	0	0.01	-	< 0.01	1	1
protein ufmylation (GO:0071569)	4	0	0.01	-	< 0.01	1	1
negative regulation of quinolinate biosynthetic process (GO:1904985)	1	0	0	-	< 0.01	1	1
regulation of quinolinate biosynthetic process (GO:1904984)	1	0	0	-	< 0.01	1	1
ERBB signaling pathway (GO:0038127)	7	0	0.01	-	< 0.01	1	1
cellular response to transforming growth factor beta stimulus (GO:0071560)	23	0	0.04	-	< 0.01	1	1
dense core granule priming (GO:0061789)	1	0	0	-	< 0.01	1	1
mitotic cohesin loading (GO:0061780)	1	0	0	-	< 0.01	1	1
regulation of cellular pH (GO:0030641)	33	0	0.06	-	< 0.01	1	1
response to transforming growth factor beta (GO:0071559)	23	0	0.04	-	< 0.01	1	1
histone H3-K27 demethylation (GO:0071557)	5	0	0.01	-	< 0.01	1	1
cell wall organization or biogenesis (GO:0071554)	9	0	0.02	-	< 0.01	1	1
response to caloric restriction (GO:0061771)	4	0	0.01	-	< 0.01	1	1
negative regulation of mitotic sister chromatid separation (GO:2000816)	11	0	0.02	-	< 0.01	1	1
regulation of mRNA stability involved in response to oxidative stress (GO:2000815)	1	0	0	-	< 0.01	1	1
regulation of barbed-end actin filament capping (GO:2000812)	1	0	0	-	< 0.01	1	1
inositol phosphate catabolic process (GO:0071545)	10	0	0.02	-	< 0.01	1	1
diphosphoinositol polyphosphate metabolic process (GO:0071543)	1	0	0	-	< 0.01	1	1
dopaminergic neuron differentiation (GO:0071542)	2	0	0	-	< 0.01	1	1
receptor catabolic process (GO:0032801)	4	0	0.01	-	< 0.01	1	1
phosphagen metabolic process (GO:0006599)	6	0	0.01	-	< 0.01	1	1
CAMKK-AMPK signaling cascade (GO:0061762)	1	0	0	-	< 0.01	1	1
spermine biosynthetic process (GO:0006597)	1	0	0	-	< 0.01	1	1
antifungal innate immune response (GO:0061760)	5	0	0.01	-	< 0.01	1	1
polyamine biosynthetic process (GO:0006596)	4	0	0.01	-	< 0.01	1	1
polyamine metabolic process (GO:0006595)	4	0	0.01	-	< 0.01	1	1
regulation of attachment of spindle microtubules to kinetochore (GO:0051988)	2	0	0	-	< 0.01	1	1
ornithine metabolic process (GO:0006591)	2	0	0	-	< 0.01	1	1
negative regulation of chromosome segregation (GO:0051985)	11	0	0.02	-	< 0.01	1	1
protein localization to centrosome (GO:0071539)	3	0	0.01	-	< 0.01	1	1
positive regulation of establishment of protein localization (GO:1904951)	28	0	0.05	-	< 0.01	1	1
negative regulation of establishment of protein localization (GO:1904950)	8	0	0.01	-	< 0.01	1	1
octopamine biosynthetic process (GO:0006589)	2	0	0	-	< 0.01	1	1
serotonin biosynthetic process from tryptophan (GO:0006587)	1	0	0	-	< 0.01	1	1
indolalkylamine metabolic process (GO:0006586)	9	0	0.02	-	< 0.01	1	1
dopamine biosynthetic process from tyrosine (GO:0006585)	3	0	0.01	-	< 0.01	1	1
catecholamine metabolic process (GO:0006584)	9	0	0.02	-	< 0.01	1	1
melanin metabolic process (GO:0006582)	4	0	0.01	-	< 0.01	1	1
acetylcholine catabolic process (GO:0006581)	3	0	0.01	-	< 0.01	1	1
ethanolamine metabolic process (GO:0006580)	4	0	0.01	-	< 0.01	1	1
negative regulation of telomerase activity (GO:0051974)	1	0	0	-	< 0.01	1	1
positive regulation of telomerase activity (GO:0051973)	1	0	0	-	< 0.01	1	1
regulation of telomerase activity (GO:0051972)	2	0	0	-	< 0.01	1	1
folate import into mitochondrion (GO:1904947)	1	0	0	-	< 0.01	1	1
positive regulation of transmission of nerve impulse (GO:0051971)	1	0	0	-	< 0.01	1	1
tRNA re-export from nucleus (GO:0071528)	1	0	0	-	< 0.01	1	1
semaphorin-plexin signaling pathway (GO:0071526)	8	0	0.01	-	< 0.01	1	1
response to hyperoxia (GO:0055093)	3	0	0.01	-	< 0.01	1	1
mitochondrion transport along microtubule (GO:0047497)	3	0	0.01	-	< 0.01	1	1
sterol homeostasis (GO:0055092)	4	0	0.01	-	< 0.01	1	1
vesicle transport along microtubule (GO:0047496)	8	0	0.01	-	< 0.01	1	1
phospholipid homeostasis (GO:0055091)	5	0	0.01	-	< 0.01	1	1
isoprenoid biosynthetic process via mevalonate (GO:1902767)	1	0	0	-	< 0.01	1	1
dendrite development (GO:0016358)	18	0	0.03	-	< 0.01	1	1
acylglycerol homeostasis (GO:0055090)	2	0	0	-	< 0.01	1	1
amino-acid betaine biosynthetic process (GO:0006578)	2	0	0	-	< 0.01	1	1
amino-acid betaine metabolic process (GO:0006577)	9	0	0.02	-	< 0.01	1	1
cellular biogenic amine metabolic process (GO:0006576)	30	0	0.05	-	< 0.01	1	1
cellular modified amino acid metabolic process (GO:0006575)	102	0	0.18	-	< 0.01	1	1
valine catabolic process (GO:0006574)	4	0	0.01	-	< 0.01	1	1
regulation of transmission of nerve impulse (GO:0051969)	1	0	0	-	< 0.01	1	1
valine metabolic process (GO:0006573)	6	0	0.01	-	< 0.01	1	1
positive regulation of synaptic transmission, glutamatergic (GO:0051968)	4	0	0.01	-	< 0.01	1	1
tyrosine catabolic process (GO:0006572)	8	0	0.01	-	< 0.01	1	1
tyrosine biosynthetic process (GO:0006571)	1	0	0	-	< 0.01	1	1
regulation of synaptic transmission, glutamatergic (GO:0051966)	9	0	0.02	-	< 0.01	1	1
tyrosine metabolic process (GO:0006570)	13	0	0.02	-	< 0.01	1	1
positive regulation of synapse assembly (GO:0051965)	16	0	0.03	-	< 0.01	1	1
negative regulation of synapse assembly (GO:0051964)	3	0	0.01	-	< 0.01	1	1
regulation of synapse assembly (GO:0051963)	33	0	0.06	-	< 0.01	1	1
fatty acid homeostasis (GO:0055089)	1	0	0	-	< 0.01	1	1
positive regulation of nervous system development (GO:0051962)	39	0	0.07	-	< 0.01	1	1
lipid homeostasis (GO:0055088)	33	0	0.06	-	< 0.01	1	1
sensory neuron migration (GO:1904937)	7	0	0.01	-	< 0.01	1	1
negative regulation of nervous system development (GO:0051961)	21	0	0.04	-	< 0.01	1	1
interneuron migration (GO:1904936)	8	0	0.01	-	< 0.01	1	1
regulation of nervous system development (GO:0051960)	67	0	0.12	-	< 0.01	1	1
nucleobase-containing small molecule metabolic process (GO:0055086)	273	0	0.48	-	< 0.01	1	1
transmembrane transport (GO:0055085)	906	1	1.6	-	0.62	1	1
monovalent inorganic anion homeostasis (GO:0055083)	7	0	0.01	-	< 0.01	1	1
cellular chemical homeostasis (GO:0055082)	115	0	0.2	-	< 0.01	1	1
anion homeostasis (GO:0055081)	8	0	0.01	-	< 0.01	1	1
cation homeostasis (GO:0055080)	139	0	0.25	-	< 0.01	1	1
regulation of response to osmotic stress (GO:0047484)	1	0	0	-	< 0.01	1	1
positive regulation of cell cycle G2/M phase transition (GO:1902751)	4	0	0.01	-	< 0.01	1	1
negative regulation of cell cycle G2/M phase transition (GO:1902750)	15	0	0.03	-	< 0.01	1	1
tryptophan catabolic process (GO:0006569)	7	0	0.01	-	< 0.01	1	1
tryptophan metabolic process (GO:0006568)	9	0	0.02	-	< 0.01	1	1
threonine catabolic process (GO:0006567)	5	0	0.01	-	< 0.01	1	1
threonine metabolic process (GO:0006566)	5	0	0.01	-	< 0.01	1	1
L-serine catabolic process (GO:0006565)	3	0	0.01	-	< 0.01	1	1
L-serine biosynthetic process (GO:0006564)	2	0	0	-	< 0.01	1	1
L-serine metabolic process (GO:0006563)	11	0	0.02	-	< 0.01	1	1
proline catabolic process (GO:0006562)	2	0	0	-	< 0.01	1	1
proline biosynthetic process (GO:0006561)	4	0	0.01	-	< 0.01	1	1
proline metabolic process (GO:0006560)	6	0	0.01	-	< 0.01	1	1
negative regulation of amine transport (GO:0051953)	1	0	0	-	< 0.01	1	1
regulation of amine transport (GO:0051952)	26	1	0.05	+	21.77	0.0466	1
sodium ion homeostasis (GO:0055078)	10	0	0.02	-	< 0.01	1	1
transition metal ion homeostasis (GO:0055076)	39	0	0.07	-	< 0.01	1	1
potassium ion homeostasis (GO:0055075)	15	0	0.03	-	< 0.01	1	1
calcium ion homeostasis (GO:0055074)	38	0	0.07	-	< 0.01	1	1
regulation of cell cycle G2/M phase transition (GO:1902749)	22	0	0.04	-	< 0.01	1	1
iron ion homeostasis (GO:0055072)	18	0	0.03	-	< 0.01	1	1
manganese ion homeostasis (GO:0055071)	3	0	0.01	-	< 0.01	1	1
copper ion homeostasis (GO:0055070)	12	0	0.02	-	< 0.01	1	1
cellular response to sterol depletion (GO:0071501)	2	0	0	-	< 0.01	1	1
regulation of lamellipodium organization (GO:1902743)	3	0	0.01	-	< 0.01	1	1
apoptotic process involved in development (GO:1902742)	12	0	0.02	-	< 0.01	1	1
establishment or maintenance of polarity of embryonic epithelium (GO:0016332)	1	0	0	-	< 0.01	1	1
morphogenesis of embryonic epithelium (GO:0016331)	15	0	0.03	-	< 0.01	1	1
mitochondrion disassembly (GO:0061726)	30	0	0.05	-	< 0.01	1	1
glycophagy (GO:0061723)	1	0	0	-	< 0.01	1	1
L-phenylalanine catabolic process (GO:0006559)	9	0	0.02	-	< 0.01	1	1
L-phenylalanine metabolic process (GO:0006558)	9	0	0.02	-	< 0.01	1	1
S-adenosylmethionine biosynthetic process (GO:0006556)	4	0	0.01	-	< 0.01	1	1
methionine metabolic process (GO:0006555)	11	0	0.02	-	< 0.01	1	1
lysine catabolic process (GO:0006554)	4	0	0.01	-	< 0.01	1	1
lysine metabolic process (GO:0006553)	6	0	0.01	-	< 0.01	1	1
leucine catabolic process (GO:0006552)	5	0	0.01	-	< 0.01	1	1
leucine metabolic process (GO:0006551)	6	0	0.01	-	< 0.01	1	1
isoleucine catabolic process (GO:0006550)	1	0	0	-	< 0.01	1	1
zinc ion homeostasis (GO:0055069)	9	0	0.02	-	< 0.01	1	1
monovalent inorganic cation homeostasis (GO:0055067)	55	0	0.1	-	< 0.01	1	1
regulation of catecholamine uptake involved in synaptic transmission (GO:0051940)	1	0	0	-	< 0.01	1	1
metal ion homeostasis (GO:0055065)	98	0	0.17	-	< 0.01	1	1
chloride ion homeostasis (GO:0055064)	7	0	0.01	-	< 0.01	1	1
cap-dependent translational initiation (GO:0002191)	1	0	0	-	< 0.01	1	1
glucose catabolic process to pyruvate (GO:0061718)	2	0	0	-	< 0.01	1	1
neuron remodeling (GO:0016322)	2	0	0	-	< 0.01	1	1
isoleucine metabolic process (GO:0006549)	4	0	0.01	-	< 0.01	1	1
histidine catabolic process (GO:0006548)	3	0	0.01	-	< 0.01	1	1
histidine metabolic process (GO:0006547)	3	0	0.01	-	< 0.01	1	1
glycine catabolic process (GO:0006546)	5	0	0.01	-	< 0.01	1	1
glycine biosynthetic process (GO:0006545)	4	0	0.01	-	< 0.01	1	1
glycine metabolic process (GO:0006544)	9	0	0.02	-	< 0.01	1	1
glutamine catabolic process (GO:0006543)	3	0	0.01	-	< 0.01	1	1
L-glutamate import (GO:0051938)	12	0	0.02	-	< 0.01	1	1
catecholamine transport (GO:0051937)	3	0	0.01	-	< 0.01	1	1
glutamine biosynthetic process (GO:0006542)	5	0	0.01	-	< 0.01	1	1
glutamine metabolic process (GO:0006541)	17	0	0.03	-	< 0.01	1	1
catecholamine uptake involved in synaptic transmission (GO:0051934)	1	0	0	-	< 0.01	1	1
asymmetric neuroblast division (GO:0055059)	12	0	0.02	-	< 0.01	1	1
synaptic transmission, GABAergic (GO:0051932)	7	0	0.01	-	< 0.01	1	1
regulation of sensory perception (GO:0051931)	11	0	0.02	-	< 0.01	1	1
neuroblast division (GO:0055057)	13	0	0.02	-	< 0.01	1	1
translation reinitiation (GO:0002188)	2	0	0	-	< 0.01	1	1
positive regulation of myosin II filament organization (GO:1904901)	3	0	0.01	-	< 0.01	1	1
cytoplasmic translational termination (GO:0002184)	1	0	0	-	< 0.01	1	1
cytoplasmic translational initiation (GO:0002183)	24	1	0.04	+	23.58	0.0432	1
cytoplasmic translational elongation (GO:0002182)	2	0	0	-	< 0.01	1	1
reticulophagy (GO:0061709)	5	0	0.01	-	< 0.01	1	1
dephosphorylation (GO:0016311)	265	1	0.47	+	2.14	0.377	1
phosphorylation (GO:0016310)	582	0	1.03	-	< 0.01	0.627	1
positive regulation of purine nucleotide metabolic process (GO:1900544)	2	0	0	-	< 0.01	1	1
negative regulation of purine nucleotide metabolic process (GO:1900543)	1	0	0	-	< 0.01	1	1
regulation of purine nucleotide metabolic process (GO:1900542)	4	0	0.01	-	< 0.01	1	1
glutamate catabolic process via 2-oxoglutarate (GO:0006539)	1	0	0	-	< 0.01	1	1
glutamate catabolic process (GO:0006538)	2	0	0	-	< 0.01	1	1
purine nucleobase salvage (GO:0043096)	3	0	0.01	-	< 0.01	1	1
glutamate biosynthetic process (GO:0006537)	4	0	0.01	-	< 0.01	1	1
regulation of GTP cyclohydrolase I activity (GO:0043095)	1	0	0	-	< 0.01	1	1
glutamate metabolic process (GO:0006536)	13	0	0.02	-	< 0.01	1	1
cellular metabolic compound salvage (GO:0043094)	20	0	0.04	-	< 0.01	1	1
cysteine biosynthetic process from serine (GO:0006535)	5	0	0.01	-	< 0.01	1	1
carnosine metabolic process (GO:0035498)	1	0	0	-	< 0.01	1	1
cysteine metabolic process (GO:0006534)	20	0	0.04	-	< 0.01	1	1
positive regulation of calcium ion transport (GO:0051928)	2	0	0	-	< 0.01	1	1
aspartate catabolic process (GO:0006533)	3	0	0.01	-	< 0.01	1	1
aspartate biosynthetic process (GO:0006532)	1	0	0	-	< 0.01	1	1
aspartate metabolic process (GO:0006531)	4	0	0.01	-	< 0.01	1	1
SNARE complex disassembly (GO:0035494)	2	0	0	-	< 0.01	1	1
SNARE complex assembly (GO:0035493)	2	0	0	-	< 0.01	1	1
regulation of calcium ion transport (GO:0051924)	7	0	0.01	-	< 0.01	1	1
sulfation (GO:0051923)	3	0	0.01	-	< 0.01	1	1
telomeric loop disassembly (GO:0090657)	1	0	0	-	< 0.01	1	1
asparagine biosynthetic process (GO:0006529)	3	0	0.01	-	< 0.01	1	1
regulation of GTPase activity (GO:0043087)	68	0	0.12	-	< 0.01	1	1
asparagine metabolic process (GO:0006528)	3	0	0.01	-	< 0.01	1	1
negative regulation of catalytic activity (GO:0043086)	138	0	0.24	-	< 0.01	1	1
arginine catabolic process (GO:0006527)	2	0	0	-	< 0.01	1	1
positive regulation of catalytic activity (GO:0043085)	174	0	0.31	-	< 0.01	1	1
arginine metabolic process (GO:0006525)	2	0	0	-	< 0.01	1	1
alanine catabolic process (GO:0006524)	1	0	0	-	< 0.01	1	1
alanine metabolic process (GO:0006522)	1	0	0	-	< 0.01	1	1
regulation of cellular amino acid metabolic process (GO:0006521)	2	0	0	-	< 0.01	1	1
cellular amino acid metabolic process (GO:0006520)	193	0	0.34	-	< 0.01	1	1
larval development (GO:0002164)	360	0	0.64	-	< 0.01	1	1
mitochondrial tRNA processing (GO:0090646)	4	0	0.01	-	< 0.01	1	1
protein deglycosylation (GO:0006517)	11	0	0.02	-	< 0.01	1	1
glycoprotein catabolic process (GO:0006516)	19	0	0.03	-	< 0.01	1	1
protein quality control for misfolded or incompletely synthesized proteins (GO:0006515)	16	0	0.03	-	< 0.01	1	1
protein monoubiquitination (GO:0006513)	6	0	0.01	-	< 0.01	1	1
ubiquitin-dependent protein catabolic process (GO:0006511)	240	2	0.42	+	4.72	0.0677	1
negative regulation of programmed cell death (GO:0043069)	53	0	0.09	-	< 0.01	1	1
positive regulation of programmed cell death (GO:0043068)	40	0	0.07	-	< 0.01	1	1
malonyl-CoA biosynthetic process (GO:2001295)	2	0	0	-	< 0.01	1	1
membrane protein ectodomain proteolysis (GO:0006509)	8	0	0.01	-	< 0.01	1	1
regulation of programmed cell death (GO:0043067)	99	0	0.17	-	< 0.01	1	1
malonyl-CoA catabolic process (GO:2001294)	1	0	0	-	< 0.01	1	1
proteolysis (GO:0006508)	660	3	1.17	+	2.57	0.111	1
negative regulation of apoptotic process (GO:0043066)	51	0	0.09	-	< 0.01	1	1
malonyl-CoA metabolic process (GO:2001293)	3	0	0.01	-	< 0.01	1	1
positive regulation of apoptotic process (GO:0043065)	33	0	0.06	-	< 0.01	1	1
GPI anchor biosynthetic process (GO:0006506)	32	0	0.06	-	< 0.01	1	1
GPI anchor metabolic process (GO:0006505)	33	0	0.06	-	< 0.01	1	1
intercellular bridge organization (GO:0043063)	1	0	0	-	< 0.01	1	1
extracellular structure organization (GO:0043062)	55	0	0.1	-	< 0.01	1	1
activation of GTPase activity (GO:0090630)	29	0	0.05	-	< 0.01	1	1
meiotic metaphase I plate congression (GO:0043060)	2	0	0	-	< 0.01	1	1
C-terminal protein lipidation (GO:0006501)	3	0	0.01	-	< 0.01	1	1
vitamin transmembrane transport (GO:0035461)	10	0	0.02	-	< 0.01	1	1
tRNA wobble position uridine thiolation (GO:0002143)	4	0	0.01	-	< 0.01	1	1
protein palmitoleylation (GO:0045234)	1	0	0	-	< 0.01	1	1
regulation of forward locomotion (GO:0043059)	7	0	0.01	-	< 0.01	1	1
cell junction disassembly (GO:0150146)	1	0	0	-	< 0.01	1	1
regulation of backward locomotion (GO:0043058)	12	0	0.02	-	< 0.01	1	1
backward locomotion (GO:0043057)	3	0	0.01	-	< 0.01	1	1
siRNA-mediated gene silencing by mRNA destabilization (GO:0090625)	2	0	0	-	< 0.01	1	1
forward locomotion (GO:0043056)	3	0	0.01	-	< 0.01	1	1
maintenance of dauer (GO:0043055)	4	0	0.01	-	< 0.01	1	1
vesicle cargo loading (GO:0035459)	4	0	0.01	-	< 0.01	1	1
dauer exit (GO:0043054)	10	0	0.02	-	< 0.01	1	1
dauer entry (GO:0043053)	17	0	0.03	-	< 0.01	1	1
thermotaxis (GO:0043052)	12	0	0.02	-	< 0.01	1	1
regulation of pharyngeal pumping (GO:0043051)	48	0	0.08	-	< 0.01	1	1
pharyngeal pumping (GO:0043050)	15	0	0.03	-	< 0.01	1	1
antibacterial innate immune response (GO:0140367)	11	0	0.02	-	< 0.01	1	1
actin-myosin filament sliding (GO:0033275)	1	0	0	-	< 0.01	1	1
regeneration (GO:0031099)	13	0	0.02	-	< 0.01	1	1
striated muscle cell development (GO:0055002)	43	1	0.08	+	13.16	0.0748	1
stress-activated protein kinase signaling cascade (GO:0031098)	19	0	0.03	-	< 0.01	1	1
muscle cell development (GO:0055001)	46	1	0.08	+	12.3	0.0797	1
external encapsulating structure organization (GO:0045229)	53	0	0.09	-	< 0.01	1	1
dolichyl monophosphate biosynthetic process (GO:0043048)	1	0	0	-	< 0.01	1	1
positive regulation of cysteine-type endopeptidase activity involved in execution phase of apoptosis (GO:2001272)	1	0	0	-	< 0.01	1	1
regulation of cysteine-type endopeptidase activity involved in execution phase of apoptosis (GO:2001270)	1	0	0	-	< 0.01	1	1
amino acid activation for nonribosomal peptide biosynthetic process (GO:0043041)	2	0	0	-	< 0.01	1	1
dipeptide transmembrane transport (GO:0035442)	3	0	0.01	-	< 0.01	1	1
export from cell (GO:0140352)	98	1	0.17	+	5.78	0.161	1
tRNA nucleoside ribose methylation (GO:0002128)	1	0	0	-	< 0.01	1	1
deadenylation-independent decapping of nuclear-transcribed mRNA (GO:0031087)	3	0	0.01	-	< 0.01	1	1
nuclear DNA replication (GO:0033260)	15	0	0.03	-	< 0.01	1	1
nuclear-transcribed mRNA catabolic process, deadenylation-independent decay (GO:0031086)	3	0	0.01	-	< 0.01	1	1
cell-cell junction maintenance (GO:0045217)	2	0	0	-	< 0.01	1	1
cell-cell junction organization (GO:0045216)	14	0	0.02	-	< 0.01	1	1
sarcomere organization (GO:0045214)	24	0	0.04	-	< 0.01	1	1
negative regulation of cysteine-type endopeptidase activity involved in apoptotic signaling pathway (GO:2001268)	1	0	0	-	< 0.01	1	1
cobalamin transport (GO:0015889)	1	0	0	-	< 0.01	1	1
regulation of cysteine-type endopeptidase activity involved in apoptotic signaling pathway (GO:2001267)	1	0	0	-	< 0.01	1	1
tRNA aminoacylation (GO:0043039)	40	0	0.07	-	< 0.01	1	1
amino acid activation (GO:0043038)	42	0	0.07	-	< 0.01	1	1
heme transport (GO:0015886)	7	0	0.01	-	< 0.01	1	1
folic acid transport (GO:0015884)	1	0	0	-	< 0.01	1	1
FAD transport (GO:0015883)	1	0	0	-	< 0.01	1	1
L-ascorbic acid transmembrane transport (GO:0015882)	6	0	0.01	-	< 0.01	1	1
maintenance of protein localization in endoplasmic reticulum (GO:0035437)	5	0	0.01	-	< 0.01	1	1
phosphate ion transmembrane transport (GO:0035435)	15	0	0.03	-	< 0.01	1	1
copper ion transmembrane transport (GO:0035434)	10	0	0.02	-	< 0.01	1	1
nematode larval development (GO:0002119)	353	0	0.62	-	< 0.01	1	1
store-operated calcium entry (GO:0002115)	2	0	0	-	< 0.01	1	1
positive regulation of cation channel activity (GO:2001259)	9	0	0.02	-	< 0.01	1	1
negative regulation of protein localization to cell-cell junction (GO:0150119)	2	0	0	-	< 0.01	1	1
negative regulation of cation channel activity (GO:2001258)	2	0	0	-	< 0.01	1	1
carnitine transport (GO:0015879)	1	0	0	-	< 0.01	1	1
regulation of cation channel activity (GO:2001257)	17	0	0.03	-	< 0.01	1	1
regulation of store-operated calcium entry (GO:2001256)	1	0	0	-	< 0.01	1	1
regulation of cell-substrate junction organization (GO:0150116)	1	0	0	-	< 0.01	1	1
positive regulation of histone H3-K36 trimethylation (GO:2001255)	1	0	0	-	< 0.01	1	1
cell-substrate junction organization (GO:0150115)	15	0	0.03	-	< 0.01	1	1
acetyl-CoA transport (GO:0015876)	1	0	0	-	< 0.01	1	1
establishment of neuroblast polarity (GO:0045200)	1	0	0	-	< 0.01	1	1
regulation of histone H3-K36 trimethylation (GO:2001253)	3	0	0.01	-	< 0.01	1	1
norepinephrine transport (GO:0015874)	1	0	0	-	< 0.01	1	1
positive regulation of chromosome organization (GO:2001252)	9	0	0.02	-	< 0.01	1	1
negative regulation of chromosome organization (GO:2001251)	15	0	0.03	-	< 0.01	1	1
dopamine transport (GO:0015872)	3	0	0.01	-	< 0.01	1	1
choline transport (GO:0015871)	2	0	0	-	< 0.01	1	1
acetylcholine transport (GO:0015870)	8	0	0.01	-	< 0.01	1	1
positive regulation of cellular amine metabolic process (GO:0033240)	1	0	0	-	< 0.01	1	1
tRNA wobble adenosine to inosine editing (GO:0002100)	1	0	0	-	< 0.01	1	1
negative regulation of histone deacetylation (GO:0031064)	2	0	0	-	< 0.01	1	1
regulation of histone deacetylation (GO:0031063)	2	0	0	-	< 0.01	1	1
positive regulation of histone methylation (GO:0031062)	4	0	0.01	-	< 0.01	1	1
regulation of histone methylation (GO:0031060)	7	0	0.01	-	< 0.01	1	1
purine ribonucleotide transport (GO:0015868)	12	0	0.02	-	< 0.01	1	1
regulation of protein localization to cell-cell junction (GO:0150106)	3	0	0.01	-	< 0.01	1	1
ATP transport (GO:0015867)	9	0	0.02	-	< 0.01	1	1
protein localization to cell-cell junction (GO:0150105)	1	0	0	-	< 0.01	1	1
ADP transport (GO:0015866)	8	0	0.01	-	< 0.01	1	1
receptor signaling pathway via STAT (GO:0097696)	2	0	0	-	< 0.01	1	1
purine nucleotide transport (GO:0015865)	12	0	0.02	-	< 0.01	1	1
negative regulation of intrinsic apoptotic signaling pathway (GO:2001243)	7	0	0.01	-	< 0.01	1	1
regulation of intrinsic apoptotic signaling pathway (GO:2001242)	7	0	0.01	-	< 0.01	1	1
negative regulation of extrinsic apoptotic signaling pathway in absence of ligand (GO:2001240)	1	0	0	-	< 0.01	1	1
protein localization to synapse (GO:0035418)	21	0	0.04	-	< 0.01	1	1
camera-type eye development (GO:0043010)	1	0	0	-	< 0.01	1	1
negative regulation of cellular amine metabolic process (GO:0033239)	1	0	0	-	< 0.01	1	1
regulation of cellular amine metabolic process (GO:0033238)	2	0	0	-	< 0.01	1	1
cellular response to chemical stress (GO:0062197)	22	0	0.04	-	< 0.01	1	1
positive regulation of histone modification (GO:0031058)	7	0	0.01	-	< 0.01	1	1
negative regulation of histone modification (GO:0031057)	6	0	0.01	-	< 0.01	1	1
regulation of histone modification (GO:0031056)	17	0	0.03	-	< 0.01	1	1
chromatin remodeling at centromere (GO:0031055)	2	0	0	-	< 0.01	1	1
pre-miRNA processing (GO:0031054)	6	0	0.01	-	< 0.01	1	1
primary miRNA processing (GO:0031053)	3	0	0.01	-	< 0.01	1	1
regulation of extrinsic apoptotic signaling pathway in absence of ligand (GO:2001239)	1	0	0	-	< 0.01	1	1
negative regulation of extrinsic apoptotic signaling pathway (GO:2001237)	2	0	0	-	< 0.01	1	1
nucleoside transport (GO:0015858)	9	0	0.02	-	< 0.01	1	1
regulation of extrinsic apoptotic signaling pathway (GO:2001236)	2	0	0	-	< 0.01	1	1
positive regulation of apoptotic signaling pathway (GO:2001235)	1	0	0	-	< 0.01	1	1
negative regulation of apoptotic signaling pathway (GO:2001234)	18	0	0.03	-	< 0.01	1	1
regulation of apoptotic signaling pathway (GO:2001233)	19	0	0.03	-	< 0.01	1	1
positive regulation of protein localization to presynapse (GO:1905386)	1	0	0	-	< 0.01	1	1
cytoplasmic sequestering of CFTR protein (GO:0043004)	1	0	0	-	< 0.01	1	1
positive regulation of response to gamma radiation (GO:2001230)	2	0	0	-	< 0.01	1	1
double-strand break repair via alternative nonhomologous end joining (GO:0097681)	1	0	0	-	< 0.01	1	1
regulation of protein localization to presynapse (GO:1905384)	1	0	0	-	< 0.01	1	1
organic hydroxy compound transport (GO:0015850)	27	0	0.05	-	< 0.01	1	1
negative regulation of Golgi to plasma membrane CFTR protein transport (GO:0043002)	1	0	0	-	< 0.01	1	1
Golgi to plasma membrane protein transport (GO:0043001)	6	0	0.01	-	< 0.01	1	1
dsRNA transport (GO:0033227)	1	0	0	-	< 0.01	1	1
ribonucleoside triphosphate metabolic process (GO:0009199)	63	0	0.11	-	< 0.01	1	1
pyrimidine deoxyribonucleoside diphosphate biosynthetic process (GO:0009197)	1	0	0	-	< 0.01	1	1
pyrimidine deoxyribonucleoside diphosphate metabolic process (GO:0009196)	1	0	0	-	< 0.01	1	1
pyrimidine ribonucleoside diphosphate catabolic process (GO:0009195)	3	0	0.01	-	< 0.01	1	1
small non-coding RNA-dependent heterochromatin formation (GO:0031048)	6	0	0.01	-	< 0.01	1	1
pyrimidine ribonucleoside diphosphate biosynthetic process (GO:0009194)	2	0	0	-	< 0.01	1	1
gene silencing by RNA (GO:0031047)	95	1	0.17	+	5.96	0.156	1
pyrimidine ribonucleoside diphosphate metabolic process (GO:0009193)	6	0	0.01	-	< 0.01	1	1
ribonucleoside diphosphate catabolic process (GO:0009191)	3	0	0.01	-	< 0.01	1	1
cyclic nucleotide biosynthetic process (GO:0009190)	38	0	0.07	-	< 0.01	1	1
regulation of response to gamma radiation (GO:2001228)	2	0	0	-	< 0.01	1	1
organic acid transport (GO:0015849)	112	0	0.2	-	< 0.01	1	1
polyamine transport (GO:0015846)	3	0	0.01	-	< 0.01	1	1
positive regulation of neuron migration (GO:2001224)	10	0	0.02	-	< 0.01	1	1
negative regulation of neuron migration (GO:2001223)	2	0	0	-	< 0.01	1	1
monoamine transport (GO:0015844)	6	0	0.01	-	< 0.01	1	1
regulation of neuron migration (GO:2001222)	12	0	0.02	-	< 0.01	1	1
aminergic neurotransmitter loading into synaptic vesicle (GO:0015842)	1	0	0	-	< 0.01	1	1
deoxyribonucleoside diphosphate biosynthetic process (GO:0009189)	1	0	0	-	< 0.01	1	1
ribonucleoside diphosphate biosynthetic process (GO:0009188)	5	0	0.01	-	< 0.01	1	1
serine import into mitochondrion (GO:0140300)	6	0	0.01	-	< 0.01	1	1
cyclic nucleotide metabolic process (GO:0009187)	40	0	0.07	-	< 0.01	1	1
deoxyribonucleoside diphosphate metabolic process (GO:0009186)	1	0	0	-	< 0.01	1	1
iron import into cell (GO:0033212)	1	0	0	-	< 0.01	1	1
ribonucleoside diphosphate metabolic process (GO:0009185)	35	0	0.06	-	< 0.01	1	1
adiponectin-activated signaling pathway (GO:0033211)	2	0	0	-	< 0.01	1	1
purine ribonucleoside diphosphate catabolic process (GO:0009181)	2	0	0	-	< 0.01	1	1
purine ribonucleoside diphosphate biosynthetic process (GO:0009180)	3	0	0.01	-	< 0.01	1	1
actomyosin structure organization (GO:0031032)	52	1	0.09	+	10.89	0.0894	1
amino-acid betaine transport (GO:0015838)	2	0	0	-	< 0.01	1	1
amine transport (GO:0015837)	2	0	0	-	< 0.01	1	1
peptide transport (GO:0015833)	8	0	0.01	-	< 0.01	1	1
positive regulation of vitellogenesis (GO:1903188)	5	0	0.01	-	< 0.01	1	1
negative regulation of vitellogenesis (GO:1903187)	1	0	0	-	< 0.01	1	1
regulation of vitellogenesis (GO:1903186)	5	0	0.01	-	< 0.01	1	1
tumor necrosis factor-mediated signaling pathway (GO:0033209)	2	0	0	-	< 0.01	1	1
meiotic cytokinesis (GO:0033206)	23	0	0.04	-	< 0.01	1	1
purine ribonucleoside diphosphate metabolic process (GO:0009179)	33	0	0.06	-	< 0.01	1	1
pyrimidine deoxyribonucleoside monophosphate biosynthetic process (GO:0009177)	3	0	0.01	-	< 0.01	1	1
pyrimidine deoxyribonucleoside monophosphate metabolic process (GO:0009176)	3	0	0.01	-	< 0.01	1	1
pyrimidine ribonucleoside monophosphate biosynthetic process (GO:0009174)	7	0	0.01	-	< 0.01	1	1
pyrimidine ribonucleoside monophosphate metabolic process (GO:0009173)	7	0	0.01	-	< 0.01	1	1
microtubule organizing center organization (GO:0031023)	30	0	0.05	-	< 0.01	1	1
nucleic acid-templated transcription (GO:0097659)	124	1	0.22	+	4.56	0.199	1
3'-phosphoadenosine 5'-phosphosulfate transport (GO:0046963)	2	0	0	-	< 0.01	1	1
ornithine transport (GO:0015822)	4	0	0.01	-	< 0.01	1	1
cell cycle DNA replication (GO:0044786)	16	0	0.03	-	< 0.01	1	1
metaphase/anaphase transition of meiotic cell cycle (GO:0044785)	3	0	0.01	-	< 0.01	1	1
metaphase/anaphase transition of cell cycle (GO:0044784)	8	0	0.01	-	< 0.01	1	1
cilium organization (GO:0044782)	80	0	0.14	-	< 0.01	1	1
purine ribonucleoside monophosphate biosynthetic process (GO:0009168)	14	0	0.02	-	< 0.01	1	1
purine ribonucleoside monophosphate metabolic process (GO:0009167)	19	0	0.03	-	< 0.01	1	1
nucleotide catabolic process (GO:0009166)	19	0	0.03	-	< 0.01	1	1
nucleotide biosynthetic process (GO:0009165)	132	0	0.23	-	< 0.01	1	1
nucleoside catabolic process (GO:0009164)	9	0	0.02	-	< 0.01	1	1
nucleoside biosynthetic process (GO:0009163)	9	0	0.02	-	< 0.01	1	1
deoxyribonucleoside monophosphate metabolic process (GO:0009162)	4	0	0.01	-	< 0.01	1	1
ribonucleoside monophosphate metabolic process (GO:0009161)	27	0	0.05	-	< 0.01	1	1
habituation (GO:0046959)	4	0	0.01	-	< 0.01	1	1
nonassociative learning (GO:0046958)	4	0	0.01	-	< 0.01	1	1
negative phototaxis (GO:0046957)	1	0	0	-	< 0.01	1	1
lysine transport (GO:0015819)	1	0	0	-	< 0.01	1	1
tRNA 5'-leader removal (GO:0001682)	6	0	0.01	-	< 0.01	1	1
glycine transport (GO:0015816)	1	0	0	-	< 0.01	1	1
ciliary transition zone assembly (GO:1905349)	1	0	0	-	< 0.01	1	1
tRNA 3'-terminal CCA addition (GO:0001680)	1	0	0	-	< 0.01	1	1
meiotic spindle checkpoint signaling (GO:0044779)	1	0	0	-	< 0.01	1	1
ketone body catabolic process (GO:0046952)	1	0	0	-	< 0.01	1	1
meiotic DNA integrity checkpoint signaling (GO:0044778)	1	0	0	-	< 0.01	1	1
ketone body biosynthetic process (GO:0046951)	1	0	0	-	< 0.01	1	1
L-glutamate transmembrane transport (GO:0015813)	12	0	0.02	-	< 0.01	1	1
cellular ketone body metabolic process (GO:0046950)	2	0	0	-	< 0.01	1	1
gamma-aminobutyric acid transport (GO:0015812)	4	0	0.01	-	< 0.01	1	1
L-cystine transport (GO:0015811)	1	0	0	-	< 0.01	1	1
aspartate transmembrane transport (GO:0015810)	3	0	0.01	-	< 0.01	1	1
mitotic DNA integrity checkpoint signaling (GO:0044774)	22	0	0.04	-	< 0.01	1	1
mitotic DNA damage checkpoint signaling (GO:0044773)	16	0	0.03	-	< 0.01	1	1
regulation of calcium ion transmembrane transport (GO:1903169)	5	0	0.01	-	< 0.01	1	1
positive regulation of protein localization to kinetochore (GO:1905342)	7	0	0.01	-	< 0.01	1	1
mitotic cell cycle phase transition (GO:0044772)	36	0	0.06	-	< 0.01	1	1
meiotic cell cycle phase transition (GO:0044771)	4	0	0.01	-	< 0.01	1	1
regulation of protein localization to kinetochore (GO:1905340)	7	0	0.01	-	< 0.01	1	1
cell cycle phase transition (GO:0044770)	42	0	0.07	-	< 0.01	1	1
behavioral response to starvation (GO:0042595)	2	0	0	-	< 0.01	1	1
response to starvation (GO:0042594)	64	0	0.11	-	< 0.01	1	1
glucose homeostasis (GO:0042593)	9	0	0.02	-	< 0.01	1	1
homeostatic process (GO:0042592)	235	0	0.42	-	< 0.01	1	1
detection of stimulus involved in sensory perception of pain (GO:0062149)	1	0	0	-	< 0.01	1	1
deoxyribonucleoside monophosphate biosynthetic process (GO:0009157)	4	0	0.01	-	< 0.01	1	1
ribonucleoside monophosphate biosynthetic process (GO:0009156)	22	0	0.04	-	< 0.01	1	1
purine deoxyribonucleotide catabolic process (GO:0009155)	1	0	0	-	< 0.01	1	1
purine ribonucleotide catabolic process (GO:0009154)	10	0	0.02	-	< 0.01	1	1
purine ribonucleotide biosynthetic process (GO:0009152)	93	0	0.16	-	< 0.01	1	1
purine deoxyribonucleotide metabolic process (GO:0009151)	1	0	0	-	< 0.01	1	1
cellular glucose homeostasis (GO:0001678)	6	0	0.01	-	< 0.01	1	1
purine ribonucleotide metabolic process (GO:0009150)	167	0	0.3	-	< 0.01	1	1
fatty-acyl-CoA biosynthetic process (GO:0046949)	1	0	0	-	< 0.01	1	1
long-chain fatty acid metabolic process (GO:0001676)	15	0	0.03	-	< 0.01	1	1
L-arginine import across plasma membrane (GO:0097638)	1	0	0	-	< 0.01	1	1
L-amino acid transport (GO:0015807)	37	0	0.07	-	< 0.01	1	1
S-adenosyl-L-methionine transport (GO:0015805)	1	0	0	-	< 0.01	1	1
carboxylic acid transport (GO:0046942)	91	0	0.16	-	< 0.01	1	1
neutral amino acid transport (GO:0015804)	14	0	0.02	-	< 0.01	1	1
branched-chain amino acid transport (GO:0015803)	2	0	0	-	< 0.01	1	1
nucleoside monophosphate phosphorylation (GO:0046940)	9	0	0.02	-	< 0.01	1	1
basic amino acid transport (GO:0015802)	2	0	0	-	< 0.01	1	1
acidic amino acid transport (GO:0015800)	12	0	0.02	-	< 0.01	1	1
positive regulation of morphogenesis of an epithelium (GO:1905332)	1	0	0	-	< 0.01	1	1
regulation of morphogenesis of an epithelium (GO:1905330)	1	0	0	-	< 0.01	1	1
pyrimidine nucleoside triphosphate catabolic process (GO:0009149)	1	0	0	-	< 0.01	1	1
pyrimidine nucleoside triphosphate biosynthetic process (GO:0009148)	6	0	0.01	-	< 0.01	1	1
pyrimidine nucleoside triphosphate metabolic process (GO:0009147)	8	0	0.01	-	< 0.01	1	1
purine nucleoside triphosphate catabolic process (GO:0009146)	1	0	0	-	< 0.01	1	1
purine nucleoside triphosphate biosynthetic process (GO:0009145)	25	0	0.04	-	< 0.01	1	1
purine nucleoside triphosphate metabolic process (GO:0009144)	60	0	0.11	-	< 0.01	1	1
mitochondrial protein processing (GO:0034982)	10	0	0.02	-	< 0.01	1	1
nucleoside triphosphate catabolic process (GO:0009143)	3	0	0.01	-	< 0.01	1	1
nucleoside triphosphate biosynthetic process (GO:0009142)	32	0	0.06	-	< 0.01	1	1
nucleoside triphosphate metabolic process (GO:0009141)	68	0	0.12	-	< 0.01	1	1
pyrimidine nucleoside diphosphate catabolic process (GO:0009140)	3	0	0.01	-	< 0.01	1	1
ameboidal-type cell migration (GO:0001667)	25	0	0.04	-	< 0.01	1	1
nucleotide phosphorylation (GO:0046939)	30	0	0.05	-	< 0.01	1	1
response to hypoxia (GO:0001666)	28	0	0.05	-	< 0.01	1	1
phytochelatin biosynthetic process (GO:0046938)	1	0	0	-	< 0.01	1	1
phytochelatin metabolic process (GO:0046937)	1	0	0	-	< 0.01	1	1
distal tip cell migration (GO:0097628)	3	0	0.01	-	< 0.01	1	1
pore complex assembly (GO:0046931)	3	0	0.01	-	< 0.01	1	1
potassium ion export across plasma membrane (GO:0097623)	2	0	0	-	< 0.01	1	1
retinal metabolic process (GO:0042574)	3	0	0.01	-	< 0.01	1	1
pyrimidine nucleoside diphosphate biosynthetic process (GO:0009139)	3	0	0.01	-	< 0.01	1	1
retinol metabolic process (GO:0042572)	5	0	0.01	-	< 0.01	1	1
pyrimidine nucleoside diphosphate metabolic process (GO:0009138)	7	0	0.01	-	< 0.01	1	1
response to endoplasmic reticulum stress (GO:0034976)	209	2	0.37	+	5.42	0.0532	1
purine nucleoside diphosphate catabolic process (GO:0009137)	2	0	0	-	< 0.01	1	1
protein folding in endoplasmic reticulum (GO:0034975)	3	0	0.01	-	< 0.01	1	1
purine nucleoside diphosphate biosynthetic process (GO:0009136)	3	0	0.01	-	< 0.01	1	1
purine nucleoside diphosphate metabolic process (GO:0009135)	33	0	0.06	-	< 0.01	1	1
regulation of mitochondrial gene expression (GO:0062125)	6	0	0.01	-	< 0.01	1	1
nucleoside diphosphate catabolic process (GO:0009134)	4	0	0.01	-	< 0.01	1	1
histone H3-R26 methylation (GO:0034972)	1	0	0	-	< 0.01	1	1
sequestering of BMP from receptor via BMP binding (GO:0038098)	1	0	0	-	< 0.01	1	1
nucleoside diphosphate biosynthetic process (GO:0009133)	6	0	0.01	-	< 0.01	1	1
nucleoside diphosphate metabolic process (GO:0009132)	38	0	0.07	-	< 0.01	1	1
pyrimidine nucleoside monophosphate biosynthetic process (GO:0009130)	10	0	0.02	-	< 0.01	1	1
negative regulation of neurotransmitter secretion (GO:0046929)	3	0	0.01	-	< 0.01	1	1
positive regulation of CREB transcription factor activity (GO:0032793)	3	0	0.01	-	< 0.01	1	1
regulation of neurotransmitter secretion (GO:0046928)	31	1	0.05	+	18.26	0.055	1
eye development (GO:0001654)	1	0	0	-	< 0.01	1	1
ribosome disassembly (GO:0032790)	2	0	0	-	< 0.01	1	1
pre-miRNA 3'-end processing (GO:0044747)	1	0	0	-	< 0.01	1	1
protein transmembrane import into intracellular organelle (GO:0044743)	30	0	0.05	-	< 0.01	1	1
histone arginine methylation (GO:0034969)	3	0	0.01	-	< 0.01	1	1
negative regulation of tube lumen cavitation (GO:1903133)	1	0	0	-	< 0.01	1	1
histone lysine methylation (GO:0034968)	37	0	0.07	-	< 0.01	1	1
regulation of tube lumen cavitation (GO:1903132)	1	0	0	-	< 0.01	1	1
pyrimidine nucleoside monophosphate metabolic process (GO:0009129)	10	0	0.02	-	< 0.01	1	1
purine nucleoside monophosphate biosynthetic process (GO:0009127)	14	0	0.02	-	< 0.01	1	1
pteridine-containing compound catabolic process (GO:0042560)	1	0	0	-	< 0.01	1	1
purine nucleoside monophosphate metabolic process (GO:0009126)	19	0	0.03	-	< 0.01	1	1
box H/ACA RNA processing (GO:0034964)	1	0	0	-	< 0.01	1	1
box C/D RNA processing (GO:0034963)	2	0	0	-	< 0.01	1	1
nucleoside monophosphate biosynthetic process (GO:0009124)	26	0	0.05	-	< 0.01	1	1
nucleoside monophosphate metabolic process (GO:0009123)	37	0	0.07	-	< 0.01	1	1
monocarboxylic acid metabolic process (GO:0032787)	214	2	0.38	+	5.29	0.0555	1
positive regulation of DNA-templated transcription, elongation (GO:0032786)	13	0	0.02	-	< 0.01	1	1
zinc ion import into organelle (GO:0062111)	1	0	0	-	< 0.01	1	1
deoxyribonucleoside metabolic process (GO:0009120)	5	0	0.01	-	< 0.01	1	1
regulation of DNA-templated transcription elongation (GO:0032784)	20	0	0.04	-	< 0.01	1	1
peptidyl-tyrosine autophosphorylation (GO:0038083)	2	0	0	-	< 0.01	1	1
positive regulation of ATP-dependent activity (GO:0032781)	5	0	0.01	-	< 0.01	1	1
cellular transition metal ion homeostasis (GO:0046916)	30	0	0.05	-	< 0.01	1	1
negative regulation of ATP-dependent activity (GO:0032780)	4	0	0.01	-	< 0.01	1	1
[truncated: 4,219 more rows]

## Sheet: DOWN
Analysis Type:	PANTHER Overrepresentation Test (Released 20221013)
Annotation Version and Release Date:	GO Ontology database DOI: 10.5281/zenodo.6799722 Released 2022-07-01
Analyzed List:	Client Text Box Input (Caenorhabditis elegans)
Reference List:	Caenorhabditis elegans (all genes in database)
Test Type:	FISHER
Correction:	FDR
GO biological process complete	Caenorhabditis elegans - REFLIST (19811)	Client Text Box Input (13)	Client Text Box Input (expected)	Client Text Box Input (over/under)	Client Text Box Input (fold Enrichment)	Client Text Box Input (raw P-value)	Client Text Box Input (FDR)
lipid transport (GO:0006869)	101	6	0.07	+	90.53	3.57e-11	2.22e-07
lipid localization (GO:0010876)	127	6	0.08	+	72	1.34e-10	4.17e-07
macromolecule localization (GO:0033036)	789	7	0.52	+	13.52	2.28e-07	0.000354
organic substance transport (GO:0071702)	759	7	0.5	+	14.05	1.75e-07	0.000363
establishment of localization (GO:0051234)	1930	7	1.27	+	5.53	8.48e-05	0.0753
pyrimidine-containing compound biosynthetic process (GO:0072528)	18	2	0.01	+	> 100	7.49e-05	0.0776
transport (GO:0006810)	1862	7	1.22	+	5.73	6.73e-05	0.0837
localization (GO:0051179)	2140	7	1.4	+	4.98	0.000164	0.128
pyrimidine-containing compound metabolic process (GO:0072527)	30	2	0.02	+	> 100	0.000195	0.134
uridine metabolic process (GO:0046108)	3	1	0	+	> 100	0.00262	0.452
deoxyribonucleoside catabolic process (GO:0046121)	3	1	0	+	> 100	0.00262	0.465
UTP metabolic process (GO:0046051)	2	1	0	+	> 100	0.00197	0.47
pyrimidine deoxyribonucleoside catabolic process (GO:0046127)	3	1	0	+	> 100	0.00262	0.479
cytidine metabolic process (GO:0046087)	2	1	0	+	> 100	0.00197	0.489
pyrimidine ribonucleoside metabolic process (GO:0046131)	3	1	0	+	> 100	0.00262	0.493
pyrimidine ribonucleoside catabolic process (GO:0046133)	3	1	0	+	> 100	0.00262	0.509
deoxycytidine metabolic process (GO:0046092)	2	1	0	+	> 100	0.00197	0.509
pyrimidine nucleoside catabolic process (GO:0046135)	4	1	0	+	> 100	0.00327	0.522
regulation of sterol transport (GO:0032371)	3	1	0	+	> 100	0.00262	0.525
uridine biosynthetic process (GO:0046109)	2	1	0	+	> 100	0.00197	0.531
'de novo' UMP biosynthetic process (GO:0044205)	4	1	0	+	> 100	0.00327	0.535
pyrimidine deoxyribonucleoside metabolic process (GO:0046125)	5	1	0	+	> 100	0.00393	0.542
positive regulation of sterol transport (GO:0032373)	3	1	0	+	> 100	0.00262	0.543
regulation of protein oxidation (GO:1904806)	4	1	0	+	> 100	0.00327	0.55
regulation of reactive oxygen species metabolic process (GO:2000377)	5	1	0	+	> 100	0.00393	0.555
pyrimidine ribonucleoside biosynthetic process (GO:0046132)	2	1	0	+	> 100	0.00197	0.555
regulation of cholesterol transport (GO:0032374)	3	1	0	+	> 100	0.00262	0.561
'de novo' pyrimidine nucleobase biosynthetic process (GO:0006207)	5	1	0	+	> 100	0.00393	0.568
pyrimidine nucleoside metabolic process (GO:0006213)	5	1	0	+	> 100	0.00393	0.581
positive regulation of cholesterol transport (GO:0032376)	3	1	0	+	> 100	0.00262	0.581
pyrimidine nucleoside biosynthetic process (GO:0046134)	2	1	0	+	> 100	0.00197	0.582
ribonucleoside catabolic process (GO:0042454)	6	1	0	+	> 100	0.00458	0.593
deoxyribonucleoside metabolic process (GO:0009120)	5	1	0	+	> 100	0.00393	0.595
regulation of reactive oxygen species biosynthetic process (GO:1903426)	3	1	0	+	> 100	0.00262	0.603
pyrimidine nucleoside triphosphate biosynthetic process (GO:0009148)	6	1	0	+	> 100	0.00458	0.606
pyrimidine ribonucleoside triphosphate biosynthetic process (GO:0009209)	5	1	0	+	> 100	0.00393	0.61
positive regulation of cholesterol import (GO:1904109)	2	1	0	+	> 100	0.00197	0.611
pyrimidine nucleobase biosynthetic process (GO:0019856)	7	1	0	+	> 100	0.00524	0.614
pyrimidine ribonucleoside triphosphate metabolic process (GO:0009208)	6	1	0	+	> 100	0.00458	0.619
Arp2/3 complex-mediated actin nucleation (GO:0034314)	9	1	0.01	+	> 100	0.00654	0.625
UMP biosynthetic process (GO:0006222)	7	1	0	+	> 100	0.00524	0.625
nucleobase-containing small molecule biosynthetic process (GO:0034404)	9	1	0.01	+	> 100	0.00654	0.635
pyrimidine ribonucleoside monophosphate metabolic process (GO:0009173)	7	1	0	+	> 100	0.00524	0.638
regulation of cholesterol import (GO:0060620)	2	1	0	+	> 100	0.00197	0.643
tissue migration (GO:0090130)	9	1	0.01	+	> 100	0.00654	0.645
pyrimidine ribonucleoside monophosphate biosynthetic process (GO:0009174)	7	1	0	+	> 100	0.00524	0.65
epithelium migration (GO:0090132)	9	1	0.01	+	> 100	0.00654	0.655
UMP metabolic process (GO:0046049)	7	1	0	+	> 100	0.00524	0.664
epithelial cell migration (GO:0010631)	9	1	0.01	+	> 100	0.00654	0.666
pyrimidine nucleoside monophosphate metabolic process (GO:0009129)	10	1	0.01	+	> 100	0.00719	0.667
small molecule biosynthetic process (GO:0044283)	177	2	0.12	+	17.22	0.00592	0.669
pyrimidine nucleoside monophosphate biosynthetic process (GO:0009130)	10	1	0.01	+	> 100	0.00719	0.677
nucleobase-containing small molecule catabolic process (GO:0034656)	9	1	0.01	+	> 100	0.00654	0.677
pyrimidine nucleoside triphosphate metabolic process (GO:0009147)	8	1	0.01	+	> 100	0.00589	0.677
cytidine deamination (GO:0009972)	2	1	0	+	> 100	0.00197	0.679
actin nucleation (GO:0045010)	9	1	0.01	+	> 100	0.00654	0.689
ribonucleoside biosynthetic process (GO:0042455)	9	1	0.01	+	> 100	0.00654	0.7
ribonucleoside metabolic process (GO:0009119)	11	1	0.01	+	> 100	0.00784	0.706
nucleoside biosynthetic process (GO:0009163)	9	1	0.01	+	> 100	0.00654	0.713
pyrimidine ribonucleotide biosynthetic process (GO:0009220)	11	1	0.01	+	> 100	0.00784	0.716
negative regulation of reactive oxygen species metabolic process (GO:2000378)	2	1	0	+	> 100	0.00197	0.718
nucleoside catabolic process (GO:0009164)	9	1	0.01	+	> 100	0.00654	0.725
citrulline metabolic process (GO:0000052)	1	1	0	+	> 100	0.00131	0.74
glycosyl compound catabolic process (GO:1901658)	12	1	0.01	+	> 100	0.00849	0.743
positive regulation of lipid transport (GO:0032370)	12	1	0.01	+	> 100	0.00849	0.754
cytidine catabolic process (GO:0006216)	2	1	0	+	> 100	0.00197	0.763
nucleobase biosynthetic process (GO:0046112)	13	1	0.01	+	> 100	0.00914	0.789
deoxycytidine catabolic process (GO:0006217)	2	1	0	+	> 100	0.00197	0.814
citrulline biosynthetic process (GO:0019240)	1	1	0	+	> 100	0.00131	0.814
pyrimidine-containing compound catabolic process (GO:0072529)	14	1	0.01	+	> 100	0.00979	0.822
regulation of lipid transport (GO:0032368)	15	1	0.01	+	> 100	0.0104	0.832
pyrimidine nucleobase metabolic process (GO:0006206)	14	1	0.01	+	> 100	0.00979	0.834
pyrimidine nucleotide biosynthetic process (GO:0006221)	15	1	0.01	+	> 100	0.0104	0.843
morphogenesis of embryonic epithelium (GO:0016331)	15	1	0.01	+	> 100	0.0104	0.854
pyrimidine ribonucleotide metabolic process (GO:0009218)	15	1	0.01	+	> 100	0.0104	0.865
UTP biosynthetic process (GO:0006228)	2	1	0	+	> 100	0.00197	0.872
Unclassified (UNCLASSIFIED)	9972	2	6.54	-	0.31	0.0124	0.896
biological_process (GO:0008150)	9839	11	6.46	+	1.7	0.0124	0.906
pharyngeal gland morphogenesis (GO:1905905)	18	1	0.01	+	84.66	0.0124	0.916
glutamine metabolic process (GO:0006541)	17	1	0.01	+	89.64	0.0117	0.923
positive regulation of lipid localization (GO:1905954)	18	1	0.01	+	84.66	0.0124	0.927
gland development (GO:0048732)	18	1	0.01	+	84.66	0.0124	0.939
negative regulation of protein oxidation (GO:1904807)	2	1	0	+	> 100	0.00197	0.94
gland morphogenesis (GO:0022612)	18	1	0.01	+	84.66	0.0124	0.95
nucleoside metabolic process (GO:0009116)	18	1	0.01	+	84.66	0.0124	0.962
nucleobase-containing small molecule metabolic process (GO:0055086)	273	2	0.18	+	11.16	0.0135	0.965
pyrimidine nucleotide metabolic process (GO:0006220)	20	1	0.01	+	76.2	0.0137	0.966
positive regulation of pharynx morphogenesis (GO:0110043)	1	0	0	-	< 0.01	1	1
regulation of pharynx morphogenesis (GO:0110041)	1	0	0	-	< 0.01	1	1
maintenance of meiotic sister chromatid cohesion (GO:0034090)	1	0	0	-	< 0.01	1	1
UDP metabolic process (GO:0046048)	6	0	0	-	< 0.01	1	1
regulation of flagellated sperm motility (GO:1901317)	2	0	0	-	< 0.01	1	1
negative regulation of histone H2A K63-linked ubiquitination (GO:1901315)	1	0	0	-	< 0.01	1	1
regulation of histone H2A K63-linked ubiquitination (GO:1901314)	1	0	0	-	< 0.01	1	1
adenylate cyclase-activating adrenergic receptor signaling pathway (GO:0071880)	4	0	0	-	< 0.01	1	1
oocyte axis specification (GO:0007309)	18	0	0.01	-	< 0.01	1	1
oocyte construction (GO:0007308)	18	0	0.01	-	< 0.01	1	1
IMP metabolic process (GO:0046040)	9	0	0.01	-	< 0.01	1	1
endoplasmic reticulum unfolded protein response (GO:0030968)	161	0	0.11	-	< 0.01	1	1
RNA (guanine-N7)-methylation (GO:0036265)	7	0	0	-	< 0.01	1	1
establishment of meiotic sister chromatid cohesion (GO:0034089)	1	0	0	-	< 0.01	1	1
positive regulation of nematode male tail tip morphogenesis (GO:0110039)	36	0	0.02	-	< 0.01	1	1
maintenance of mitotic sister chromatid cohesion (GO:0034088)	3	0	0	-	< 0.01	1	1
7-methylguanosine cap hypermethylation (GO:0036261)	1	0	0	-	< 0.01	1	1
establishment of mitotic sister chromatid cohesion (GO:0034087)	1	0	0	-	< 0.01	1	1
RNA capping (GO:0036260)	11	0	0.01	-	< 0.01	1	1
regulation of nematode male tail tip morphogenesis (GO:0110037)	40	0	0.03	-	< 0.01	1	1
maintenance of sister chromatid cohesion (GO:0034086)	4	0	0	-	< 0.01	1	1
establishment of sister chromatid cohesion (GO:0034085)	3	0	0	-	< 0.01	1	1
positive regulation of G2/MI transition of meiotic cell cycle (GO:0110032)	4	0	0	-	< 0.01	1	1
CENP-A containing chromatin assembly (GO:0034080)	2	0	0	-	< 0.01	1	1
regulation of G2/MI transition of meiotic cell cycle (GO:0110030)	4	0	0	-	< 0.01	1	1
Golgi vesicle prefusion complex stabilization (GO:0048213)	1	0	0	-	< 0.01	1	1
GTP metabolic process (GO:0046039)	3	0	0	-	< 0.01	1	1
Golgi vesicle uncoating (GO:0048212)	1	0	0	-	< 0.01	1	1
Golgi vesicle docking (GO:0048211)	1	0	0	-	< 0.01	1	1
GMP metabolic process (GO:0046037)	5	0	0	-	< 0.01	1	1
Golgi vesicle fusion to target membrane (GO:0048210)	1	0	0	-	< 0.01	1	1
adrenergic receptor signaling pathway (GO:0071875)	4	0	0	-	< 0.01	1	1
CTP metabolic process (GO:0046036)	5	0	0	-	< 0.01	1	1
ATP metabolic process (GO:0046034)	57	0	0.04	-	< 0.01	1	1
AMP metabolic process (GO:0046033)	9	0	0.01	-	< 0.01	1	1
ADP catabolic process (GO:0046032)	1	0	0	-	< 0.01	1	1
cellular response to catecholamine stimulus (GO:0071870)	34	0	0.02	-	< 0.01	1	1
ADP metabolic process (GO:0046031)	28	0	0.02	-	< 0.01	1	1
multivesicular body assembly (GO:0036258)	1	0	0	-	< 0.01	1	1
multivesicular body organization (GO:0036257)	1	0	0	-	< 0.01	1	1
astral microtubule organization (GO:0030953)	10	0	0.01	-	< 0.01	1	1
establishment or maintenance of cytoskeleton polarity (GO:0030952)	12	0	0.01	-	< 0.01	1	1
establishment or maintenance of microtubule cytoskeleton polarity (GO:0030951)	7	0	0	-	< 0.01	1	1
establishment or maintenance of actin cytoskeleton polarity (GO:0030950)	7	0	0	-	< 0.01	1	1
COPII vesicle coating (GO:0048208)	4	0	0	-	< 0.01	1	1
xenobiotic transport (GO:0042908)	8	0	0.01	-	< 0.01	1	1
vesicle targeting, rough ER to cis-Golgi (GO:0048207)	4	0	0	-	< 0.01	1	1
COPI coating of Golgi vesicle (GO:0048205)	1	0	0	-	< 0.01	1	1
regulation of actomyosin structure organization (GO:0110020)	14	0	0.01	-	< 0.01	1	1
response to catecholamine (GO:0071869)	34	0	0.02	-	< 0.01	1	1
cellular response to monoamine stimulus (GO:0071868)	34	0	0.02	-	< 0.01	1	1
response to monoamine (GO:0071867)	35	0	0.02	-	< 0.01	1	1
Golgi transport vesicle coating (GO:0048200)	1	0	0	-	< 0.01	1	1
protein localization to Golgi apparatus (GO:0034067)	6	0	0	-	< 0.01	1	1
stress granule assembly (GO:0034063)	6	0	0	-	< 0.01	1	1
regulation of basement membrane organization (GO:0110011)	7	0	0	-	< 0.01	1	1
regulation of transcription by glucose (GO:0046015)	1	0	0	-	< 0.01	1	1
response to anoxia (GO:0034059)	3	0	0	-	< 0.01	1	1
endosomal vesicle fusion (GO:0034058)	4	0	0	-	< 0.01	1	1
actin filament debranching (GO:0071846)	1	0	0	-	< 0.01	1	1
cellular component organization or biogenesis (GO:0071840)	1957	1	1.28	-	0.78	1	1
protein localization to nuclear inner membrane (GO:0036228)	2	0	0	-	< 0.01	1	1
receptor-mediated endocytosis (GO:0006898)	28	0	0.02	-	< 0.01	1	1
endocytosis (GO:0006897)	153	0	0.1	-	< 0.01	1	1
Golgi to vacuole transport (GO:0006896)	5	0	0	-	< 0.01	1	1
Golgi to endosome transport (GO:0006895)	3	0	0	-	< 0.01	1	1
Golgi to plasma membrane transport (GO:0006893)	16	0	0.01	-	< 0.01	1	1
post-Golgi vesicle-mediated transport (GO:0006892)	26	0	0.02	-	< 0.01	1	1
intra-Golgi vesicle-mediated transport (GO:0006891)	20	0	0.01	-	< 0.01	1	1
retrograde vesicle-mediated transport, Golgi to endoplasmic reticulum (GO:0006890)	22	0	0.01	-	< 0.01	1	1
endoplasmic reticulum to Golgi vesicle-mediated transport (GO:0006888)	63	0	0.04	-	< 0.01	1	1
exocytosis (GO:0006887)	68	0	0.04	-	< 0.01	1	1
intracellular protein transport (GO:0006886)	257	0	0.17	-	< 0.01	1	1
protein modification process (GO:0036211)	1375	0	0.9	-	< 0.01	1	1
regulation of pH (GO:0006885)	34	0	0.02	-	< 0.01	1	1
cell volume homeostasis (GO:0006884)	10	0	0.01	-	< 0.01	1	1
purine ribonucleoside bisphosphate biosynthetic process (GO:0034036)	1	0	0	-	< 0.01	1	1
cellular sodium ion homeostasis (GO:0006883)	8	0	0.01	-	< 0.01	1	1
purine ribonucleoside bisphosphate metabolic process (GO:0034035)	1	0	0	-	< 0.01	1	1
cellular zinc ion homeostasis (GO:0006882)	8	0	0.01	-	< 0.01	1	1
purine nucleoside bisphosphate catabolic process (GO:0034034)	4	0	0	-	< 0.01	1	1
purine nucleoside bisphosphate biosynthetic process (GO:0034033)	18	0	0.01	-	< 0.01	1	1
intracellular sequestering of iron ion (GO:0006880)	2	0	0	-	< 0.01	1	1
purine nucleoside bisphosphate metabolic process (GO:0034032)	52	0	0.03	-	< 0.01	1	1
ribonucleoside bisphosphate catabolic process (GO:0034031)	4	0	0	-	< 0.01	1	1
ribonucleoside bisphosphate biosynthetic process (GO:0034030)	18	0	0.01	-	< 0.01	1	1
plasma lipoprotein particle organization (GO:0071827)	1	0	0	-	< 0.01	1	1
ribonucleoprotein complex subunit organization (GO:0071826)	105	0	0.07	-	< 0.01	1	1
protein-lipid complex subunit organization (GO:0071825)	3	0	0	-	< 0.01	1	1
protein-DNA complex subunit organization (GO:0071824)	71	0	0.05	-	< 0.01	1	1
cellular iron ion homeostasis (GO:0006879)	11	0	0.01	-	< 0.01	1	1
cellular copper ion homeostasis (GO:0006878)	11	0	0.01	-	< 0.01	1	1
cellular metal ion homeostasis (GO:0006875)	75	0	0.05	-	< 0.01	1	1
cellular calcium ion homeostasis (GO:0006874)	36	0	0.02	-	< 0.01	1	1
cellular ion homeostasis (GO:0006873)	108	0	0.07	-	< 0.01	1	1
tail-anchored membrane protein insertion into ER membrane (GO:0071816)	1	0	0	-	< 0.01	1	1
amino acid transport (GO:0006865)	65	0	0.04	-	< 0.01	1	1
pyrimidine nucleotide transport (GO:0006864)	1	0	0	-	< 0.01	1	1
nucleotide transport (GO:0006862)	14	0	0.01	-	< 0.01	1	1
protein transmembrane transport (GO:0071806)	40	0	0.03	-	< 0.01	1	1
potassium ion transmembrane transport (GO:0071805)	103	0	0.07	-	< 0.01	1	1
positive regulation of cell differentiation (GO:0045597)	73	0	0.05	-	< 0.01	1	1
negative regulation of cell differentiation (GO:0045596)	36	0	0.02	-	< 0.01	1	1
regulation of cell differentiation (GO:0045595)	168	0	0.11	-	< 0.01	1	1
mitochondrial RNA modification (GO:1900864)	2	0	0	-	< 0.01	1	1
oligopeptide transport (GO:0006857)	3	0	0	-	< 0.01	1	1
mitochondrial calcium ion transmembrane transport (GO:0006851)	5	0	0	-	< 0.01	1	1
mitochondrial pyruvate transmembrane transport (GO:0006850)	2	0	0	-	< 0.01	1	1
antigen processing and presentation of peptide antigen via MHC class II (GO:0002495)	2	0	0	-	< 0.01	1	1
pyruvate transport (GO:0006848)	2	0	0	-	< 0.01	1	1
acyl carnitine transport (GO:0006844)	2	0	0	-	< 0.01	1	1
mitochondrial citrate transmembrane transport (GO:0006843)	2	0	0	-	< 0.01	1	1
tricarboxylic acid transport (GO:0006842)	6	0	0	-	< 0.01	1	1
polarity specification of proximal/distal axis (GO:0010085)	6	0	0	-	< 0.01	1	1
specification of animal organ axis polarity (GO:0010084)	1	0	0	-	< 0.01	1	1
mitochondrial transport (GO:0006839)	48	0	0.03	-	< 0.01	1	1
serotonin transport (GO:0006837)	4	0	0	-	< 0.01	1	1
neurotransmitter transport (GO:0006836)	53	0	0.03	-	< 0.01	1	1
dicarboxylic acid transport (GO:0006835)	27	0	0.02	-	< 0.01	1	1
regulation of protein binding (GO:0043393)	5	0	0	-	< 0.01	1	1
water transport (GO:0006833)	9	0	0.01	-	< 0.01	1	1
negative regulation of DNA binding (GO:0043392)	2	0	0	-	< 0.01	1	1
negative regulation of mitochondrial membrane permeability (GO:0035795)	5	0	0	-	< 0.01	1	1
positive regulation of mitochondrial membrane permeability (GO:0035794)	2	0	0	-	< 0.01	1	1
zygote asymmetric cell division (GO:0010070)	1	0	0	-	< 0.01	1	1
Rac protein signal transduction (GO:0016601)	1	0	0	-	< 0.01	1	1
nuclear-transcribed mRNA catabolic process, exonucleolytic (GO:0000291)	13	0	0.01	-	< 0.01	1	1
deadenylation-dependent decapping of nuclear-transcribed mRNA (GO:0000290)	5	0	0	-	< 0.01	1	1
zinc ion transport (GO:0006829)	26	0	0.02	-	< 0.01	1	1
manganese ion transport (GO:0006828)	8	0	0.01	-	< 0.01	1	1
iron ion transport (GO:0006826)	17	0	0.01	-	< 0.01	1	1
copper ion transport (GO:0006825)	11	0	0.01	-	< 0.01	1	1
chloride transport (GO:0006821)	94	0	0.06	-	< 0.01	1	1
anion transport (GO:0006820)	251	0	0.16	-	< 0.01	1	1
non-membrane-bounded organelle assembly (GO:0140694)	148	0	0.1	-	< 0.01	1	1
histone glutamine methylation (GO:1990258)	2	0	0	-	< 0.01	1	1
nuclear-transcribed mRNA poly(A) tail shortening (GO:0000289)	10	0	0.01	-	< 0.01	1	1
nuclear-transcribed mRNA catabolic process, deadenylation-dependent decay (GO:0000288)	23	0	0.02	-	< 0.01	1	1
cellular response to leucine starvation (GO:1990253)	1	0	0	-	< 0.01	1	1
mitotic cytokinesis (GO:0000281)	37	0	0.02	-	< 0.01	1	1
nuclear division (GO:0000280)	183	0	0.12	-	< 0.01	1	1
phosphate ion transport (GO:0006817)	16	0	0.01	-	< 0.01	1	1
calcium ion transport (GO:0006816)	59	0	0.04	-	< 0.01	1	1
sodium ion transport (GO:0006814)	90	0	0.06	-	< 0.01	1	1
potassium ion transport (GO:0006813)	111	0	0.07	-	< 0.01	1	1
cation transport (GO:0006812)	384	0	0.25	-	< 0.01	1	1
ion transport (GO:0006811)	697	0	0.46	-	< 0.01	1	1
mitotic cell cycle (GO:0000278)	291	0	0.19	-	< 0.01	1	1
neurogenesis (GO:0022008)	269	0	0.18	-	< 0.01	1	1
polysaccharide catabolic process (GO:0000272)	8	0	0.01	-	< 0.01	1	1
polysaccharide biosynthetic process (GO:0000271)	54	0	0.04	-	< 0.01	1	1
peptidoglycan metabolic process (GO:0000270)	4	0	0	-	< 0.01	1	1
regulation of cholesterol biosynthetic process (GO:0045540)	1	0	0	-	< 0.01	1	1
nitrogen compound metabolic process (GO:0006807)	3620	2	2.38	-	0.84	1	1
xenobiotic metabolic process (GO:0006805)	42	0	0.03	-	< 0.01	1	1
superoxide metabolic process (GO:0006801)	11	0	0.01	-	< 0.01	1	1
response to zinc ion (GO:0010043)	8	0	0.01	-	< 0.01	1	1
response to manganese ion (GO:0010042)	4	0	0	-	< 0.01	1	1
mitochondrial fission (GO:0000266)	7	0	0	-	< 0.01	1	1
response to metal ion (GO:0010038)	73	0	0.05	-	< 0.01	1	1
response to carbon dioxide (GO:0010037)	6	0	0	-	< 0.01	1	1
regulation of lysosomal lumen pH (GO:0035751)	3	0	0	-	< 0.01	1	1
response to inorganic substance (GO:0010035)	114	0	0.07	-	< 0.01	1	1
response to organic substance (GO:0010033)	396	0	0.26	-	< 0.01	1	1
meiotic chromosome condensation (GO:0010032)	6	0	0	-	< 0.01	1	1
regulation of protein modification process (GO:0031399)	162	1	0.11	+	9.41	0.102	1
positive regulation of protein ubiquitination (GO:0031398)	6	0	0	-	< 0.01	1	1
negative regulation of protein ubiquitination (GO:0031397)	2	0	0	-	< 0.01	1	1
regulation of protein ubiquitination (GO:0031396)	8	0	0.01	-	< 0.01	1	1
DNA replication, Okazaki fragment processing (GO:0033567)	2	0	0	-	< 0.01	1	1
gamma-tubulin complex localization (GO:0033566)	1	0	0	-	< 0.01	1	1
anterior/posterior axon guidance (GO:0033564)	5	0	0	-	< 0.01	1	1
dorsal/ventral axon guidance (GO:0033563)	23	0	0.02	-	< 0.01	1	1
spliceosomal complex assembly (GO:0000245)	20	0	0.01	-	< 0.01	1	1
spliceosomal tri-snRNP complex assembly (GO:0000244)	4	0	0	-	< 0.01	1	1
response to dsRNA (GO:0043331)	1	0	0	-	< 0.01	1	1
intraciliary transport involved in cilium assembly (GO:0035735)	3	0	0	-	< 0.01	1	1
response to exogenous dsRNA (GO:0043330)	1	0	0	-	< 0.01	1	1
P450-containing electron transport chain (GO:0140647)	1	0	0	-	< 0.01	1	1
unsaturated fatty acid metabolic process (GO:0033559)	11	0	0.01	-	< 0.01	1	1
multicellular organismal response to stress (GO:0033555)	1	0	0	-	< 0.01	1	1
cellular response to stress (GO:0033554)	557	0	0.37	-	< 0.01	1	1
protein transport to vacuole involved in ubiquitin-dependent protein catabolic process via the multivesicular body sorting pathway (GO:0043328)	6	0	0	-	< 0.01	1	1
sodium ion transmembrane transport (GO:0035725)	78	0	0.05	-	< 0.01	1	1
tyrosine biosynthetic process, by oxidation of phenylalanine (GO:0019293)	1	0	0	-	< 0.01	1	1
intraciliary retrograde transport (GO:0035721)	9	0	0.01	-	< 0.01	1	1
intraciliary anterograde transport (GO:0035720)	5	0	0	-	< 0.01	1	1
glial cell differentiation (GO:0010001)	2	0	0	-	< 0.01	1	1
fatty acid beta-oxidation using acyl-CoA oxidase (GO:0033540)	7	0	0	-	< 0.01	1	1
N-terminal protein amino acid modification (GO:0031365)	9	0	0.01	-	< 0.01	1	1
microtubule cytoskeleton organization (GO:0000226)	198	0	0.13	-	< 0.01	1	1
isopentenyl diphosphate biosynthetic process, mevalonate pathway (GO:0019287)	3	0	0	-	< 0.01	1	1
L-methionine salvage from S-adenosylmethionine (GO:0019284)	3	0	0	-	< 0.01	1	1
lipid droplet disassembly (GO:1905691)	3	0	0	-	< 0.01	1	1
fatty acid beta-oxidation using acyl-CoA dehydrogenase (GO:0033539)	9	0	0.01	-	< 0.01	1	1
meiotic spindle organization (GO:0000212)	16	0	0.01	-	< 0.01	1	1
positive regulation of plasma membrane repair (GO:1905686)	1	0	0	-	< 0.01	1	1
regulation of plasma membrane repair (GO:1905684)	1	0	0	-	< 0.01	1	1
S-methylmethionine cycle (GO:0033528)	1	0	0	-	< 0.01	1	1
glycosylation (GO:0070085)	151	0	0.1	-	< 0.01	1	1
protein initiator methionine removal (GO:0070084)	4	0	0	-	< 0.01	1	1
histone H2B ubiquitination (GO:0033523)	1	0	0	-	< 0.01	1	1
positive regulation of defense response (GO:0031349)	10	0	0.01	-	< 0.01	1	1
histone H2A ubiquitination (GO:0033522)	2	0	0	-	< 0.01	1	1
negative regulation of defense response (GO:0031348)	10	0	0.01	-	< 0.01	1	1
regulation of defense response (GO:0031347)	22	0	0.01	-	< 0.01	1	1
protein polyubiquitination (GO:0000209)	75	0	0.05	-	< 0.01	1	1
positive regulation of cell projection organization (GO:0031346)	56	0	0.04	-	< 0.01	1	1
negative regulation of cell projection organization (GO:0031345)	24	0	0.02	-	< 0.01	1	1
regulation of cell projection organization (GO:0031344)	122	0	0.08	-	< 0.01	1	1
positive regulation of vesicle fusion (GO:0031340)	1	0	0	-	< 0.01	1	1
glycine biosynthetic process, by transamination of glyoxylate (GO:0019265)	1	0	0	-	< 0.01	1	1
glycine biosynthetic process from serine (GO:0019264)	1	0	0	-	< 0.01	1	1
N-acetylneuraminate catabolic process (GO:0019262)	1	0	0	-	< 0.01	1	1
histone H4-R3 demethylation (GO:0070079)	2	0	0	-	< 0.01	1	1
histone arginine demethylation (GO:0070077)	2	0	0	-	< 0.01	1	1
histone lysine demethylation (GO:0070076)	13	0	0.01	-	< 0.01	1	1
response to insecticide (GO:0017085)	1	0	0	-	< 0.01	1	1
L-lysine catabolic process to acetyl-CoA via L-pipecolate (GO:0033514)	2	0	0	-	< 0.01	1	1
positive regulation of mitotic cytokinesis (GO:1903490)	2	0	0	-	< 0.01	1	1
vacuolar proton-transporting V-type ATPase complex assembly (GO:0070072)	4	0	0	-	< 0.01	1	1
L-lysine catabolic process to acetyl-CoA via saccharopine (GO:0033512)	2	0	0	-	< 0.01	1	1
proton-transporting two-sector ATPase complex assembly (GO:0070071)	6	0	0	-	< 0.01	1	1
regulation of vesicle fusion (GO:0031338)	1	0	0	-	< 0.01	1	1
proton-transporting V-type ATPase complex assembly (GO:0070070)	4	0	0	-	< 0.01	1	1
positive regulation of protein-containing complex assembly (GO:0031334)	12	0	0.01	-	< 0.01	1	1
positive regulation of sarcomere organization (GO:0060298)	12	0	0.01	-	< 0.01	1	1
negative regulation of protein-containing complex assembly (GO:0031333)	28	0	0.02	-	< 0.01	1	1
regulation of sarcomere organization (GO:0060297)	12	0	0.01	-	< 0.01	1	1
regulation of cilium beat frequency involved in ciliary motility (GO:0060296)	1	0	0	-	< 0.01	1	1
positive regulation of cellular catabolic process (GO:0031331)	99	0	0.06	-	< 0.01	1	1
regulation of cilium movement involved in cell motility (GO:0060295)	3	0	0	-	< 0.01	1	1
negative regulation of cellular catabolic process (GO:0031330)	20	0	0.01	-	< 0.01	1	1
cilium movement involved in cell motility (GO:0060294)	2	0	0	-	< 0.01	1	1
long-term synaptic potentiation (GO:0060291)	1	0	0	-	< 0.01	1	1
transdifferentiation (GO:0060290)	10	0	0.01	-	< 0.01	1	1
positive regulation of protein localization to endosome (GO:1905668)	1	0	0	-	< 0.01	1	1
regulation of protein localization to endosome (GO:1905666)	1	0	0	-	< 0.01	1	1
carnitine metabolic process, CoA-linked (GO:0019254)	1	0	0	-	< 0.01	1	1
regulation of cellular catabolic process (GO:0031329)	139	0	0.09	-	< 0.01	1	1
positive regulation of cellular biosynthetic process (GO:0031328)	323	0	0.21	-	< 0.01	1	1
negative regulation of cellular biosynthetic process (GO:0031327)	236	0	0.15	-	< 0.01	1	1
carbohydrate homeostasis (GO:0033500)	9	0	0.01	-	< 0.01	1	1
regulation of cellular biosynthetic process (GO:0031326)	1174	0	0.77	-	< 0.01	1	1
positive regulation of cellular metabolic process (GO:0031325)	527	0	0.35	-	< 0.01	1	1
negative regulation of cellular metabolic process (GO:0031324)	318	1	0.21	+	4.79	0.19	1
regulation of cellular metabolic process (GO:0031323)	1520	1	1	+	1	1	1
cilium-dependent cell motility (GO:0060285)	3	0	0	-	< 0.01	1	1
regulation of cell development (GO:0060284)	83	0	0.05	-	< 0.01	1	1
female gamete generation (GO:0007292)	145	0	0.1	-	< 0.01	1	1
positive regulation of oocyte development (GO:0060282)	11	0	0.01	-	< 0.01	1	1
regulation of oocyte development (GO:0060281)	13	0	0.01	-	< 0.01	1	1
negative regulation of ovulation (GO:0060280)	4	0	0	-	< 0.01	1	1
lactate biosynthetic process (GO:0019249)	2	0	0	-	< 0.01	1	1
methylglyoxal catabolic process to D-lactate via S-lactoyl-glutathione (GO:0019243)	1	0	0	-	< 0.01	1	1
intrinsic apoptotic signaling pathway in response to endoplasmic reticulum stress (GO:0070059)	1	0	0	-	< 0.01	1	1
respiratory chain complex III assembly (GO:0017062)	3	0	0	-	< 0.01	1	1
nucleoside phosphate biosynthetic process (GO:1901293)	133	1	0.09	+	11.46	0.0844	1
nucleoside phosphate catabolic process (GO:1901292)	21	0	0.01	-	< 0.01	1	1
positive regulation of ovulation (GO:0060279)	9	0	0.01	-	< 0.01	1	1
regulation of ovulation (GO:0060278)	14	0	0.01	-	< 0.01	1	1
spermatid development (GO:0007286)	15	0	0.01	-	< 0.01	1	1
spermatogenesis (GO:0007283)	64	0	0.04	-	< 0.01	1	1
germ cell development (GO:0007281)	174	0	0.11	-	< 0.01	1	1
cilium assembly (GO:0060271)	74	0	0.05	-	< 0.01	1	1
response to pheromone (GO:0019236)	9	0	0.01	-	< 0.01	1	1
vesicle targeting, to, from or within Golgi (GO:0048199)	5	0	0	-	< 0.01	1	1
sensory perception of pain (GO:0019233)	1	0	0	-	< 0.01	1	1
proprioception (GO:0019230)	1	0	0	-	< 0.01	1	1
Golgi vesicle budding (GO:0048194)	2	0	0	-	< 0.01	1	1
Golgi vesicle transport (GO:0048193)	116	0	0.08	-	< 0.01	1	1
Okazaki fragment processing involved in mitotic DNA replication (GO:1903461)	2	0	0	-	< 0.01	1	1
aerotaxis (GO:0009454)	3	0	0	-	< 0.01	1	1
energy taxis (GO:0009453)	4	0	0	-	< 0.01	1	1
7-methylguanosine RNA capping (GO:0009452)	7	0	0	-	< 0.01	1	1
RNA modification (GO:0009451)	105	1	0.07	+	14.51	0.0673	1
gamma-aminobutyric acid catabolic process (GO:0009450)	2	0	0	-	< 0.01	1	1
gamete generation (GO:0007276)	252	0	0.17	-	< 0.01	1	1
multicellular organism development (GO:0007275)	1281	3	0.84	+	3.57	0.0476	1
response to amphetamine (GO:0001975)	3	0	0	-	< 0.01	1	1
neuromuscular synaptic transmission (GO:0007274)	12	0	0.01	-	< 0.01	1	1
synaptic transmission, cholinergic (GO:0007271)	30	0	0.02	-	< 0.01	1	1
positive regulation of transcription initiation by RNA polymerase II (GO:0060261)	2	0	0	-	< 0.01	1	1
neuron-neuron synaptic transmission (GO:0007270)	2	0	0	-	< 0.01	1	1
regulation of transcription initiation by RNA polymerase II (GO:0060260)	2	0	0	-	< 0.01	1	1
neuronal action potential (GO:0019228)	1	0	0	-	< 0.01	1	1
regulation of protein localization to chromatin (GO:1905634)	5	0	0	-	< 0.01	1	1
transmission of nerve impulse (GO:0019226)	2	0	0	-	< 0.01	1	1
protein localization to euchromatin (GO:1905632)	1	0	0	-	< 0.01	1	1
lactate catabolic process (GO:1903457)	1	0	0	-	< 0.01	1	1
regulation of metabolic process (GO:0019222)	1910	2	1.25	+	1.6	0.361	1
arachidonic acid secretion (GO:0050482)	10	0	0.01	-	< 0.01	1	1
cytokine-mediated signaling pathway (GO:0019221)	6	0	0	-	< 0.01	1	1
amide transport (GO:0042886)	13	0	0.01	-	< 0.01	1	1
regulation of phosphate metabolic process (GO:0019220)	181	0	0.12	-	< 0.01	1	1
positive regulation of G1 to G0 transition (GO:1903452)	2	0	0	-	< 0.01	1	1
gamma-aminobutyric acid biosynthetic process (GO:0009449)	2	0	0	-	< 0.01	1	1
gamma-aminobutyric acid metabolic process (GO:0009448)	4	0	0	-	< 0.01	1	1
regulation of G1 to G0 transition (GO:1903450)	2	0	0	-	< 0.01	1	1
putrescine biosynthetic process (GO:0009446)	1	0	0	-	< 0.01	1	1
putrescine metabolic process (GO:0009445)	1	0	0	-	< 0.01	1	1
pyridoxal 5'-phosphate salvage (GO:0009443)	1	0	0	-	< 0.01	1	1
neurotransmitter secretion (GO:0007269)	34	0	0.02	-	< 0.01	1	1
regulation of feeding behavior (GO:0060259)	62	0	0.04	-	< 0.01	1	1
chemical synaptic transmission (GO:0007268)	207	0	0.14	-	< 0.01	1	1
glycolate metabolic process (GO:0009441)	2	0	0	-	< 0.01	1	1
cell-cell signaling (GO:0007267)	272	0	0.18	-	< 0.01	1	1
Rho protein signal transduction (GO:0007266)	13	0	0.01	-	< 0.01	1	1
thigmotaxis (GO:0001966)	8	0	0.01	-	< 0.01	1	1
Ras protein signal transduction (GO:0007265)	40	0	0.03	-	< 0.01	1	1
regulation of macromolecule metabolic process (GO:0060255)	1801	2	1.18	+	1.69	0.334	1
small GTPase mediated signal transduction (GO:0007264)	60	0	0.04	-	< 0.01	1	1
nitric oxide mediated signal transduction (GO:0007263)	2	0	0	-	< 0.01	1	1
synaptic transmission, dopaminergic (GO:0001963)	5	0	0	-	< 0.01	1	1
regulation of nucleobase-containing compound metabolic process (GO:0019219)	1182	0	0.78	-	< 0.01	1	1
cyclic purine nucleotide metabolic process (GO:0052652)	36	0	0.02	-	< 0.01	1	1
regulation of steroid metabolic process (GO:0019218)	1	0	0	-	< 0.01	1	1
monoacylglycerol catabolic process (GO:0052651)	2	0	0	-	< 0.01	1	1
regulation of fatty acid metabolic process (GO:0019217)	17	0	0.01	-	< 0.01	1	1
regulation of lipid metabolic process (GO:0019216)	37	0	0.02	-	< 0.01	1	1
regulation of short-term neuronal synaptic plasticity (GO:0048172)	1	0	0	-	< 0.01	1	1
protein localization to ciliary membrane (GO:1903441)	9	0	0.01	-	< 0.01	1	1
methylglyoxal metabolic process (GO:0009438)	4	0	0	-	< 0.01	1	1
carnitine metabolic process (GO:0009437)	9	0	0.01	-	< 0.01	1	1
glyoxylate catabolic process (GO:0009436)	1	0	0	-	< 0.01	1	1
NAD biosynthetic process (GO:0009435)	8	0	0.01	-	< 0.01	1	1
carbohydrate derivative transport (GO:1901264)	39	0	0.03	-	< 0.01	1	1
receptor signaling pathway via JAK-STAT (GO:0007259)	2	0	0	-	< 0.01	1	1
anatomical structure homeostasis (GO:0060249)	22	0	0.01	-	< 0.01	1	1
JUN phosphorylation (GO:0007258)	2	0	0	-	< 0.01	1	1
positive regulation of neurotransmitter secretion (GO:0001956)	17	0	0.01	-	< 0.01	1	1
JNK cascade (GO:0007254)	12	0	0.01	-	< 0.01	1	1
regulation of cell-matrix adhesion (GO:0001952)	1	0	0	-	< 0.01	1	1
alditol phosphate metabolic process (GO:0052646)	7	0	0	-	< 0.01	1	1
regulation of long-term neuronal synaptic plasticity (GO:0048169)	1	0	0	-	< 0.01	1	1
regulation of neuronal synaptic plasticity (GO:0048168)	2	0	0	-	< 0.01	1	1
positive regulation of mitotic cytokinetic process (GO:1903438)	2	0	0	-	< 0.01	1	1
antisense RNA metabolic process (GO:0042868)	1	0	0	-	< 0.01	1	1
regulation of synaptic plasticity (GO:0048167)	6	0	0	-	< 0.01	1	1
regulation of mitotic cytokinetic process (GO:1903436)	6	0	0	-	< 0.01	1	1
pyruvate biosynthetic process (GO:0042866)	1	0	0	-	< 0.01	1	1
regulation of TORC1 signaling (GO:1903432)	13	0	0.01	-	< 0.01	1	1
positive regulation of cell maturation (GO:1903431)	6	0	0	-	< 0.01	1	1
negative regulation of cell maturation (GO:1903430)	7	0	0	-	< 0.01	1	1
nucleotide-excision repair involved in interstrand cross-link repair (GO:1901255)	2	0	0	-	< 0.01	1	1
I-kappaB kinase/NF-kappaB signaling (GO:0007249)	2	0	0	-	< 0.01	1	1
regulation of mitotic spindle organization (GO:0060236)	2	0	0	-	< 0.01	1	1
postsynaptic membrane organization (GO:0001941)	6	0	0	-	< 0.01	1	1
positive regulation of presynapse assembly (GO:1905608)	3	0	0	-	< 0.01	1	1
negative regulation of presynapse assembly (GO:1905607)	1	0	0	-	< 0.01	1	1
regulation of presynapse assembly (GO:1905606)	7	0	0	-	< 0.01	1	1
regulation of cell maturation (GO:1903429)	13	0	0.01	-	< 0.01	1	1
negative regulation of reactive oxygen species biosynthetic process (GO:1903427)	2	1	0	+	> 100	0.00197	1
positive regulation of synaptic vesicle recycling (GO:1903423)	1	0	0	-	< 0.01	1	1
regulation of transforming growth factor beta receptor signaling pathway (GO:0017015)	19	0	0.01	-	< 0.01	1	1
L-alanine catabolic process (GO:0042853)	1	0	0	-	< 0.01	1	1
regulation of synaptic vesicle recycling (GO:1903421)	2	0	0	-	< 0.01	1	1
L-alanine metabolic process (GO:0042851)	1	0	0	-	< 0.01	1	1
response to light stimulus (GO:0009416)	36	0	0.02	-	< 0.01	1	1
response to water (GO:0009415)	1	0	0	-	< 0.01	1	1
response to water deprivation (GO:0009414)	1	0	0	-	< 0.01	1	1
response to UV (GO:0009411)	23	0	0.02	-	< 0.01	1	1
response to xenobiotic stimulus (GO:0009410)	59	0	0.04	-	< 0.01	1	1
positive regulation of protein phosphorylation (GO:0001934)	62	0	0.04	-	< 0.01	1	1
negative regulation of protein phosphorylation (GO:0001933)	27	0	0.02	-	< 0.01	1	1
regulation of protein phosphorylation (GO:0001932)	108	0	0.07	-	< 0.01	1	1
osmosensory signaling pathway (GO:0007231)	1	0	0	-	< 0.01	1	1
behavioral response to ethanol (GO:0048149)	3	0	0	-	< 0.01	1	1
protein-tetrapyrrole linkage (GO:0017006)	1	0	0	-	< 0.01	1	1
response to cold (GO:0009409)	3	0	0	-	< 0.01	1	1
cytochrome complex assembly (GO:0017004)	16	0	0.01	-	< 0.01	1	1
response to heat (GO:0009408)	76	0	0.05	-	< 0.01	1	1
protein-heme linkage (GO:0017003)	1	0	0	-	< 0.01	1	1
integrin-mediated signaling pathway (GO:0007229)	12	0	0.01	-	< 0.01	1	1
smoothened signaling pathway (GO:0007224)	4	0	0	-	< 0.01	1	1
positive regulation of nuclear-transcribed mRNA poly(A) tail shortening (GO:0060213)	1	0	0	-	< 0.01	1	1
regulation of nuclear-transcribed mRNA poly(A) tail shortening (GO:0060211)	1	0	0	-	< 0.01	1	1
Notch receptor processing (GO:0007220)	6	0	0	-	< 0.01	1	1
amyloid-beta metabolic process (GO:0050435)	3	0	0	-	< 0.01	1	1
reactive oxygen species biosynthetic process (GO:1903409)	2	0	0	-	< 0.01	1	1
spermatocyte division (GO:0048137)	2	0	0	-	< 0.01	1	1
regulation of catecholamine secretion (GO:0050433)	13	0	0.01	-	< 0.01	1	1
L-lysine transmembrane transport (GO:1903401)	2	0	0	-	< 0.01	1	1
Notch signaling pathway (GO:0007219)	30	0	0.02	-	< 0.01	1	1
neuropeptide signaling pathway (GO:0007218)	139	0	0.09	-	< 0.01	1	1
tachykinin receptor signaling pathway (GO:0007217)	1	0	0	-	< 0.01	1	1
G protein-coupled glutamate receptor signaling pathway (GO:0007216)	5	0	0	-	< 0.01	1	1
glutamate receptor signaling pathway (GO:0007215)	16	0	0.01	-	< 0.01	1	1
gamma-aminobutyric acid signaling pathway (GO:0007214)	3	0	0	-	< 0.01	1	1
G protein-coupled acetylcholine receptor signaling pathway (GO:0007213)	7	0	0	-	< 0.01	1	1
dopamine receptor signaling pathway (GO:0007212)	14	0	0.01	-	< 0.01	1	1
octopamine or tyramine signaling pathway (GO:0007211)	5	0	0	-	< 0.01	1	1
serotonin receptor signaling pathway (GO:0007210)	25	0	0.02	-	< 0.01	1	1
3'-phosphoadenosine 5'-phosphosulfate biosynthetic process (GO:0050428)	1	0	0	-	< 0.01	1	1
3'-phosphoadenosine 5'-phosphosulfate metabolic process (GO:0050427)	1	0	0	-	< 0.01	1	1
endoplasmic reticulum tubular network maintenance (GO:0071788)	1	0	0	-	< 0.01	1	1
pyridoxal phosphate biosynthetic process (GO:0042823)	2	0	0	-	< 0.01	1	1
pyridoxal phosphate metabolic process (GO:0042822)	2	0	0	-	< 0.01	1	1
endoplasmic reticulum tubular network organization (GO:0071786)	4	0	0	-	< 0.01	1	1
positive regulation of neuron death (GO:1901216)	10	0	0.01	-	< 0.01	1	1
negative regulation of neuron death (GO:1901215)	11	0	0.01	-	< 0.01	1	1
regulation of neuron death (GO:1901214)	22	0	0.01	-	< 0.01	1	1
cell killing (GO:0001906)	4	0	0	-	< 0.01	1	1
protein kinase C-activating G protein-coupled receptor signaling pathway (GO:0007205)	5	0	0	-	< 0.01	1	1
positive regulation of cytosolic calcium ion concentration (GO:0007204)	3	0	0	-	< 0.01	1	1
cortical actin cytoskeleton organization (GO:0030866)	24	0	0.02	-	< 0.01	1	1
phospholipase C-activating G protein-coupled receptor signaling pathway (GO:0007200)	5	0	0	-	< 0.01	1	1
cortical cytoskeleton organization (GO:0030865)	29	0	0.02	-	< 0.01	1	1
vitamin B6 biosynthetic process (GO:0042819)	2	0	0	-	< 0.01	1	1
vitamin B6 metabolic process (GO:0042816)	2	0	0	-	< 0.01	1	1
pheromone biosynthetic process (GO:0042811)	6	0	0	-	< 0.01	1	1
pheromone metabolic process (GO:0042810)	6	0	0	-	< 0.01	1	1
response to fibroblast growth factor (GO:0071774)	5	0	0	-	< 0.01	1	1
cellular response to BMP stimulus (GO:0071773)	11	0	0.01	-	< 0.01	1	1
response to BMP (GO:0071772)	11	0	0.01	-	< 0.01	1	1
outer dynein arm assembly (GO:0036158)	1	0	0	-	< 0.01	1	1
negative regulation of epithelial cell differentiation (GO:0030857)	1	0	0	-	< 0.01	1	1
regulation of epithelial cell differentiation (GO:0030856)	5	0	0	-	< 0.01	1	1
epithelial cell differentiation (GO:0030855)	19	0	0.01	-	< 0.01	1	1
nuclear membrane organization (GO:0071763)	13	0	0.01	-	< 0.01	1	1
protein arginylation (GO:0016598)	1	0	0	-	< 0.01	1	1
phosphatidylinositol acyl-chain remodeling (GO:0036149)	6	0	0	-	< 0.01	1	1
meiosis II cell cycle process (GO:0061983)	20	0	0.01	-	< 0.01	1	1
phospholipase C-inhibiting G protein-coupled receptor signaling pathway (GO:0030845)	1	0	0	-	< 0.01	1	1
meiosis I cell cycle process (GO:0061982)	60	0	0.04	-	< 0.01	1	1
positive regulation of actin filament polymerization (GO:0030838)	4	0	0	-	< 0.01	1	1
negative regulation of actin filament polymerization (GO:0030837)	18	0	0.01	-	< 0.01	1	1
positive regulation of actin filament depolymerization (GO:0030836)	2	0	0	-	< 0.01	1	1
negative regulation of actin filament depolymerization (GO:0030835)	14	0	0.01	-	< 0.01	1	1
regulation of actin filament depolymerization (GO:0030834)	17	0	0.01	-	< 0.01	1	1
regulation of actin filament polymerization (GO:0030833)	35	1	0.02	+	43.54	0.0234	1
regulation of actin filament length (GO:0030832)	36	1	0.02	+	42.33	0.024	1
protein deubiquitination (GO:0016579)	42	0	0.03	-	< 0.01	1	1
histone deubiquitination (GO:0016578)	1	0	0	-	< 0.01	1	1
histone demethylation (GO:0016577)	16	0	0.01	-	< 0.01	1	1
DNA strand elongation involved in mitotic DNA replication (GO:1902983)	1	0	0	-	< 0.01	1	1
histone deacetylation (GO:0016575)	24	0	0.02	-	< 0.01	1	1
histone ubiquitination (GO:0016574)	6	0	0	-	< 0.01	1	1
histone acetylation (GO:0016573)	41	0	0.03	-	< 0.01	1	1
histone methylation (GO:0016571)	47	0	0.03	-	< 0.01	1	1
histone modification (GO:0016570)	137	0	0.09	-	< 0.01	1	1
histone H3-K9 trimethylation (GO:0036124)	1	0	0	-	< 0.01	1	1
phosphate-containing compound metabolic process (GO:0006796)	1136	1	0.75	+	1.34	0.536	1
phosphorus metabolic process (GO:0006793)	1151	1	0.76	+	1.32	0.541	1
sulfur compound metabolic process (GO:0006790)	213	0	0.14	-	< 0.01	1	1
mitotic DNA replication termination (GO:1902979)	1	0	0	-	< 0.01	1	1
mitotic DNA replication preinitiation complex assembly (GO:1902977)	1	0	0	-	< 0.01	1	1
mitotic DNA replication initiation (GO:1902975)	5	0	0	-	< 0.01	1	1
protein ubiquitination (GO:0016567)	214	0	0.14	-	< 0.01	1	1
protein import into peroxisome matrix, docking (GO:0016560)	3	0	0	-	< 0.01	1	1
fatty-acyl-CoA catabolic process (GO:0036115)	1	0	0	-	< 0.01	1	1
establishment of protein localization to plasma membrane (GO:0061951)	8	0	0.01	-	< 0.01	1	1
heme A biosynthetic process (GO:0006784)	1	0	0	-	< 0.01	1	1
positive regulation of nucleotide biosynthetic process (GO:0030810)	2	0	0	-	< 0.01	1	1
heme biosynthetic process (GO:0006783)	6	0	0	-	< 0.01	1	1
mitotic DNA replication (GO:1902969)	12	0	0.01	-	< 0.01	1	1
peroxisome fission (GO:0016559)	3	0	0	-	< 0.01	1	1
detoxification of arsenic-containing substance (GO:0071722)	1	0	0	-	< 0.01	1	1
positive regulation of protein localization to early endosome (GO:1902966)	1	0	0	-	< 0.01	1	1
protein import into peroxisome matrix (GO:0016558)	8	0	0.01	-	< 0.01	1	1
regulation of protein localization to early endosome (GO:1902965)	1	0	0	-	< 0.01	1	1
mRNA modification (GO:0016556)	6	0	0	-	< 0.01	1	1
base conversion or substitution editing (GO:0016553)	4	0	0	-	< 0.01	1	1
negative regulation of nucleotide biosynthetic process (GO:0030809)	1	0	0	-	< 0.01	1	1
regulation of nucleotide biosynthetic process (GO:0030808)	4	0	0	-	< 0.01	1	1
porphyrin-containing compound biosynthetic process (GO:0006779)	6	0	0	-	< 0.01	1	1
porphyrin-containing compound metabolic process (GO:0006778)	6	0	0	-	< 0.01	1	1
Mo-molybdopterin cofactor biosynthetic process (GO:0006777)	9	0	0.01	-	< 0.01	1	1
thiamine metabolic process (GO:0006772)	1	0	0	-	< 0.01	1	1
riboflavin metabolic process (GO:0006771)	1	0	0	-	< 0.01	1	1
icosanoid transport (GO:0071715)	10	0	0.01	-	< 0.01	1	1
ER-associated misfolded protein catabolic process (GO:0071712)	7	0	0	-	< 0.01	1	1
basement membrane organization (GO:0071711)	10	0	0.01	-	< 0.01	1	1
protein autoprocessing (GO:0016540)	17	0	0.01	-	< 0.01	1	1
nicotinamide metabolic process (GO:0006769)	2	0	0	-	< 0.01	1	1
water-soluble vitamin metabolic process (GO:0006767)	10	0	0.01	-	< 0.01	1	1
vitamin metabolic process (GO:0006766)	10	0	0.01	-	< 0.01	1	1
folic acid-containing compound metabolic process (GO:0006760)	9	0	0.01	-	< 0.01	1	1
membrane assembly (GO:0071709)	16	0	0.01	-	< 0.01	1	1
nitrogen compound transport (GO:0071705)	580	1	0.38	+	2.63	0.321	1
organic substance metabolic process (GO:0071704)	4258	3	2.79	+	1.07	1	1
protein localization to early endosome (GO:1902946)	2	0	0	-	< 0.01	1	1
photoreceptor cell maintenance (GO:0045494)	1	0	0	-	< 0.01	1	1
ATP generation from ADP (GO:0006757)	24	0	0.02	-	< 0.01	1	1
ATP biosynthetic process (GO:0006754)	23	0	0.02	-	< 0.01	1	1
nucleoside phosphate metabolic process (GO:0006753)	231	1	0.15	+	6.6	0.142	1
glutathione catabolic process (GO:0006751)	7	0	0	-	< 0.01	1	1
glutathione biosynthetic process (GO:0006750)	3	0	0	-	< 0.01	1	1
negative regulation of angiogenesis (GO:0016525)	1	0	0	-	< 0.01	1	1
process utilizing autophagic mechanism (GO:0061919)	86	0	0.06	-	< 0.01	1	1
regulation of alcohol biosynthetic process (GO:1902930)	1	0	0	-	< 0.01	1	1
exosomal secretion (GO:1990182)	1	0	0	-	< 0.01	1	1
mitochondrial tRNA 3'-end processing (GO:1990180)	1	0	0	-	< 0.01	1	1
glutathione metabolic process (GO:0006749)	71	0	0.05	-	< 0.01	1	1
selective autophagy (GO:0061912)	19	0	0.01	-	< 0.01	1	1
FAD biosynthetic process (GO:0006747)	1	0	0	-	< 0.01	1	1
ubiquinone biosynthetic process (GO:0006744)	12	0	0.01	-	< 0.01	1	1
ubiquinone metabolic process (GO:0006743)	12	0	0.01	-	< 0.01	1	1
NADP catabolic process (GO:0006742)	1	0	0	-	< 0.01	1	1
NADP biosynthetic process (GO:0006741)	2	0	0	-	< 0.01	1	1
NADPH regeneration (GO:0006740)	7	0	0	-	< 0.01	1	1
protein localization to actomyosin contractile ring (GO:1990179)	1	0	0	-	< 0.01	1	1
locomotor rhythm (GO:0045475)	2	0	0	-	< 0.01	1	1
regulation of p38MAPK cascade (GO:1900744)	2	0	0	-	< 0.01	1	1
stress response to cadmium ion (GO:1990170)	12	0	0.01	-	< 0.01	1	1
NADP metabolic process (GO:0006739)	12	0	0.01	-	< 0.01	1	1
response to ethanol (GO:0045471)	7	0	0	-	< 0.01	1	1
apical junction assembly (GO:0043297)	3	0	0	-	< 0.01	1	1
NADH regeneration (GO:0006735)	2	0	0	-	< 0.01	1	1
NADH metabolic process (GO:0006734)	6	0	0	-	< 0.01	1	1
one-carbon metabolic process (GO:0006730)	19	0	0.01	-	< 0.01	1	1
mitochondrial protein catabolic process (GO:0035694)	1	0	0	-	< 0.01	1	1
immune system process (GO:0002376)	298	0	0.2	-	< 0.01	1	1
stress response to copper ion (GO:1990169)	8	0	0.01	-	< 0.01	1	1
negative regulation of protein polyubiquitination (GO:1902915)	1	0	0	-	< 0.01	1	1
regulation of protein polyubiquitination (GO:1902914)	1	0	0	-	< 0.01	1	1
tetrahydrobiopterin biosynthetic process (GO:0006729)	4	0	0	-	< 0.01	1	1
cellular aromatic compound metabolic process (GO:0006725)	1354	2	0.89	+	2.25	0.222	1
pharyngeal muscle development (GO:0043282)	11	0	0.01	-	< 0.01	1	1
regulation of cysteine-type endopeptidase activity involved in apoptotic process (GO:0043281)	13	0	0.01	-	< 0.01	1	1
terpenoid metabolic process (GO:0006721)	8	0	0.01	-	< 0.01	1	1
positive regulation of cysteine-type endopeptidase activity involved in apoptotic process (GO:0043280)	10	0	0.01	-	< 0.01	1	1
isoprenoid metabolic process (GO:0006720)	21	0	0.01	-	< 0.01	1	1
positive regulation of supramolecular fiber organization (GO:1902905)	23	0	0.02	-	< 0.01	1	1
negative regulation of supramolecular fiber organization (GO:1902904)	32	0	0.02	-	< 0.01	1	1
regulation of supramolecular fiber organization (GO:1902903)	74	1	0.05	+	20.59	0.0481	1
negative regulation of autophagosome assembly (GO:1902902)	4	0	0	-	< 0.01	1	1
nuclear-transcribed mRNA catabolic process, nonsense-mediated decay (GO:0000184)	17	0	0.01	-	< 0.01	1	1
rDNA heterochromatin formation (GO:0000183)	1	0	0	-	< 0.01	1	1
cell redox homeostasis (GO:0045454)	13	0	0.01	-	< 0.01	1	1
response to alkaloid (GO:0043279)	1	0	0	-	< 0.01	1	1
regulation of molecular function (GO:0065009)	534	0	0.35	-	< 0.01	1	1
regulation of biological quality (GO:0065008)	738	1	0.48	+	2.06	0.39	1
apoptotic cell clearance (GO:0043277)	41	0	0.03	-	< 0.01	1	1
biological regulation (GO:0065007)	4620	3	3.03	-	0.99	1	1
protein-lipid complex assembly (GO:0065005)	3	0	0	-	< 0.01	1	1
protein-DNA complex assembly (GO:0065004)	63	0	0.04	-	< 0.01	1	1
protein-containing complex assembly (GO:0065003)	349	0	0.23	-	< 0.01	1	1
intracellular protein transmembrane transport (GO:0065002)	39	0	0.03	-	< 0.01	1	1
negative regulation of ion transport (GO:0043271)	10	0	0.01	-	< 0.01	1	1
specification of axis polarity (GO:0065001)	21	0	0.01	-	< 0.01	1	1
positive regulation of ion transport (GO:0043270)	26	0	0.02	-	< 0.01	1	1
tricarboxylic acid transmembrane transport (GO:0035674)	2	0	0	-	< 0.01	1	1
galactose catabolic process via UDP-galactose (GO:0033499)	3	0	0	-	< 0.01	1	1
oligopeptide transmembrane transport (GO:0035672)	3	0	0	-	< 0.01	1	1
mitotic cell cycle, embryonic (GO:0045448)	1	0	0	-	< 0.01	1	1
myoblast differentiation (GO:0045445)	1	0	0	-	< 0.01	1	1
regulation of ion transport (GO:0043269)	91	0	0.06	-	< 0.01	1	1
positive regulation of potassium ion transport (GO:0043268)	7	0	0	-	< 0.01	1	1
negative regulation of potassium ion transport (GO:0043267)	1	0	0	-	< 0.01	1	1
regulation of potassium ion transport (GO:0043266)	13	0	0.01	-	< 0.01	1	1
steroid catabolic process (GO:0006706)	1	0	0	-	< 0.01	1	1
androgen biosynthetic process (GO:0006702)	3	0	0	-	< 0.01	1	1
ascorbate homeostasis (GO:0140576)	1	0	0	-	< 0.01	1	1
gas homeostasis (GO:0033483)	2	0	0	-	< 0.01	1	1
extraction of mislocalized protein from mitochondrial outer membrane (GO:0140570)	1	0	0	-	< 0.01	1	1
neuron projection extension (GO:1990138)	21	0	0.01	-	< 0.01	1	1
MAPK cascade (GO:0000165)	44	0	0.03	-	< 0.01	1	1
phosphorelay signal transduction system (GO:0000160)	1	0	0	-	< 0.01	1	1
regulation of carbohydrate biosynthetic process (GO:0043255)	2	0	0	-	< 0.01	1	1
regulation of protein-containing complex assembly (GO:0043254)	59	1	0.04	+	25.83	0.0387	1
sodium-independent organic anion transport (GO:0043252)	6	0	0	-	< 0.01	1	1
extraction of mislocalized protein from membrane (GO:0140568)	1	0	0	-	< 0.01	1	1
S-methylmethionine metabolic process (GO:0033477)	1	0	0	-	< 0.01	1	1
replication fork processing (GO:0031297)	6	0	0	-	< 0.01	1	1
membrane protein intracellular domain proteolysis (GO:0031293)	2	0	0	-	< 0.01	1	1
rRNA modification (GO:0000154)	25	0	0.02	-	< 0.01	1	1
proteasome assembly (GO:0043248)	8	0	0.01	-	< 0.01	1	1
telomere maintenance in response to DNA damage (GO:0043247)	1	0	0	-	< 0.01	1	1
regulation of protein-containing complex disassembly (GO:0043244)	34	0	0.02	-	< 0.01	1	1
positive regulation of protein-containing complex disassembly (GO:0043243)	9	0	0.01	-	< 0.01	1	1
negative regulation of protein-containing complex disassembly (GO:0043242)	18	0	0.01	-	< 0.01	1	1
locomotory exploration behavior (GO:0035641)	3	0	0	-	< 0.01	1	1
exploration behavior (GO:0035640)	3	0	0	-	< 0.01	1	1
ribosome-associated ubiquitin-dependent protein catabolic process (GO:1990116)	3	0	0	-	< 0.01	1	1
positive regulation of guanylate cyclase activity (GO:0031284)	2	0	0	-	< 0.01	1	1
negative regulation of guanylate cyclase activity (GO:0031283)	1	0	0	-	< 0.01	1	1
regulation of guanylate cyclase activity (GO:0031282)	3	0	0	-	< 0.01	1	1
positive regulation of cyclase activity (GO:0031281)	5	0	0	-	< 0.01	1	1
negative regulation of cyclase activity (GO:0031280)	1	0	0	-	< 0.01	1	1
multicellular organismal signaling (GO:0035637)	2	0	0	-	< 0.01	1	1
defense response to symbiont (GO:0140546)	1	0	0	-	< 0.01	1	1
positive regulation of piRNA transcription (GO:0140543)	1	0	0	-	< 0.01	1	1
regulation of piRNA transcription (GO:0140542)	1	0	0	-	< 0.01	1	1
regulation of cyclase activity (GO:0031279)	9	0	0.01	-	< 0.01	1	1
regulation of pseudopodium assembly (GO:0031272)	2	0	0	-	< 0.01	1	1
establishment of mitotic spindle orientation (GO:0000132)	47	0	0.03	-	< 0.01	1	1
ceramide transport (GO:0035627)	3	0	0	-	< 0.01	1	1
ER to Golgi ceramide transport (GO:0035621)	1	0	0	-	< 0.01	1	1
pseudopodium organization (GO:0031268)	2	0	0	-	< 0.01	1	1
negative regulation of transcription by RNA polymerase II (GO:0000122)	115	0	0.08	-	< 0.01	1	1
nonribosomal peptide biosynthetic process (GO:0019184)	5	0	0	-	< 0.01	1	1
reciprocal homologous recombination (GO:0140527)	42	0	0.03	-	< 0.01	1	1
protein side chain deglutamylation (GO:0035610)	1	0	0	-	< 0.01	1	1
response to external biotic stimulus (GO:0043207)	328	0	0.22	-	< 0.01	1	1
C-terminal protein deglutamylation (GO:0035609)	1	0	0	-	< 0.01	1	1
protein deglutamylation (GO:0035608)	2	0	0	-	< 0.01	1	1
response to leucine (GO:0043201)	2	0	0	-	< 0.01	1	1
response to amino acid (GO:0043200)	11	0	0.01	-	< 0.01	1	1
protein deacylation (GO:0035601)	33	0	0.02	-	< 0.01	1	1
tRNA methylthiolation (GO:0035600)	2	0	0	-	< 0.01	1	1
FMN biosynthetic process (GO:0009398)	1	0	0	-	< 0.01	1	1
folic acid-containing compound catabolic process (GO:0009397)	1	0	0	-	< 0.01	1	1
folic acid-containing compound biosynthetic process (GO:0009396)	4	0	0	-	< 0.01	1	1
phospholipid catabolic process (GO:0009395)	17	0	0.01	-	< 0.01	1	1
2'-deoxyribonucleotide metabolic process (GO:0009394)	6	0	0	-	< 0.01	1	1
sulfate assimilation (GO:0000103)	1	0	0	-	< 0.01	1	1
sulfur amino acid transport (GO:0000101)	1	0	0	-	< 0.01	1	1
protein localization to kinetochore involved in kinetochore assembly (GO:1903394)	5	0	0	-	< 0.01	1	1
positive regulation of lipase activity (GO:0060193)	2	0	0	-	< 0.01	1	1
regulation of lipase activity (GO:0060191)	2	0	0	-	< 0.01	1	1
positive regulation of kinetochore assembly (GO:1905561)	4	0	0	-	< 0.01	1	1
G protein-coupled receptor signaling pathway coupled to cGMP nucleotide second messenger (GO:0007199)	2	0	0	-	< 0.01	1	1
adenylate cyclase-inhibiting G protein-coupled acetylcholine receptor signaling pathway (GO:0007197)	1	0	0	-	< 0.01	1	1
adenylate cyclase-inhibiting G protein-coupled glutamate receptor signaling pathway (GO:0007196)	5	0	0	-	< 0.01	1	1
adenylate cyclase-inhibiting dopamine receptor signaling pathway (GO:0007195)	1	0	0	-	< 0.01	1	1
retina homeostasis (GO:0001895)	1	0	0	-	< 0.01	1	1
cell cycle switching (GO:0060184)	5	0	0	-	< 0.01	1	1
tissue homeostasis (GO:0001894)	3	0	0	-	< 0.01	1	1
adenylate cyclase-inhibiting G protein-coupled receptor signaling pathway (GO:0007193)	9	0	0.01	-	< 0.01	1	1
adenylate cyclase-activating dopamine receptor signaling pathway (GO:0007191)	3	0	0	-	< 0.01	1	1
activation of adenylate cyclase activity (GO:0007190)	2	0	0	-	< 0.01	1	1
regulation of mitotic chromosome condensation (GO:1903379)	2	0	0	-	< 0.01	1	1
positive regulation of protein localization to endoplasmic reticulum (GO:1905552)	1	0	0	-	< 0.01	1	1
regulation of protein localization to endoplasmic reticulum (GO:1905550)	1	0	0	-	< 0.01	1	1
positive regulation of endoplasmic reticulum tubular network organization (GO:1903373)	1	0	0	-	< 0.01	1	1
regulation of endoplasmic reticulum tubular network organization (GO:1903371)	1	0	0	-	< 0.01	1	1
adenylate cyclase-activating G protein-coupled receptor signaling pathway (GO:0007189)	20	0	0.01	-	< 0.01	1	1
male mating behavior (GO:0060179)	26	0	0.02	-	< 0.01	1	1
adenylate cyclase-modulating G protein-coupled receptor signaling pathway (GO:0007188)	50	0	0.03	-	< 0.01	1	1
regulation of exocyst localization (GO:0060178)	1	0	0	-	< 0.01	1	1
G protein-coupled receptor signaling pathway, coupled to cyclic nucleotide second messenger (GO:0007187)	19	0	0.01	-	< 0.01	1	1
regulation of formation of translation initiation ternary complex (GO:1901190)	1	0	0	-	< 0.01	1	1
G protein-coupled receptor signaling pathway (GO:0007186)	706	0	0.46	-	< 0.01	1	1
receptor recycling (GO:0001881)	3	0	0	-	< 0.01	1	1
tRNA transcription by RNA polymerase III (GO:0042797)	1	0	0	-	< 0.01	1	1
snRNA transcription by RNA polymerase III (GO:0042796)	9	0	0.01	-	< 0.01	1	1
snRNA transcription by RNA polymerase II (GO:0042795)	10	0	0.01	-	< 0.01	1	1
5S class rRNA transcription by RNA polymerase III (GO:0042791)	1	0	0	-	< 0.01	1	1
protein localization to basolateral plasma membrane (GO:1903361)	7	0	0	-	< 0.01	1	1
nucleolar large rRNA transcription by RNA polymerase I (GO:0042790)	3	0	0	-	< 0.01	1	1
positive regulation of ERBB signaling pathway (GO:1901186)	2	0	0	-	< 0.01	1	1
negative regulation of ERBB signaling pathway (GO:1901185)	7	0	0	-	< 0.01	1	1
regulation of ERBB signaling pathway (GO:1901184)	12	0	0.01	-	< 0.01	1	1
transforming growth factor beta receptor signaling pathway (GO:0007179)	23	0	0.02	-	< 0.01	1	1
negative regulation of adenosine receptor signaling pathway (GO:0060169)	1	0	0	-	< 0.01	1	1
transmembrane receptor protein serine/threonine kinase signaling pathway (GO:0007178)	32	0	0.02	-	< 0.01	1	1
post-translational protein targeting to membrane, translocation (GO:0031204)	5	0	0	-	< 0.01	1	1
regulation of adenosine receptor signaling pathway (GO:0060167)	1	0	0	-	< 0.01	1	1
regulation of epidermal growth factor-activated receptor activity (GO:0007176)	1	0	0	-	< 0.01	1	1
negative regulation of epidermal growth factor-activated receptor activity (GO:0007175)	1	0	0	-	< 0.01	1	1
epidermal growth factor receptor signaling pathway (GO:0007173)	7	0	0	-	< 0.01	1	1
signal complex assembly (GO:0007172)	1	0	0	-	< 0.01	1	1
activation of transmembrane receptor protein tyrosine kinase activity (GO:0007171)	3	0	0	-	< 0.01	1	1
negative regulation of dopamine receptor signaling pathway (GO:0060160)	1	0	0	-	< 0.01	1	1
mRNA transcription by RNA polymerase II (GO:0042789)	2	0	0	-	< 0.01	1	1
regulation of Golgi organization (GO:1903358)	5	0	0	-	< 0.01	1	1
positive regulation of distal tip cell migration (GO:1903356)	18	0	0.01	-	< 0.01	1	1
negative regulation of distal tip cell migration (GO:1903355)	3	0	0	-	< 0.01	1	1
regulation of distal tip cell migration (GO:1903354)	28	0	0.02	-	< 0.01	1	1
L-ornithine transmembrane transport (GO:1903352)	4	0	0	-	< 0.01	1	1
cellular response to dopamine (GO:1903351)	34	0	0.02	-	< 0.01	1	1
tRNA 3'-end processing (GO:0042780)	2	0	0	-	< 0.01	1	1
response to dopamine (GO:1903350)	34	0	0.02	-	< 0.01	1	1
transmembrane receptor protein tyrosine kinase signaling pathway (GO:0007169)	112	0	0.07	-	< 0.01	1	1
regulation of dopamine receptor signaling pathway (GO:0060159)	1	0	0	-	< 0.01	1	1
receptor guanylyl cyclase signaling pathway (GO:0007168)	30	0	0.02	-	< 0.01	1	1
phospholipase C-activating dopamine receptor signaling pathway (GO:0060158)	1	0	0	-	< 0.01	1	1
enzyme-linked receptor protein signaling pathway (GO:0007167)	173	0	0.11	-	< 0.01	1	1
cell surface receptor signaling pathway (GO:0007166)	334	0	0.22	-	< 0.01	1	1
signal transduction (GO:0007165)	1832	0	1.2	-	< 0.01	0.625	1
establishment of tissue polarity (GO:0007164)	2	0	0	-	< 0.01	1	1
establishment or maintenance of cell polarity (GO:0007163)	99	0	0.06	-	< 0.01	1	1
negative regulation of cell adhesion (GO:0007162)	3	0	0	-	< 0.01	1	1
cell-matrix adhesion (GO:0007160)	12	0	0.01	-	< 0.01	1	1
tRNA 3'-trailer cleavage (GO:0042779)	1	0	0	-	< 0.01	1	1
proton motive force-driven mitochondrial ATP synthesis (GO:0042776)	7	0	0	-	< 0.01	1	1
mitochondrial ATP synthesis coupled electron transport (GO:0042775)	54	0	0.04	-	< 0.01	1	1
ATP synthesis coupled electron transport (GO:0042773)	54	0	0.04	-	< 0.01	1	1
intrinsic apoptotic signaling pathway in response to DNA damage by p53 class mediator (GO:0042771)	6	0	0	-	< 0.01	1	1
regulation of meiotic DNA double-strand break formation (GO:1903341)	1	0	0	-	< 0.01	1	1
signal transduction in response to DNA damage (GO:0042770)	35	0	0.02	-	< 0.01	1	1
negative regulation of post-transcriptional gene silencing (GO:0060149)	4	0	0	-	< 0.01	1	1
primary amino compound biosynthetic process (GO:1901162)	10	0	0.01	-	< 0.01	1	1
neuron cell-cell adhesion (GO:0007158)	2	0	0	-	< 0.01	1	1
positive regulation of post-transcriptional gene silencing (GO:0060148)	6	0	0	-	< 0.01	1	1
primary amino compound catabolic process (GO:1901161)	1	0	0	-	< 0.01	1	1
heterophilic cell-cell adhesion via plasma membrane cell adhesion molecules (GO:0007157)	2	0	0	-	< 0.01	1	1
regulation of post-transcriptional gene silencing (GO:0060147)	13	0	0.01	-	< 0.01	1	1
primary amino compound metabolic process (GO:1901160)	15	0	0.01	-	< 0.01	1	1
homophilic cell adhesion via plasma membrane adhesion molecules (GO:0007156)	24	0	0.02	-	< 0.01	1	1
cell adhesion (GO:0007155)	97	0	0.06	-	< 0.01	1	1
cell communication (GO:0007154)	1963	0	1.29	-	< 0.01	0.632	1
regulation of endopeptidase activity (GO:0052548)	98	0	0.06	-	< 0.01	1	1
cell part morphogenesis (GO:0032990)	161	0	0.11	-	< 0.01	1	1
regulation of peptidase activity (GO:0052547)	108	0	0.07	-	< 0.01	1	1
regulation of syncytium formation by plasma membrane fusion (GO:0060142)	4	0	0	-	< 0.01	1	1
positive regulation of fertilization (GO:1905516)	11	0	0.01	-	< 0.01	1	1
non-motile cilium assembly (GO:1905515)	36	0	0.02	-	< 0.01	1	1
male somatic sex determination (GO:0019102)	3	0	0	-	< 0.01	1	1
female somatic sex determination (GO:0019101)	1	0	0	-	< 0.01	1	1
male germ-line sex determination (GO:0019100)	3	0	0	-	< 0.01	1	1
very long-chain fatty acid biosynthetic process (GO:0042761)	12	0	0.01	-	< 0.01	1	1
very long-chain fatty acid catabolic process (GO:0042760)	5	0	0	-	< 0.01	1	1
cellular component morphogenesis (GO:0032989)	201	0	0.13	-	< 0.01	1	1
ribonucleoprotein complex disassembly (GO:0032988)	4	0	0	-	< 0.01	1	1
protein-DNA complex disassembly (GO:0032986)	2	0	0	-	< 0.01	1	1
female meiosis II (GO:0007147)	1	0	0	-	< 0.01	1	1
protein-containing complex disassembly (GO:0032984)	41	0	0.03	-	< 0.01	1	1
phagolysosome assembly (GO:0001845)	9	0	0.01	-	< 0.01	1	1
female meiosis I (GO:0007144)	1	0	0	-	< 0.01	1	1
female meiotic nuclear division (GO:0007143)	24	0	0.02	-	< 0.01	1	1
mitochondrial respiratory chain complex I assembly (GO:0032981)	14	0	0.01	-	< 0.01	1	1
male meiosis I (GO:0007141)	1	0	0	-	< 0.01	1	1
male meiotic nuclear division (GO:0007140)	10	0	0.01	-	< 0.01	1	1
protein localization to microtubule organizing center (GO:1905508)	3	0	0	-	< 0.01	1	1
long-chain fatty acid biosynthetic process (GO:0042759)	4	0	0	-	< 0.01	1	1
eating behavior (GO:0042755)	16	0	0.01	-	< 0.01	1	1
regulation of circadian rhythm (GO:0042752)	3	0	0	-	< 0.01	1	1
positive regulation of protein modification by small protein conjugation or removal (GO:1903322)	8	0	0.01	-	< 0.01	1	1
negative regulation of protein modification by small protein conjugation or removal (GO:1903321)	2	0	0	-	< 0.01	1	1
regulation of protein modification by small protein conjugation or removal (GO:1903320)	17	0	0.01	-	< 0.01	1	1
response to radiation (GO:0009314)	61	0	0.04	-	< 0.01	1	1
protein insertion into mitochondrial inner membrane from matrix (GO:0032979)	4	0	0	-	< 0.01	1	1
oligosaccharide catabolic process (GO:0009313)	5	0	0	-	< 0.01	1	1
protein insertion into membrane from inner side (GO:0032978)	4	0	0	-	< 0.01	1	1
oligosaccharide biosynthetic process (GO:0009312)	6	0	0	-	< 0.01	1	1
insulin metabolic process (GO:1901142)	2	0	0	-	< 0.01	1	1
oligosaccharide metabolic process (GO:0009311)	14	0	0.01	-	< 0.01	1	1
amine catabolic process (GO:0009310)	1	0	0	-	< 0.01	1	1
meiosis II (GO:0007135)	19	0	0.01	-	< 0.01	1	1
regulation of muscle filament sliding (GO:0032971)	1	0	0	-	< 0.01	1	1
regulation of actin filament-based process (GO:0032970)	76	1	0.05	+	20.05	0.0493	1
reciprocal meiotic recombination (GO:0007131)	42	0	0.03	-	< 0.01	1	1
synaptonemal complex assembly (GO:0007130)	6	0	0	-	< 0.01	1	1
germ cell proliferation (GO:0036093)	16	0	0.01	-	< 0.01	1	1
phosphatidylinositol-3-phosphate biosynthetic process (GO:0036092)	7	0	0	-	< 0.01	1	1
cleavage furrow ingression (GO:0036090)	2	0	0	-	< 0.01	1	1
regulation of circadian sleep/wake cycle (GO:0042749)	2	0	0	-	< 0.01	1	1
positive regulation of protein maturation (GO:1903319)	4	0	0	-	< 0.01	1	1
negative regulation of protein maturation (GO:1903318)	3	0	0	-	< 0.01	1	1
regulation of protein maturation (GO:1903317)	9	0	0.01	-	< 0.01	1	1
hydrogen peroxide catabolic process (GO:0042744)	6	0	0	-	< 0.01	1	1
hydrogen peroxide metabolic process (GO:0042743)	9	0	0.01	-	< 0.01	1	1
positive regulation of mRNA metabolic process (GO:1903313)	31	0	0.02	-	< 0.01	1	1
amine biosynthetic process (GO:0009309)	10	0	0.01	-	< 0.01	1	1
defense response to bacterium (GO:0042742)	69	0	0.05	-	< 0.01	1	1
negative regulation of mRNA metabolic process (GO:1903312)	6	0	0	-	< 0.01	1	1
amine metabolic process (GO:0009308)	31	0	0.02	-	< 0.01	1	1
regulation of mRNA metabolic process (GO:1903311)	88	0	0.06	-	< 0.01	1	1
carbohydrate derivative biosynthetic process (GO:1901137)	353	2	0.23	+	8.63	0.0219	1
protein secretion (GO:0009306)	19	0	0.01	-	< 0.01	1	1
carbohydrate derivative catabolic process (GO:1901136)	71	1	0.05	+	21.46	0.0462	1
carbohydrate derivative metabolic process (GO:1901135)	510	2	0.33	+	5.98	0.043	1
tRNA transcription (GO:0009304)	1	0	0	-	< 0.01	1	1
rRNA transcription (GO:0009303)	4	0	0	-	< 0.01	1	1
positive regulation of transcription elongation by RNA polymerase II (GO:0032968)	7	0	0	-	< 0.01	1	1
homologous chromosome pairing at meiosis (GO:0007129)	18	0	0.01	-	< 0.01	1	1
snRNA transcription (GO:0009301)	10	0	0.01	-	< 0.01	1	1
meiosis I (GO:0007127)	53	0	0.03	-	< 0.01	1	1
collagen biosynthetic process (GO:0032964)	2	0	0	-	< 0.01	1	1
collagen metabolic process (GO:0032963)	11	0	0.01	-	< 0.01	1	1
cleavage furrow formation (GO:0036089)	1	0	0	-	< 0.01	1	1
GDP-fucose import into Golgi lumen (GO:0036085)	2	0	0	-	< 0.01	1	1
serotonin secretion (GO:0001820)	2	0	0	-	< 0.01	1	1
negative regulation of regulated secretory pathway (GO:1903306)	1	0	0	-	< 0.01	1	1
regulation of regulated secretory pathway (GO:1903305)	15	0	0.01	-	< 0.01	1	1
D-xylose metabolic process (GO:0042732)	2	0	0	-	< 0.01	1	1
anatomical structure maturation (GO:0071695)	38	0	0.02	-	< 0.01	1	1
protein localization to extracellular region (GO:0071692)	19	0	0.01	-	< 0.01	1	1
inositol phosphate biosynthetic process (GO:0032958)	7	0	0	-	< 0.01	1	1
positive regulation of cytokine production (GO:0001819)	1	0	0	-	< 0.01	1	1
regulation of actin cytoskeleton organization (GO:0032956)	72	1	0.05	+	21.17	0.0468	1
negative regulation of cytokine production (GO:0001818)	1	0	0	-	< 0.01	1	1
regulation of division septum assembly (GO:0032955)	1	0	0	-	< 0.01	1	1
regulation of cytokine production (GO:0001817)	2	0	0	-	< 0.01	1	1
regulation of cytokinetic process (GO:0032954)	11	0	0.01	-	< 0.01	1	1
meiosis II cytokinesis (GO:0007111)	1	0	0	-	< 0.01	1	1
negative regulation of phagocytosis, engulfment (GO:0060101)	7	0	0	-	< 0.01	1	1
meiosis I cytokinesis (GO:0007110)	1	0	0	-	< 0.01	1	1
positive regulation of phagocytosis, engulfment (GO:0060100)	17	0	0.01	-	< 0.01	1	1
N-glycan fucosylation (GO:0036071)	1	0	0	-	< 0.01	1	1
flavin-containing compound biosynthetic process (GO:0042727)	2	0	0	-	< 0.01	1	1
positive regulation of mRNA splicing, via spliceosome (GO:0048026)	1	0	0	-	< 0.01	1	1
flavin-containing compound metabolic process (GO:0042726)	2	0	0	-	< 0.01	1	1
negative regulation of mRNA splicing, via spliceosome (GO:0048025)	1	0	0	-	< 0.01	1	1
regulation of mRNA splicing, via spliceosome (GO:0048024)	43	0	0.03	-	< 0.01	1	1
muscle thin filament assembly (GO:0071689)	5	0	0	-	< 0.01	1	1
thiamine-containing compound biosynthetic process (GO:0042724)	1	0	0	-	< 0.01	1	1
striated muscle myosin thick filament assembly (GO:0071688)	9	0	0.01	-	< 0.01	1	1
thiamine-containing compound metabolic process (GO:0042723)	1	0	0	-	< 0.01	1	1
organism emergence from protective structure (GO:0071684)	2	0	0	-	< 0.01	1	1
membrane addition at site of cytokinesis (GO:0007107)	1	0	0	-	< 0.01	1	1
secretion by cell (GO:0032940)	88	0	0.06	-	< 0.01	1	1
protein O-linked fucosylation (GO:0036066)	4	0	0	-	< 0.01	1	1
fucosylation (GO:0036065)	42	0	0.03	-	< 0.01	1	1
mitotic centrosome separation (GO:0007100)	3	0	0	-	< 0.01	1	1
inositol lipid-mediated signaling (GO:0048017)	13	0	0.01	-	< 0.01	1	1
inositol phosphate-mediated signaling (GO:0048016)	3	0	0	-	< 0.01	1	1
phosphatidylinositol-mediated signaling (GO:0048015)	11	0	0.01	-	< 0.01	1	1
dosage compensation complex assembly involved in dosage compensation by hypoactivation of X chromosome (GO:0042715)	1	0	0	-	< 0.01	1	1
commissural neuron axon guidance (GO:0071679)	2	0	0	-	< 0.01	1	1
dosage compensation complex assembly (GO:0042714)	1	0	0	-	< 0.01	1	1
ephrin receptor signaling pathway (GO:0048013)	6	0	0	-	< 0.01	1	1
sperm ejaculation (GO:0042713)	1	0	0	-	< 0.01	1	1
SREBP signaling pathway (GO:0032933)	2	0	0	-	< 0.01	1	1
insulin-like growth factor receptor signaling pathway (GO:0048009)	2	0	0	-	< 0.01	1	1
antigen processing and presentation of peptide antigen (GO:0048002)	2	0	0	-	< 0.01	1	1
activin receptor signaling pathway (GO:0032924)	2	0	0	-	< 0.01	1	1
circadian regulation of gene expression (GO:0032922)	1	0	0	-	< 0.01	1	1
peptide hormone processing (GO:0016486)	3	0	0	-	< 0.01	1	1
negative regulation of miRNA transcription (GO:1902894)	1	0	0	-	< 0.01	1	1
protein processing (GO:0016485)	86	0	0.06	-	< 0.01	1	1
regulation of miRNA transcription (GO:1902893)	1	0	0	-	< 0.01	1	1
cytosolic transport (GO:0016482)	36	0	0.02	-	< 0.01	1	1
negative regulation of transcription by RNA polymerase III (GO:0016480)	2	0	0	-	< 0.01	1	1
sequestering of triglyceride (GO:0030730)	1	0	0	-	< 0.01	1	1
negative regulation of transcription by RNA polymerase I (GO:0016479)	2	0	0	-	< 0.01	1	1
cell migration (GO:0016477)	112	1	0.07	+	13.61	0.0716	1
regulation of embryonic cell shape (GO:0016476)	3	0	0	-	< 0.01	1	1
positive regulation of response to oxidative stress (GO:1902884)	32	0	0.02	-	< 0.01	1	1
negative regulation of response to oxidative stress (GO:1902883)	4	0	0	-	< 0.01	1	1
regulation of response to oxidative stress (GO:1902882)	43	0	0.03	-	< 0.01	1	1
TORC2 signaling (GO:0038203)	3	0	0	-	< 0.01	1	1
TORC1 signaling (GO:0038202)	2	0	0	-	< 0.01	1	1
ovulation (GO:0030728)	13	0	0.01	-	< 0.01	1	1
cholesterol biosynthetic process (GO:0006695)	4	0	0	-	< 0.01	1	1
steroid biosynthetic process (GO:0006694)	23	0	0.02	-	< 0.01	1	1
prostaglandin metabolic process (GO:0006693)	2	0	0	-	< 0.01	1	1
prostanoid metabolic process (GO:0006692)	2	0	0	-	< 0.01	1	1
icosanoid metabolic process (GO:0006690)	3	0	0	-	< 0.01	1	1
P granule organization (GO:0030719)	18	0	0.01	-	< 0.01	1	1
germ-line stem cell population maintenance (GO:0030718)	2	0	0	-	< 0.01	1	1
oocyte fate determination (GO:0030716)	3	0	0	-	< 0.01	1	1
regulation of neuroblast migration (GO:0061853)	1	0	0	-	< 0.01	1	1
ganglioside catabolic process (GO:0006689)	2	0	0	-	< 0.01	1	1
glycosphingolipid biosynthetic process (GO:0006688)	5	0	0	-	< 0.01	1	1
glycosphingolipid metabolic process (GO:0006687)	15	0	0.01	-	< 0.01	1	1
sphingomyelin biosynthetic process (GO:0006686)	5	0	0	-	< 0.01	1	1
sphingomyelin catabolic process (GO:0006685)	4	0	0	-	< 0.01	1	1
protein localization to endosome (GO:0036010)	3	0	0	-	< 0.01	1	1
sphingomyelin metabolic process (GO:0006684)	10	0	0.01	-	< 0.01	1	1
galactosylceramide catabolic process (GO:0006683)	1	0	0	-	< 0.01	1	1
galactosylceramide metabolic process (GO:0006681)	1	0	0	-	< 0.01	1	1
glucosylceramide catabolic process (GO:0006680)	6	0	0	-	< 0.01	1	1
glucosylceramide biosynthetic process (GO:0006679)	4	0	0	-	< 0.01	1	1
cytoskeleton-dependent intracellular transport (GO:0030705)	65	0	0.04	-	< 0.01	1	1
microtubule organizing center localization (GO:0061842)	16	0	0.01	-	< 0.01	1	1
glucosylceramide metabolic process (GO:0006678)	10	0	0.01	-	< 0.01	1	1
positive regulation of transcription from RNA polymerase II promoter in response to stress (GO:0036003)	6	0	0	-	< 0.01	1	1
glycosylceramide metabolic process (GO:0006677)	12	0	0.01	-	< 0.01	1	1
eggshell formation (GO:0030703)	17	0	0.01	-	< 0.01	1	1
ceramide metabolic process (GO:0006672)	35	0	0.02	-	< 0.01	1	1
sphingosine metabolic process (GO:0006670)	5	0	0	-	< 0.01	1	1
acyl-CoA biosynthetic process (GO:0071616)	11	0	0.01	-	< 0.01	1	1
positive regulation of non-motile cilium assembly (GO:1902857)	3	0	0	-	< 0.01	1	1
negative regulation of non-motile cilium assembly (GO:1902856)	3	0	0	-	< 0.01	1	1
regulation of non-motile cilium assembly (GO:1902855)	6	0	0	-	< 0.01	1	1
neuropeptide processing (GO:0061837)	3	0	0	-	< 0.01	1	1
microtubule cytoskeleton organization involved in mitosis (GO:1902850)	97	0	0.06	-	< 0.01	1	1
post-transcriptional gene silencing (GO:0016441)	42	0	0.03	-	< 0.01	1	1
3-keto-sphinganine metabolic process (GO:0006666)	1	0	0	-	< 0.01	1	1
sphingolipid metabolic process (GO:0006665)	58	0	0.04	-	< 0.01	1	1
glycolipid metabolic process (GO:0006664)	52	0	0.03	-	< 0.01	1	1
glycerol ether metabolic process (GO:0006662)	3	0	0	-	< 0.01	1	1
phosphatidylinositol biosynthetic process (GO:0006661)	58	0	0.04	-	< 0.01	1	1
phosphatidylserine catabolic process (GO:0006660)	2	0	0	-	< 0.01	1	1
regulation of neuronal signal transduction (GO:1902847)	3	0	0	-	< 0.01	1	1
positive regulation of mitotic spindle elongation (GO:1902846)	1	0	0	-	< 0.01	1	1
negative regulation of mitotic spindle elongation (GO:1902845)	2	0	0	-	< 0.01	1	1
negative regulation of netrin-activated signaling pathway (GO:1902842)	1	0	0	-	< 0.01	1	1
regulation of netrin-activated signaling pathway (GO:1902841)	1	0	0	-	< 0.01	1	1
phosphatidylserine biosynthetic process (GO:0006659)	3	0	0	-	< 0.01	1	1
phosphatidylserine metabolic process (GO:0006658)	5	0	0	-	< 0.01	1	1
CDP-choline pathway (GO:0006657)	10	0	0.01	-	< 0.01	1	1
phosphatidylcholine biosynthetic process (GO:0006656)	13	0	0.01	-	< 0.01	1	1
phosphatidylglycerol biosynthetic process (GO:0006655)	4	0	0	-	< 0.01	1	1
phosphatidic acid biosynthetic process (GO:0006654)	8	0	0.01	-	< 0.01	1	1
glycerophospholipid metabolic process (GO:0006650)	124	0	0.08	-	< 0.01	1	1
endoplasmic reticulum-plasma membrane tethering (GO:0061817)	7	0	0	-	< 0.01	1	1
phosphatidylethanolamine biosynthetic process (GO:0006646)	14	0	0.01	-	< 0.01	1	1
phospholipid metabolic process (GO:0006644)	176	0	0.12	-	< 0.01	1	1
membrane lipid metabolic process (GO:0006643)	96	0	0.06	-	< 0.01	1	1
triglyceride metabolic process (GO:0006641)	20	0	0.01	-	< 0.01	1	1
polyuridylation-dependent mRNA catabolic process (GO:1990074)	1	0	0	-	< 0.01	1	1
acylglycerol metabolic process (GO:0006639)	27	0	0.02	-	< 0.01	1	1
neutral lipid metabolic process (GO:0006638)	27	0	0.02	-	< 0.01	1	1
acyl-CoA metabolic process (GO:0006637)	42	0	0.03	-	< 0.01	1	1
unsaturated fatty acid biosynthetic process (GO:0006636)	9	0	0.01	-	< 0.01	1	1
fatty acid beta-oxidation (GO:0006635)	43	0	0.03	-	< 0.01	1	1
fatty acid biosynthetic process (GO:0006633)	47	0	0.03	-	< 0.01	1	1
fatty acid metabolic process (GO:0006631)	162	0	0.11	-	< 0.01	1	1
establishment of protein localization to extracellular region (GO:0035592)	19	0	0.01	-	< 0.01	1	1
sulfur amino acid catabolic process (GO:0000098)	1	0	0	-	< 0.01	1	1
sulfur amino acid biosynthetic process (GO:0000097)	24	0	0.02	-	< 0.01	1	1
sulfur amino acid metabolic process (GO:0000096)	31	0	0.02	-	< 0.01	1	1
lipid metabolic process (GO:0006629)	541	0	0.36	-	< 0.01	1	1
protein processing involved in protein targeting to mitochondrion (GO:0006627)	5	0	0	-	< 0.01	1	1
protein targeting to mitochondrion (GO:0006626)	34	0	0.02	-	< 0.01	1	1
protein targeting to peroxisome (GO:0006625)	13	0	0.01	-	< 0.01	1	1
vacuolar protein processing (GO:0006624)	4	0	0	-	< 0.01	1	1
protein targeting to vacuole (GO:0006623)	9	0	0.01	-	< 0.01	1	1
protein retention in ER lumen (GO:0006621)	4	0	0	-	< 0.01	1	1
post-translational protein targeting to endoplasmic reticulum membrane (GO:0006620)	7	0	0	-	< 0.01	1	1
sequestering of extracellular ligand from receptor (GO:0035581)	1	0	0	-	< 0.01	1	1
positive regulation of cell cycle G1/S phase transition (GO:1902808)	3	0	0	-	< 0.01	1	1
negative regulation of cell cycle G1/S phase transition (GO:1902807)	7	0	0	-	< 0.01	1	1
regulation of cell cycle G1/S phase transition (GO:1902806)	11	0	0.01	-	< 0.01	1	1
positive regulation of synaptic vesicle transport (GO:1902805)	3	0	0	-	< 0.01	1	1
negative regulation of synaptic vesicle transport (GO:1902804)	1	0	0	-	< 0.01	1	1
regulation of synaptic vesicle transport (GO:1902803)	5	0	0	-	< 0.01	1	1
G2/M transition of mitotic cell cycle (GO:0000086)	6	0	0	-	< 0.01	1	1
regulation of transcription involved in G1/S transition of mitotic cell cycle (GO:0000083)	4	0	0	-	< 0.01	1	1
G1/S transition of mitotic cell cycle (GO:0000082)	10	0	0.01	-	< 0.01	1	1
SRP-dependent cotranslational protein targeting to membrane, signal sequence recognition (GO:0006617)	1	0	0	-	< 0.01	1	1
acetate ester biosynthetic process (GO:1900620)	2	0	0	-	< 0.01	1	1
SRP-dependent cotranslational protein targeting to membrane, translocation (GO:0006616)	4	0	0	-	< 0.01	1	1
nucleoside salvage (GO:0043174)	5	0	0	-	< 0.01	1	1
SRP-dependent cotranslational protein targeting to membrane (GO:0006614)	12	0	0.01	-	< 0.01	1	1
nucleotide salvage (GO:0043173)	10	0	0.01	-	< 0.01	1	1
cotranslational protein targeting to membrane (GO:0006613)	12	0	0.01	-	< 0.01	1	1
protein targeting to membrane (GO:0006612)	37	0	0.02	-	< 0.01	1	1
peptide catabolic process (GO:0043171)	25	0	0.02	-	< 0.01	1	1
protein export from nucleus (GO:0006611)	8	0	0.01	-	< 0.01	1	1
macromolecule metabolic process (GO:0043170)	3183	2	2.09	-	0.96	1	1
L-proline biosynthetic process (GO:0055129)	4	0	0	-	< 0.01	1	1
beta-alanine biosynthetic process via 3-ureidopropionate (GO:0033396)	1	0	0	-	< 0.01	1	1
digestive system development (GO:0055123)	90	1	0.06	+	16.93	0.0581	1
activation of immune response (GO:0002253)	4	0	0	-	< 0.01	1	1
regulation of cyclin-dependent protein serine/threonine kinase activity (GO:0000079)	28	0	0.02	-	< 0.01	1	1
anterograde neuronal dense core vesicle transport (GO:1990048)	1	0	0	-	< 0.01	1	1
DNA damage checkpoint signaling (GO:0000077)	33	0	0.02	-	< 0.01	1	1
adaptive immune response (GO:0002250)	3	0	0	-	< 0.01	1	1
DNA replication checkpoint signaling (GO:0000076)	14	0	0.01	-	< 0.01	1	1
acetate ester metabolic process (GO:1900619)	5	0	0	-	< 0.01	1	1
cell cycle checkpoint signaling (GO:0000075)	54	0	0.04	-	< 0.01	1	1
mitotic sister chromatid segregation (GO:0000070)	66	0	0.04	-	< 0.01	1	1
DNA repair complex assembly (GO:0090735)	3	0	0	-	< 0.01	1	1
NLS-bearing protein import into nucleus (GO:0006607)	6	0	0	-	< 0.01	1	1
protein import into nucleus (GO:0006606)	35	0	0.02	-	< 0.01	1	1
protein targeting (GO:0006605)	95	0	0.06	-	< 0.01	1	1
phosphocreatine metabolic process (GO:0006603)	6	0	0	-	< 0.01	1	1
non-canonical Wnt signaling pathway (GO:0035567)	13	0	0.01	-	< 0.01	1	1
ubiquitin-dependent protein catabolic process via the multivesicular body sorting pathway (GO:0043162)	9	0	0.01	-	< 0.01	1	1
proteasome-mediated ubiquitin-dependent protein catabolic process (GO:0043161)	159	0	0.1	-	< 0.01	1	1
putrescine biosynthetic process from ornithine (GO:0033387)	1	0	0	-	< 0.01	1	1
entry into diapause (GO:0055115)	17	0	0.01	-	< 0.01	1	1
farnesyl diphosphate metabolic process (GO:0045338)	2	0	0	-	< 0.01	1	1
farnesyl diphosphate biosynthetic process (GO:0045337)	2	0	0	-	< 0.01	1	1
cellular respiration (GO:0045333)	88	0	0.06	-	< 0.01	1	1
phospholipid translocation (GO:0045332)	15	0	0.01	-	< 0.01	1	1
positive regulation of brood size (GO:0090727)	12	0	0.01	-	< 0.01	1	1
negative regulation of cysteine-type endopeptidase activity involved in apoptotic process (GO:0043154)	5	0	0	-	< 0.01	1	1
entrainment of circadian clock by photoperiod (GO:0043153)	1	0	0	-	< 0.01	1	1
intracellular signal transduction (GO:0035556)	353	0	0.23	-	< 0.01	1	1
integrated stress response signaling (GO:0140467)	23	0	0.02	-	< 0.01	1	1
oxidative single-stranded DNA demethylation (GO:0035552)	1	0	0	-	< 0.01	1	1
protein initiator methionine removal involved in protein maturation (GO:0035551)	4	0	0	-	< 0.01	1	1
response to molecule of bacterial origin (GO:0002237)	1	0	0	-	< 0.01	1	1
positive regulation of defense response to virus by host (GO:0002230)	1	0	0	-	< 0.01	1	1
carnitine biosynthetic process (GO:0045329)	2	0	0	-	< 0.01	1	1
ribosomal small subunit export from nucleus (GO:0000056)	3	0	0	-	< 0.01	1	1
ribosomal large subunit export from nucleus (GO:0000055)	4	0	0	-	< 0.01	1	1
ribosomal subunit export from nucleus (GO:0000054)	10	0	0.01	-	< 0.01	1	1
late endosome to vacuole transport (GO:0045324)	20	0	0.01	-	< 0.01	1	1
urea cycle (GO:0000050)	1	0	0	-	< 0.01	1	1
leukocyte activation (GO:0045321)	1	0	0	-	< 0.01	1	1
sno(s)RNA processing (GO:0043144)	10	0	0.01	-	< 0.01	1	1
electron transport coupled proton transport (GO:0015990)	4	0	0	-	< 0.01	1	1
determination of left/right asymmetry in nervous system (GO:0035545)	11	0	0.01	-	< 0.01	1	1
protein localization to organelle (GO:0033365)	232	0	0.15	-	< 0.01	1	1
secretory granule organization (GO:0033363)	5	0	0	-	< 0.01	1	1
positive regulation of antimicrobial peptide production (GO:0002225)	3	0	0	-	< 0.01	1	1
autophagosome assembly (GO:0000045)	29	0	0.02	-	< 0.01	1	1
transition metal ion transport (GO:0000041)	59	0	0.04	-	< 0.01	1	1
energy coupled proton transmembrane transport, against electrochemical gradient (GO:0015988)	5	0	0	-	< 0.01	1	1
proton motive force-driven ATP synthesis (GO:0015986)	21	0	0.01	-	< 0.01	1	1
DNA replication, removal of RNA primer (GO:0043137)	9	0	0.01	-	< 0.01	1	1
regulation of hindgut contraction (GO:0043134)	1	0	0	-	< 0.01	1	1
energy derivation by oxidation of organic compounds (GO:0015980)	107	0	0.07	-	< 0.01	1	1
signaling receptor ligand precursor processing (GO:0140448)	5	0	0	-	< 0.01	1	1
regulation of stem cell proliferation (GO:0072091)	6	0	0	-	< 0.01	1	1
activation of innate immune response (GO:0002218)	1	0	0	-	< 0.01	1	1
S-adenosylmethionine cycle (GO:0033353)	5	0	0	-	< 0.01	1	1
very long-chain fatty acid metabolic process (GO:0000038)	19	0	0.01	-	< 0.01	1	1
neuron projection development (GO:0031175)	181	0	0.12	-	< 0.01	1	1
cell wall mannoprotein biosynthetic process (GO:0000032)	1	0	0	-	< 0.01	1	1
inhibition of cysteine-type endopeptidase activity involved in apoptotic process (GO:1990001)	3	0	0	-	< 0.01	1	1
amyloid fibril formation (GO:1990000)	1	0	0	-	< 0.01	1	1
surfactant homeostasis (GO:0043129)	1	0	0	-	< 0.01	1	1
female germ-line sex determination (GO:0019099)	2	0	0	-	< 0.01	1	1
reproductive behavior (GO:0019098)	109	0	0.07	-	< 0.01	1	1
regulation of I-kappaB kinase/NF-kappaB signaling (GO:0043122)	2	0	0	-	< 0.01	1	1
rRNA methylation (GO:0031167)	16	0	0.01	-	< 0.01	1	1
ribosomal small subunit assembly (GO:0000028)	13	0	0.01	-	< 0.01	1	1
ribosomal large subunit assembly (GO:0000027)	14	0	0.01	-	< 0.01	1	1
metallo-sulfur cluster assembly (GO:0031163)	16	0	0.01	-	< 0.01	1	1
phosphatidylinositol catabolic process (GO:0031161)	2	0	0	-	< 0.01	1	1
mitotic spindle elongation (GO:0000022)	9	0	0.01	-	< 0.01	1	1
diadenosine tetraphosphate catabolic process (GO:0015967)	1	0	0	-	< 0.01	1	1
diadenosine tetraphosphate biosynthetic process (GO:0015966)	1	0	0	-	< 0.01	1	1
diadenosine tetraphosphate metabolic process (GO:0015965)	2	0	0	-	< 0.01	1	1
protein K29-linked ubiquitination (GO:0035519)	1	0	0	-	< 0.01	1	1
diadenosine polyphosphate catabolic process (GO:0015961)	2	0	0	-	< 0.01	1	1
histone H2A monoubiquitination (GO:0035518)	2	0	0	-	< 0.01	1	1
receptor clustering (GO:0043113)	11	0	0.01	-	< 0.01	1	1
diadenosine polyphosphate biosynthetic process (GO:0015960)	1	0	0	-	< 0.01	1	1
receptor metabolic process (GO:0043112)	7	0	0	-	< 0.01	1	1
replication fork arrest (GO:0043111)	2	0	0	-	< 0.01	1	1
positive regulation of sensory neuron axon guidance (GO:1905491)	5	0	0	-	< 0.01	1	1
oxidative RNA demethylation (GO:0035513)	1	0	0	-	< 0.01	1	1
negative regulation of sensory neuron axon guidance (GO:1905490)	3	0	0	-	< 0.01	1	1
oxidative DNA demethylation (GO:0035511)	2	0	0	-	< 0.01	1	1
DNA dealkylation (GO:0035510)	3	0	0	-	< 0.01	1	1
regulation of mitotic recombination (GO:0000019)	1	0	0	-	< 0.01	1	1
regulation of DNA recombination (GO:0000018)	17	0	0.01	-	< 0.01	1	1
single strand break repair (GO:0000012)	1	0	0	-	< 0.01	1	1
diadenosine polyphosphate metabolic process (GO:0015959)	3	0	0	-	< 0.01	1	1
regulation of sensory neuron axon guidance (GO:1905489)	11	0	0.01	-	< 0.01	1	1
positive regulation of anterior/posterior axon guidance (GO:1905488)	15	0	0.01	-	< 0.01	1	1
negative regulation of GTP cyclohydrolase I activity (GO:0043105)	1	0	0	-	< 0.01	1	1
regulation of anterior/posterior axon guidance (GO:1905486)	15	0	0.01	-	< 0.01	1	1
hypoxanthine salvage (GO:0043103)	1	0	0	-	< 0.01	1	1
positive regulation of motor neuron migration (GO:1905485)	10	0	0.01	-	< 0.01	1	1
amino acid salvage (GO:0043102)	7	0	0	-	< 0.01	1	1
negative regulation of motor neuron migration (GO:1905484)	2	0	0	-	< 0.01	1	1
virus maturation (GO:0019075)	1	0	0	-	< 0.01	1	1
purine-containing compound salvage (GO:0043101)	7	0	0	-	< 0.01	1	1
regulation of motor neuron migration (GO:1905483)	11	0	0.01	-	< 0.01	1	1
mRNA transcription (GO:0009299)	3	0	0	-	< 0.01	1	1
GDP-mannose biosynthetic process (GO:0009298)	4	0	0	-	< 0.01	1	1
UDP-D-xylose biosynthetic process (GO:0033320)	1	0	0	-	< 0.01	1	1
SCF-dependent proteasomal ubiquitin-dependent protein catabolic process (GO:0031146)	34	0	0.02	-	< 0.01	1	1
anaphase-promoting complex-dependent catabolic process (GO:0031145)	15	0	0.01	-	< 0.01	1	1
reproduction (GO:0000003)	828	0	0.54	-	< 0.01	1	1
mitochondrial genome maintenance (GO:0000002)	7	0	0	-	< 0.01	1	1
positive regulation of protein localization to membrane (GO:1905477)	12	0	0.01	-	< 0.01	1	1
formate metabolic process (GO:0015942)	3	0	0	-	< 0.01	1	1
virion assembly (GO:0019068)	1	0	0	-	< 0.01	1	1
negative regulation of protein localization to membrane (GO:1905476)	2	0	0	-	< 0.01	1	1
regulation of protein localization to membrane (GO:1905475)	22	0	0.01	-	< 0.01	1	1
positive regulation of histone H3-K79 dimethylation (GO:1905473)	1	0	0	-	< 0.01	1	1
negative regulation of hypoxia-induced intrinsic apoptotic signaling pathway (GO:1903298)	2	0	0	-	< 0.01	1	1
regulation of histone H3-K79 dimethylation (GO:1905471)	1	0	0	-	< 0.01	1	1
regulation of hypoxia-induced intrinsic apoptotic signaling pathway (GO:1903297)	2	0	0	-	< 0.01	1	1
UDP-D-xylose metabolic process (GO:0033319)	2	0	0	-	< 0.01	1	1
meiotic spindle assembly checkpoint signaling (GO:0033316)	1	0	0	-	< 0.01	1	1
protein localization to Golgi membrane (GO:1903292)	2	0	0	-	< 0.01	1	1
mitotic DNA replication checkpoint signaling (GO:0033314)	10	0	0.01	-	< 0.01	1	1
meiotic cell cycle checkpoint signaling (GO:0033313)	3	0	0	-	< 0.01	1	1
regulation of phagocytosis, engulfment (GO:0060099)	26	0	0.02	-	< 0.01	1	1
sister chromatid biorientation (GO:0031134)	2	0	0	-	< 0.01	1	1
cytoskeletal rearrangement involved in phagocytosis, engulfment (GO:0060097)	1	0	0	-	< 0.01	1	1
coenzyme A catabolic process (GO:0015938)	2	0	0	-	< 0.01	1	1
coenzyme A biosynthetic process (GO:0015937)	6	0	0	-	< 0.01	1	1
coenzyme A metabolic process (GO:0015936)	9	0	0.01	-	< 0.01	1	1
viral life cycle (GO:0019058)	1	0	0	-	< 0.01	1	1
nucleobase-containing compound transport (GO:0015931)	99	1	0.06	+	15.39	0.0636	1
negative regulation of DNA duplex unwinding (GO:1905463)	1	0	0	-	< 0.01	1	1
regulation of DNA duplex unwinding (GO:1905462)	1	0	0	-	< 0.01	1	1
positive regulation of potassium ion import across plasma membrane (GO:1903288)	1	0	0	-	< 0.01	1	1
regulation of potassium ion import (GO:1903286)	1	0	0	-	< 0.01	1	1
inductive cell-cell signaling (GO:0031129)	2	0	0	-	< 0.01	1	1
developmental induction (GO:0031128)	2	0	0	-	< 0.01	1	1
sno(s)RNA 3'-end processing (GO:0031126)	9	0	0.01	-	< 0.01	1	1
centriole replication (GO:0007099)	7	0	0	-	< 0.01	1	1
rRNA 3'-end processing (GO:0031125)	11	0	0.01	-	< 0.01	1	1
centrosome cycle (GO:0007098)	28	0	0.02	-	< 0.01	1	1
mRNA 3'-end processing (GO:0031124)	35	0	0.02	-	< 0.01	1	1
nuclear migration (GO:0007097)	32	0	0.02	-	< 0.01	1	1
RNA 3'-end processing (GO:0031123)	75	0	0.05	-	< 0.01	1	1
regulation of exit from mitosis (GO:0007096)	6	0	0	-	< 0.01	1	1
cytoplasmic microtubule organization (GO:0031122)	24	0	0.02	-	< 0.01	1	1
mitotic G2 DNA damage checkpoint signaling (GO:0007095)	6	0	0	-	< 0.01	1	1
mitotic spindle assembly checkpoint signaling (GO:0007094)	11	0	0.01	-	< 0.01	1	1
snRNA pseudouridine synthesis (GO:0031120)	3	0	0	-	< 0.01	1	1
mitotic cell cycle checkpoint signaling (GO:0007093)	35	0	0.02	-	< 0.01	1	1
metaphase/anaphase transition of mitotic cell cycle (GO:0007091)	6	0	0	-	< 0.01	1	1
response to desiccation (GO:0009269)	1	0	0	-	< 0.01	1	1
negative regulation of signal transduction in absence of ligand (GO:1901099)	1	0	0	-	< 0.01	1	1
response to pH (GO:0009268)	14	0	0.01	-	< 0.01	1	1
positive regulation of autophagosome maturation (GO:1901098)	2	0	0	-	< 0.01	1	1
cellular response to starvation (GO:0009267)	33	0	0.02	-	< 0.01	1	1
response to temperature stimulus (GO:0009266)	110	0	0.07	-	< 0.01	1	1
tRNA pseudouridine synthesis (GO:0031119)	4	0	0	-	< 0.01	1	1
regulation of autophagosome maturation (GO:1901096)	3	0	0	-	< 0.01	1	1
2'-deoxyribonucleotide biosynthetic process (GO:0009265)	4	0	0	-	< 0.01	1	1
rRNA pseudouridine synthesis (GO:0031118)	6	0	0	-	< 0.01	1	1
deoxyribonucleotide catabolic process (GO:0009264)	4	0	0	-	< 0.01	1	1
positive regulation of microtubule depolymerization (GO:0031117)	2	0	0	-	< 0.01	1	1
deoxyribonucleotide biosynthetic process (GO:0009263)	7	0	0	-	< 0.01	1	1
deoxyribonucleotide metabolic process (GO:0009262)	10	0	0.01	-	< 0.01	1	1
negative regulation of microtubule polymerization (GO:0031115)	8	0	0.01	-	< 0.01	1	1
excitatory postsynaptic potential (GO:0060079)	28	0	0.02	-	< 0.01	1	1
regulation of mitotic nuclear division (GO:0007088)	22	0	0.01	-	< 0.01	1	1
ribonucleotide catabolic process (GO:0009261)	11	0	0.01	-	< 0.01	1	1
regulation of microtubule depolymerization (GO:0031114)	9	0	0.01	-	< 0.01	1	1
regulation of postsynaptic membrane potential (GO:0060078)	34	0	0.02	-	< 0.01	1	1
ribonucleotide biosynthetic process (GO:0009260)	104	1	0.07	+	14.65	0.0667	1
regulation of microtubule polymerization (GO:0031113)	10	0	0.01	-	< 0.01	1	1
positive regulation of microtubule polymerization or depolymerization (GO:0031112)	2	0	0	-	< 0.01	1	1
negative regulation of microtubule polymerization or depolymerization (GO:0031111)	12	0	0.01	-	< 0.01	1	1
mitotic nuclear membrane reassembly (GO:0007084)	3	0	0	-	< 0.01	1	1
regulation of microtubule polymerization or depolymerization (GO:0031110)	22	0	0.01	-	< 0.01	1	1
peroxisomal membrane transport (GO:0015919)	15	0	0.01	-	< 0.01	1	1
sterol transport (GO:0015918)	11	0	0.01	-	< 0.01	1	1
aminophospholipid transport (GO:0015917)	1	0	0	-	< 0.01	1	1
Wnt signaling pathway, planar cell polarity pathway (GO:0060071)	2	0	0	-	< 0.01	1	1
mitotic metaphase plate congression (GO:0007080)	10	0	0.01	-	< 0.01	1	1
fatty-acyl-CoA transport (GO:0015916)	1	0	0	-	< 0.01	1	1
canonical Wnt signaling pathway (GO:0060070)	23	0	0.02	-	< 0.01	1	1
phospholipid transport (GO:0015914)	29	0	0.02	-	< 0.01	1	1
mitotic cytokinesis checkpoint signaling (GO:0044878)	1	0	0	-	< 0.01	1	1
mitochondrial tRNA 5'-end processing (GO:0097745)	1	0	0	-	< 0.01	1	1
long-chain fatty acid import into peroxisome (GO:0015910)	5	0	0	-	< 0.01	1	1
lipoprotein localization (GO:0044872)	2	0	0	-	< 0.01	1	1
muscle cell fate specification (GO:0042694)	7	0	0	-	< 0.01	1	1
muscle cell fate commitment (GO:0042693)	8	0	0.01	-	< 0.01	1	1
ribonucleotide metabolic process (GO:0009259)	179	1	0.12	+	8.51	0.112	1
muscle cell differentiation (GO:0042692)	59	0	0.04	-	< 0.01	1	1
10-formyltetrahydrofolate catabolic process (GO:0009258)	1	0	0	-	< 0.01	1	1
10-formyltetrahydrofolate metabolic process (GO:0009256)	1	0	0	-	< 0.01	1	1
microtubule polymerization or depolymerization (GO:0031109)	17	0	0.01	-	< 0.01	1	1
peptidoglycan catabolic process (GO:0009253)	4	0	0	-	< 0.01	1	1
septin ring organization (GO:0031106)	4	0	0	-	< 0.01	1	1
mitotic chromosome movement towards spindle pole (GO:0007079)	6	0	0	-	< 0.01	1	1
Wnt signaling pathway, regulating spindle positioning (GO:0060069)	8	0	0.01	-	< 0.01	1	1
lamin depolymerization (GO:0007078)	1	0	0	-	< 0.01	1	1
glucan catabolic process (GO:0009251)	6	0	0	-	< 0.01	1	1
plasma membrane repair (GO:0001778)	4	0	0	-	< 0.01	1	1
mitotic nuclear membrane disassembly (GO:0007077)	3	0	0	-	< 0.01	1	1
glucan biosynthetic process (GO:0009250)	7	0	0	-	< 0.01	1	1
axon regeneration (GO:0031103)	13	0	0.01	-	< 0.01	1	1
mitotic chromosome condensation (GO:0007076)	11	0	0.01	-	< 0.01	1	1
neuron projection regeneration (GO:0031102)	13	0	0.01	-	< 0.01	1	1
uterus development (GO:0060065)	4	0	0	-	< 0.01	1	1
cell activation (GO:0001775)	8	0	0.01	-	< 0.01	1	1
long-chain fatty acid transport (GO:0015909)	18	0	0.01	-	< 0.01	1	1
fatty acid transport (GO:0015908)	22	0	0.01	-	< 0.01	1	1
extracellular exosome biogenesis (GO:0097734)	1	0	0	-	< 0.01	1	1
positive regulation of histone H3-K4 trimethylation (GO:1905437)	1	0	0	-	< 0.01	1	1
regulation of histone H3-K4 trimethylation (GO:1905435)	1	0	0	-	< 0.01	1	1
exon-exon junction complex disassembly (GO:1903259)	1	0	0	-	< 0.01	1	1
protein lipoylation (GO:0009249)	5	0	0	-	< 0.01	1	1
glycolipid biosynthetic process (GO:0009247)	40	0	0.03	-	< 0.01	1	1
protein localization to postsynapse (GO:0062237)	8	0	0.01	-	< 0.01	1	1
positive regulation of engulfment of apoptotic cell (GO:1901076)	15	0	0.01	-	< 0.01	1	1
negative regulation of engulfment of apoptotic cell (GO:1901075)	4	0	0	-	< 0.01	1	1
regulation of engulfment of apoptotic cell (GO:1901074)	22	0	0.01	-	< 0.01	1	1
glucosamine-containing compound biosynthetic process (GO:1901073)	3	0	0	-	< 0.01	1	1
glucosamine-containing compound catabolic process (GO:1901072)	8	0	0.01	-	< 0.01	1	1
glucosamine-containing compound metabolic process (GO:1901071)	11	0	0.01	-	< 0.01	1	1
isopentenyl diphosphate biosynthetic process (GO:0009240)	4	0	0	-	< 0.01	1	1
membrane raft assembly (GO:0001765)	2	0	0	-	< 0.01	1	1
mitotic sister chromatid cohesion (GO:0007064)	11	0	0.01	-	< 0.01	1	1
neuron migration (GO:0001764)	41	0	0.03	-	< 0.01	1	1
regulation of sister chromatid cohesion (GO:0007063)	4	0	0	-	< 0.01	1	1
morphogenesis of a branching structure (GO:0001763)	3	0	0	-	< 0.01	1	1
sister chromatid cohesion (GO:0007062)	24	0	0.02	-	< 0.01	1	1
negative regulation of protein glycosylation (GO:0060051)	1	0	0	-	< 0.01	1	1
male meiosis chromosome segregation (GO:0007060)	5	0	0	-	< 0.01	1	1
positive regulation of protein glycosylation (GO:0060050)	1	0	0	-	< 0.01	1	1
plasma membrane raft organization (GO:0044857)	2	0	0	-	< 0.01	1	1
amoeboid sperm motility (GO:0097723)	4	0	0	-	< 0.01	1	1
sperm motility (GO:0097722)	5	0	0	-	< 0.01	1	1
plasma membrane raft assembly (GO:0044854)	2	0	0	-	< 0.01	1	1
calcineurin-mediated signaling (GO:0097720)	2	0	0	-	< 0.01	1	1
cobalamin metabolic process (GO:0009235)	2	0	0	-	< 0.01	1	1
chromosome segregation (GO:0007059)	167	0	0.11	-	< 0.01	1	1
regulation of protein glycosylation (GO:0060049)	2	0	0	-	< 0.01	1	1
riboflavin biosynthetic process (GO:0009231)	1	0	0	-	< 0.01	1	1
heart contraction (GO:0060047)	1	0	0	-	< 0.01	1	1
positive regulation of organic acid transport (GO:0032892)	1	0	0	-	< 0.01	1	1
negative regulation of organic acid transport (GO:0032891)	3	0	0	-	< 0.01	1	1
mitotic spindle organization (GO:0007052)	41	0	0.03	-	< 0.01	1	1
regulation of organic acid transport (GO:0032890)	4	0	0	-	< 0.01	1	1
spindle organization (GO:0007051)	63	0	0.04	-	< 0.01	1	1
biological phase (GO:0044848)	1	0	0	-	< 0.01	1	1
positive regulation of amoeboid sperm motility (GO:1905418)	1	0	0	-	< 0.01	1	1
regulation of amoeboid sperm motility (GO:1905416)	1	0	0	-	< 0.01	1	1
cell cycle G1/S phase transition (GO:0044843)	13	0	0.01	-	< 0.01	1	1
regulation of dense core granule exocytosis (GO:1905413)	1	0	0	-	< 0.01	1	1
negative regulation of endodermal cell fate specification (GO:0042664)	1	0	0	-	< 0.01	1	1
regulation of endodermal cell fate specification (GO:0042663)	1	0	0	-	< 0.01	1	1
regulation of calcium ion-dependent exocytosis of neurotransmitter (GO:1903233)	1	0	0	-	< 0.01	1	1
thiamine diphosphate biosynthetic process (GO:0009229)	1	0	0	-	< 0.01	1	1
negative regulation of mesodermal cell fate specification (GO:0042662)	1	0	0	-	< 0.01	1	1
regulation of mesodermal cell fate specification (GO:0042661)	32	0	0.02	-	< 0.01	1	1
positive regulation of cell fate specification (GO:0042660)	10	0	0.01	-	< 0.01	1	1
nucleotide-sugar biosynthetic process (GO:0009226)	16	0	0.01	-	< 0.01	1	1
nucleotide-sugar metabolic process (GO:0009225)	25	0	0.02	-	< 0.01	1	1
pyrimidine deoxyribonucleotide catabolic process (GO:0009223)	2	0	0	-	< 0.01	1	1
regulation of mitotic spindle elongation (GO:0032888)	7	0	0	-	< 0.01	1	1
cell cycle (GO:0007049)	517	0	0.34	-	< 0.01	1	1
pyrimidine ribonucleotide catabolic process (GO:0009222)	3	0	0	-	< 0.01	1	1
regulation of spindle elongation (GO:0032887)	8	0	0.01	-	< 0.01	1	1
pyrimidine deoxyribonucleotide biosynthetic process (GO:0009221)	4	0	0	-	< 0.01	1	1
regulation of microtubule-based process (GO:0032886)	65	0	0.04	-	< 0.01	1	1
regulation of polysaccharide biosynthetic process (GO:0032885)	2	0	0	-	< 0.01	1	1
cell-substrate junction assembly (GO:0007044)	15	0	0.01	-	< 0.01	1	1
cell-cell junction assembly (GO:0007043)	8	0	0.01	-	< 0.01	1	1
regulation of polysaccharide metabolic process (GO:0032881)	2	0	0	-	< 0.01	1	1
lysosomal lumen acidification (GO:0007042)	3	0	0	-	< 0.01	1	1
regulation of protein localization (GO:0032880)	145	0	0.1	-	< 0.01	1	1
lysosomal transport (GO:0007041)	18	0	0.01	-	< 0.01	1	1
lysosome organization (GO:0007040)	28	0	0.02	-	< 0.01	1	1
cell cycle G2/M phase transition (GO:0044839)	6	0	0	-	< 0.01	1	1
actomyosin contractile ring organization (GO:0044837)	5	0	0	-	< 0.01	1	1
regulation of cell fate specification (GO:0042659)	63	0	0.04	-	< 0.01	1	1
positive regulation of endodermal cell differentiation (GO:1903226)	1	0	0	-	< 0.01	1	1
negative regulation of endodermal cell differentiation (GO:1903225)	1	0	0	-	< 0.01	1	1
regulation of endodermal cell differentiation (GO:1903224)	2	0	0	-	< 0.01	1	1
pyrimidine deoxyribonucleotide metabolic process (GO:0009219)	5	0	0	-	< 0.01	1	1
transforming growth factor beta receptor signaling pathway involved in regulation of multicellular organism growth (GO:1901048)	10	0	0.01	-	< 0.01	1	1
purine deoxyribonucleoside triphosphate catabolic process (GO:0009217)	1	0	0	-	< 0.01	1	1
regulation of pattern recognition receptor signaling pathway (GO:0062207)	3	0	0	-	< 0.01	1	1
positive regulation of oviposition (GO:1901046)	31	0	0.02	-	< 0.01	1	1
purine deoxyribonucleoside triphosphate metabolic process (GO:0009215)	1	0	0	-	< 0.01	1	1
negative regulation of oviposition (GO:1901045)	3	0	0	-	< 0.01	1	1
cyclic nucleotide catabolic process (GO:0009214)	2	0	0	-	< 0.01	1	1
regulation of localization (GO:0032879)	388	1	0.25	+	3.93	0.227	1
pyrimidine deoxyribonucleoside triphosphate catabolic process (GO:0009213)	1	0	0	-	< 0.01	1	1
regulation of establishment or maintenance of cell polarity (GO:0032878)	14	0	0.01	-	< 0.01	1	1
protein catabolic process in the vacuole (GO:0007039)	2	0	0	-	< 0.01	1	1
pyrimidine deoxyribonucleoside triphosphate biosynthetic process (GO:0009212)	1	0	0	-	< 0.01	1	1
positive regulation of DNA endoreduplication (GO:0032877)	3	0	0	-	< 0.01	1	1
pyrimidine deoxyribonucleoside triphosphate metabolic process (GO:0009211)	2	0	0	-	< 0.01	1	1
negative regulation of DNA endoreduplication (GO:0032876)	2	0	0	-	< 0.01	1	1
morphogenesis of a polarized epithelium (GO:0001738)	3	0	0	-	< 0.01	1	1
regulation of DNA endoreduplication (GO:0032875)	7	0	0	-	< 0.01	1	1
positive regulation of stress-activated MAPK cascade (GO:0032874)	4	0	0	-	< 0.01	1	1
establishment of planar polarity (GO:0001736)	2	0	0	-	< 0.01	1	1
vacuolar acidification (GO:0007035)	11	0	0.01	-	< 0.01	1	1
negative regulation of stress-activated MAPK cascade (GO:0032873)	4	0	0	-	< 0.01	1	1
vacuolar transport (GO:0007034)	48	0	0.03	-	< 0.01	1	1
regulation of stress-activated MAPK cascade (GO:0032872)	10	0	0.01	-	< 0.01	1	1
vacuole organization (GO:0007033)	60	0	0.04	-	< 0.01	1	1
endosome organization (GO:0007032)	20	0	0.01	-	< 0.01	1	1
cellular response to hormone stimulus (GO:0032870)	33	0	0.02	-	< 0.01	1	1
formation of cytoplasmic translation initiation complex (GO:0001732)	14	0	0.01	-	< 0.01	1	1
peroxisome organization (GO:0007031)	24	0	0.02	-	< 0.01	1	1
formation of translation preinitiation complex (GO:0001731)	9	0	0.01	-	< 0.01	1	1
Golgi organization (GO:0007030)	40	0	0.03	-	< 0.01	1	1
regulation of protein targeting to mitochondrion (GO:1903214)	1	0	0	-	< 0.01	1	1
purine ribonucleoside triphosphate biosynthetic process (GO:0009206)	25	0	0.02	-	< 0.01	1	1
purine ribonucleoside triphosphate metabolic process (GO:0009205)	59	0	0.04	-	< 0.01	1	1
deoxyribonucleoside triphosphate catabolic process (GO:0009204)	2	0	0	-	< 0.01	1	1
cellular response to insulin stimulus (GO:0032869)	18	0	0.01	-	< 0.01	1	1
response to insulin (GO:0032868)	18	0	0.01	-	< 0.01	1	1
endoplasmic reticulum organization (GO:0007029)	30	0	0.02	-	< 0.01	1	1
cytoplasm organization (GO:0007028)	18	0	0.01	-	< 0.01	1	1
ribonucleoside triphosphate biosynthetic process (GO:0009201)	29	1	0.02	+	52.55	0.0195	1
regulation of response to reactive oxygen species (GO:1901031)	2	0	0	-	< 0.01	1	1
deoxyribonucleoside triphosphate metabolic process (GO:0009200)	2	0	0	-	< 0.01	1	1
negative regulation of microtubule depolymerization (GO:0007026)	4	0	0	-	< 0.01	1	1
post-chaperonin tubulin folding pathway (GO:0007023)	5	0	0	-	< 0.01	1	1
tubulin complex assembly (GO:0007021)	6	0	0	-	< 0.01	1	1
microtubule nucleation (GO:0007020)	4	0	0	-	< 0.01	1	1
mitotic G2/M transition checkpoint (GO:0044818)	14	0	0.01	-	< 0.01	1	1
negative regulation of oxidative stress-induced neuron death (GO:1903204)	3	0	0	-	< 0.01	1	1
acetylcholine receptor signaling pathway (GO:0095500)	7	0	0	-	< 0.01	1	1
regulation of oxidative stress-induced neuron death (GO:1903203)	3	0	0	-	< 0.01	1	1
cholesterol homeostasis (GO:0042632)	4	0	0	-	< 0.01	1	1
ubiquitin-dependent protein catabolic process via the N-end rule pathway (GO:0071596)	2	0	0	-	< 0.01	1	1
negative regulation of mitochondrial outer membrane permeabilization involved in apoptotic signaling pathway (GO:1901029)	5	0	0	-	< 0.01	1	1
negative regulation of oxidative stress-induced cell death (GO:1903202)	3	0	0	-	< 0.01	1	1
regulation of mitochondrial outer membrane permeabilization involved in apoptotic signaling pathway (GO:1901028)	5	0	0	-	< 0.01	1	1
regulation of oxidative stress-induced cell death (GO:1903201)	3	0	0	-	< 0.01	1	1
microtubule depolymerization (GO:0007019)	7	0	0	-	< 0.01	1	1
microtubule-based movement (GO:0007018)	85	0	0.06	-	< 0.01	1	1
positive regulation of calcium ion transmembrane transporter activity (GO:1901021)	2	0	0	-	< 0.01	1	1
microtubule-based process (GO:0007017)	275	0	0.18	-	< 0.01	1	1
actin filament organization (GO:0007015)	78	1	0.05	+	19.54	0.0506	1
ectodermal cell fate specification (GO:0001715)	1	0	0	-	< 0.01	1	1
endodermal cell fate specification (GO:0001714)	17	0	0.01	-	< 0.01	1	1
copper ion export (GO:0060003)	1	0	0	-	< 0.01	1	1
ectodermal cell fate commitment (GO:0001712)	2	0	0	-	< 0.01	1	1
endodermal cell fate commitment (GO:0001711)	18	0	0.01	-	< 0.01	1	1
cytoskeleton organization (GO:0007010)	370	1	0.24	+	4.12	0.218	1
mesodermal cell fate commitment (GO:0001710)	14	0	0.01	-	< 0.01	1	1
G-quadruplex DNA unwinding (GO:0044806)	1	0	0	-	< 0.01	1	1
late nucleophagy (GO:0044805)	6	0	0	-	< 0.01	1	1
autophagy of nucleus (GO:0044804)	13	0	0.01	-	< 0.01	1	1
CAAX-box protein processing (GO:0071586)	2	0	0	-	< 0.01	1	1
regulation of calcium ion transmembrane transporter activity (GO:1901019)	4	0	0	-	< 0.01	1	1
detoxification of cadmium ion (GO:0071585)	2	0	0	-	< 0.01	1	1
positive regulation of potassium ion transmembrane transporter activity (GO:1901018)	6	0	0	-	< 0.01	1	1
regulation of potassium ion transmembrane transporter activity (GO:1901016)	6	0	0	-	< 0.01	1	1
plasma membrane organization (GO:0007009)	27	0	0.02	-	< 0.01	1	1
cell fate determination (GO:0001709)	39	0	0.03	-	< 0.01	1	1
outer mitochondrial membrane organization (GO:0007008)	1	0	0	-	< 0.01	1	1
cell fate specification (GO:0001708)	137	0	0.09	-	< 0.01	1	1
inner mitochondrial membrane organization (GO:0007007)	17	0	0.01	-	< 0.01	1	1
mesoderm formation (GO:0001707)	17	0	0.01	-	< 0.01	1	1
mitochondrial membrane organization (GO:0007006)	29	0	0.02	-	< 0.01	1	1
endoderm formation (GO:0001706)	18	0	0.01	-	< 0.01	1	1
mitochondrion organization (GO:0007005)	162	0	0.11	-	< 0.01	1	1
ectoderm formation (GO:0001705)	2	0	0	-	< 0.01	1	1
telomere maintenance via telomerase (GO:0007004)	6	0	0	-	< 0.01	1	1
formation of primary germ layer (GO:0001704)	38	0	0.02	-	< 0.01	1	1
nucleolus organization (GO:0007000)	3	0	0	-	< 0.01	1	1
zinc ion import across plasma membrane (GO:0071578)	2	0	0	-	< 0.01	1	1
zinc ion transmembrane transport (GO:0071577)	17	0	0.01	-	< 0.01	1	1
ubiquinone-6 biosynthetic process (GO:1901006)	1	0	0	-	< 0.01	1	1
ubiquinone-6 metabolic process (GO:1901004)	1	0	0	-	< 0.01	1	1
membrane addition at site of mitotic cytokinesis (GO:0061796)	1	0	0	-	< 0.01	1	1
secretory granule maturation (GO:0061792)	5	0	0	-	< 0.01	1	1
protein ufmylation (GO:0071569)	4	0	0	-	< 0.01	1	1
negative regulation of quinolinate biosynthetic process (GO:1904985)	1	0	0	-	< 0.01	1	1
regulation of quinolinate biosynthetic process (GO:1904984)	1	0	0	-	< 0.01	1	1
ERBB signaling pathway (GO:0038127)	7	0	0	-	< 0.01	1	1
cellular response to transforming growth factor beta stimulus (GO:0071560)	23	0	0.02	-	< 0.01	1	1
dense core granule priming (GO:0061789)	1	0	0	-	< 0.01	1	1
mitotic cohesin loading (GO:0061780)	1	0	0	-	< 0.01	1	1
regulation of cellular pH (GO:0030641)	33	0	0.02	-	< 0.01	1	1
response to transforming growth factor beta (GO:0071559)	23	0	0.02	-	< 0.01	1	1
histone H3-K27 demethylation (GO:0071557)	5	0	0	-	< 0.01	1	1
cell wall organization or biogenesis (GO:0071554)	9	0	0.01	-	< 0.01	1	1
response to caloric restriction (GO:0061771)	4	0	0	-	< 0.01	1	1
negative regulation of mitotic sister chromatid separation (GO:2000816)	11	0	0.01	-	< 0.01	1	1
regulation of mRNA stability involved in response to oxidative stress (GO:2000815)	1	0	0	-	< 0.01	1	1
regulation of barbed-end actin filament capping (GO:2000812)	1	0	0	-	< 0.01	1	1
inositol phosphate catabolic process (GO:0071545)	10	0	0.01	-	< 0.01	1	1
diphosphoinositol polyphosphate metabolic process (GO:0071543)	1	0	0	-	< 0.01	1	1
dopaminergic neuron differentiation (GO:0071542)	2	0	0	-	< 0.01	1	1
receptor catabolic process (GO:0032801)	4	0	0	-	< 0.01	1	1
phosphagen metabolic process (GO:0006599)	6	0	0	-	< 0.01	1	1
CAMKK-AMPK signaling cascade (GO:0061762)	1	0	0	-	< 0.01	1	1
spermine biosynthetic process (GO:0006597)	1	0	0	-	< 0.01	1	1
antifungal innate immune response (GO:0061760)	5	0	0	-	< 0.01	1	1
polyamine biosynthetic process (GO:0006596)	4	0	0	-	< 0.01	1	1
polyamine metabolic process (GO:0006595)	4	0	0	-	< 0.01	1	1
regulation of attachment of spindle microtubules to kinetochore (GO:0051988)	2	0	0	-	< 0.01	1	1
ornithine metabolic process (GO:0006591)	2	0	0	-	< 0.01	1	1
negative regulation of chromosome segregation (GO:0051985)	11	0	0.01	-	< 0.01	1	1
positive regulation of chromosome segregation (GO:0051984)	6	0	0	-	< 0.01	1	1
regulation of chromosome segregation (GO:0051983)	47	0	0.03	-	< 0.01	1	1
protein localization to centrosome (GO:0071539)	3	0	0	-	< 0.01	1	1
positive regulation of establishment of protein localization (GO:1904951)	28	0	0.02	-	< 0.01	1	1
negative regulation of establishment of protein localization (GO:1904950)	8	0	0.01	-	< 0.01	1	1
octopamine biosynthetic process (GO:0006589)	2	0	0	-	< 0.01	1	1
serotonin biosynthetic process from tryptophan (GO:0006587)	1	0	0	-	< 0.01	1	1
indolalkylamine metabolic process (GO:0006586)	9	0	0.01	-	< 0.01	1	1
dopamine biosynthetic process from tyrosine (GO:0006585)	3	0	0	-	< 0.01	1	1
catecholamine metabolic process (GO:0006584)	9	0	0.01	-	< 0.01	1	1
melanin metabolic process (GO:0006582)	4	0	0	-	< 0.01	1	1
acetylcholine catabolic process (GO:0006581)	3	0	0	-	< 0.01	1	1
ethanolamine metabolic process (GO:0006580)	4	0	0	-	< 0.01	1	1
negative regulation of telomerase activity (GO:0051974)	1	0	0	-	< 0.01	1	1
positive regulation of telomerase activity (GO:0051973)	1	0	0	-	< 0.01	1	1
regulation of telomerase activity (GO:0051972)	2	0	0	-	< 0.01	1	1
folate import into mitochondrion (GO:1904947)	1	0	0	-	< 0.01	1	1
positive regulation of transmission of nerve impulse (GO:0051971)	1	0	0	-	< 0.01	1	1
tRNA re-export from nucleus (GO:0071528)	1	0	0	-	< 0.01	1	1
semaphorin-plexin signaling pathway (GO:0071526)	8	0	0.01	-	< 0.01	1	1
response to hyperoxia (GO:0055093)	3	0	0	-	< 0.01	1	1
mitochondrion transport along microtubule (GO:0047497)	3	0	0	-	< 0.01	1	1
sterol homeostasis (GO:0055092)	4	0	0	-	< 0.01	1	1
vesicle transport along microtubule (GO:0047496)	8	0	0.01	-	< 0.01	1	1
phospholipid homeostasis (GO:0055091)	5	0	0	-	< 0.01	1	1
isoprenoid biosynthetic process via mevalonate (GO:1902767)	1	0	0	-	< 0.01	1	1
dendrite development (GO:0016358)	18	0	0.01	-	< 0.01	1	1
acylglycerol homeostasis (GO:0055090)	2	0	0	-	< 0.01	1	1
amino-acid betaine biosynthetic process (GO:0006578)	2	0	0	-	< 0.01	1	1
amino-acid betaine metabolic process (GO:0006577)	9	0	0.01	-	< 0.01	1	1
cellular biogenic amine metabolic process (GO:0006576)	30	0	0.02	-	< 0.01	1	1
cellular modified amino acid metabolic process (GO:0006575)	102	0	0.07	-	< 0.01	1	1
valine catabolic process (GO:0006574)	4	0	0	-	< 0.01	1	1
regulation of transmission of nerve impulse (GO:0051969)	1	0	0	-	< 0.01	1	1
valine metabolic process (GO:0006573)	6	0	0	-	< 0.01	1	1
positive regulation of synaptic transmission, glutamatergic (GO:0051968)	4	0	0	-	< 0.01	1	1
tyrosine catabolic process (GO:0006572)	8	0	0.01	-	< 0.01	1	1
tyrosine biosynthetic process (GO:0006571)	1	0	0	-	< 0.01	1	1
regulation of synaptic transmission, glutamatergic (GO:0051966)	9	0	0.01	-	< 0.01	1	1
tyrosine metabolic process (GO:0006570)	13	0	0.01	-	< 0.01	1	1
positive regulation of synapse assembly (GO:0051965)	16	0	0.01	-	< 0.01	1	1
negative regulation of synapse assembly (GO:0051964)	3	0	0	-	< 0.01	1	1
regulation of synapse assembly (GO:0051963)	33	0	0.02	-	< 0.01	1	1
fatty acid homeostasis (GO:0055089)	1	0	0	-	< 0.01	1	1
positive regulation of nervous system development (GO:0051962)	39	0	0.03	-	< 0.01	1	1
lipid homeostasis (GO:0055088)	33	0	0.02	-	< 0.01	1	1
sensory neuron migration (GO:1904937)	7	0	0	-	< 0.01	1	1
negative regulation of nervous system development (GO:0051961)	21	0	0.01	-	< 0.01	1	1
interneuron migration (GO:1904936)	8	0	0.01	-	< 0.01	1	1
regulation of nervous system development (GO:0051960)	67	0	0.04	-	< 0.01	1	1
transmembrane transport (GO:0055085)	906	0	0.59	-	< 0.01	1	1
monovalent inorganic anion homeostasis (GO:0055083)	7	0	0	-	< 0.01	1	1
cellular chemical homeostasis (GO:0055082)	115	0	0.08	-	< 0.01	1	1
anion homeostasis (GO:0055081)	8	0	0.01	-	< 0.01	1	1
cation homeostasis (GO:0055080)	139	0	0.09	-	< 0.01	1	1
regulation of response to osmotic stress (GO:0047484)	1	0	0	-	< 0.01	1	1
meiotic chromosome movement towards spindle pole (GO:0016344)	5	0	0	-	< 0.01	1	1
positive regulation of cell cycle G2/M phase transition (GO:1902751)	4	0	0	-	< 0.01	1	1
negative regulation of cell cycle G2/M phase transition (GO:1902750)	15	0	0.01	-	< 0.01	1	1
tryptophan catabolic process (GO:0006569)	7	0	0	-	< 0.01	1	1
tryptophan metabolic process (GO:0006568)	9	0	0.01	-	< 0.01	1	1
threonine catabolic process (GO:0006567)	5	0	0	-	< 0.01	1	1
threonine metabolic process (GO:0006566)	5	0	0	-	< 0.01	1	1
L-serine catabolic process (GO:0006565)	3	0	0	-	< 0.01	1	1
L-serine biosynthetic process (GO:0006564)	2	0	0	-	< 0.01	1	1
L-serine metabolic process (GO:0006563)	11	0	0.01	-	< 0.01	1	1
proline catabolic process (GO:0006562)	2	0	0	-	< 0.01	1	1
proline biosynthetic process (GO:0006561)	4	0	0	-	< 0.01	1	1
proline metabolic process (GO:0006560)	6	0	0	-	< 0.01	1	1
positive regulation of amine transport (GO:0051954)	12	0	0.01	-	< 0.01	1	1
negative regulation of amine transport (GO:0051953)	1	0	0	-	< 0.01	1	1
regulation of amine transport (GO:0051952)	26	0	0.02	-	< 0.01	1	1
sodium ion homeostasis (GO:0055078)	10	0	0.01	-	< 0.01	1	1
transition metal ion homeostasis (GO:0055076)	39	0	0.03	-	< 0.01	1	1
potassium ion homeostasis (GO:0055075)	15	0	0.01	-	< 0.01	1	1
calcium ion homeostasis (GO:0055074)	38	0	0.02	-	< 0.01	1	1
regulation of cell cycle G2/M phase transition (GO:1902749)	22	0	0.01	-	< 0.01	1	1
iron ion homeostasis (GO:0055072)	18	0	0.01	-	< 0.01	1	1
manganese ion homeostasis (GO:0055071)	3	0	0	-	< 0.01	1	1
copper ion homeostasis (GO:0055070)	12	0	0.01	-	< 0.01	1	1
cellular response to sterol depletion (GO:0071501)	2	0	0	-	< 0.01	1	1
regulation of lamellipodium organization (GO:1902743)	3	0	0	-	< 0.01	1	1
apoptotic process involved in development (GO:1902742)	12	0	0.01	-	< 0.01	1	1
establishment or maintenance of polarity of embryonic epithelium (GO:0016332)	1	0	0	-	< 0.01	1	1
methylglyoxal catabolic process to lactate (GO:0061727)	3	0	0	-	< 0.01	1	1
mitochondrion disassembly (GO:0061726)	30	0	0.02	-	< 0.01	1	1
mRNA cis splicing, via spliceosome (GO:0045292)	12	0	0.01	-	< 0.01	1	1
glycophagy (GO:0061723)	1	0	0	-	< 0.01	1	1
L-phenylalanine catabolic process (GO:0006559)	9	0	0.01	-	< 0.01	1	1
L-phenylalanine metabolic process (GO:0006558)	9	0	0.01	-	< 0.01	1	1
S-adenosylmethionine biosynthetic process (GO:0006556)	4	0	0	-	< 0.01	1	1
methionine metabolic process (GO:0006555)	11	0	0.01	-	< 0.01	1	1
lysine catabolic process (GO:0006554)	4	0	0	-	< 0.01	1	1
lysine metabolic process (GO:0006553)	6	0	0	-	< 0.01	1	1
leucine catabolic process (GO:0006552)	5	0	0	-	< 0.01	1	1
leucine metabolic process (GO:0006551)	6	0	0	-	< 0.01	1	1
isoleucine catabolic process (GO:0006550)	1	0	0	-	< 0.01	1	1
zinc ion homeostasis (GO:0055069)	9	0	0.01	-	< 0.01	1	1
monovalent inorganic cation homeostasis (GO:0055067)	55	0	0.04	-	< 0.01	1	1
regulation of catecholamine uptake involved in synaptic transmission (GO:0051940)	1	0	0	-	< 0.01	1	1
metal ion homeostasis (GO:0055065)	98	0	0.06	-	< 0.01	1	1
chloride ion homeostasis (GO:0055064)	7	0	0	-	< 0.01	1	1
cap-dependent translational initiation (GO:0002191)	1	0	0	-	< 0.01	1	1
glucose catabolic process to pyruvate (GO:0061718)	2	0	0	-	< 0.01	1	1
neuron remodeling (GO:0016322)	2	0	0	-	< 0.01	1	1
isoleucine metabolic process (GO:0006549)	4	0	0	-	< 0.01	1	1
histidine catabolic process (GO:0006548)	3	0	0	-	< 0.01	1	1
histidine metabolic process (GO:0006547)	3	0	0	-	< 0.01	1	1
glycine catabolic process (GO:0006546)	5	0	0	-	< 0.01	1	1
glycine biosynthetic process (GO:0006545)	4	0	0	-	< 0.01	1	1
glycine metabolic process (GO:0006544)	9	0	0.01	-	< 0.01	1	1
glutamine catabolic process (GO:0006543)	3	0	0	-	< 0.01	1	1
L-glutamate import (GO:0051938)	12	0	0.01	-	< 0.01	1	1
catecholamine transport (GO:0051937)	3	0	0	-	< 0.01	1	1
glutamine biosynthetic process (GO:0006542)	5	0	0	-	< 0.01	1	1
catecholamine uptake involved in synaptic transmission (GO:0051934)	1	0	0	-	< 0.01	1	1
asymmetric neuroblast division (GO:0055059)	12	0	0.01	-	< 0.01	1	1
synaptic transmission, GABAergic (GO:0051932)	7	0	0	-	< 0.01	1	1
regulation of sensory perception (GO:0051931)	11	0	0.01	-	< 0.01	1	1
neuroblast division (GO:0055057)	13	0	0.01	-	< 0.01	1	1
translation reinitiation (GO:0002188)	2	0	0	-	< 0.01	1	1
positive regulation of myosin II filament organization (GO:1904901)	3	0	0	-	< 0.01	1	1
cytoplasmic translational termination (GO:0002184)	1	0	0	-	< 0.01	1	1
cytoplasmic translational initiation (GO:0002183)	24	0	0.02	-	< 0.01	1	1
cytoplasmic translational elongation (GO:0002182)	2	0	0	-	< 0.01	1	1
cytoplasmic translation (GO:0002181)	50	0	0.03	-	< 0.01	1	1
reticulophagy (GO:0061709)	5	0	0	-	< 0.01	1	1
dephosphorylation (GO:0016311)	265	0	0.17	-	< 0.01	1	1
phosphorylation (GO:0016310)	582	0	0.38	-	< 0.01	1	1
positive regulation of purine nucleotide metabolic process (GO:1900544)	2	0	0	-	< 0.01	1	1
negative regulation of purine nucleotide metabolic process (GO:1900543)	1	0	0	-	< 0.01	1	1
regulation of purine nucleotide metabolic process (GO:1900542)	4	0	0	-	< 0.01	1	1
glutamate catabolic process via 2-oxoglutarate (GO:0006539)	1	0	0	-	< 0.01	1	1
glutamate catabolic process (GO:0006538)	2	0	0	-	< 0.01	1	1
purine nucleobase salvage (GO:0043096)	3	0	0	-	< 0.01	1	1
glutamate biosynthetic process (GO:0006537)	4	0	0	-	< 0.01	1	1
regulation of GTP cyclohydrolase I activity (GO:0043095)	1	0	0	-	< 0.01	1	1
glutamate metabolic process (GO:0006536)	13	0	0.01	-	< 0.01	1	1
cellular metabolic compound salvage (GO:0043094)	20	0	0.01	-	< 0.01	1	1
cysteine biosynthetic process from serine (GO:0006535)	5	0	0	-	< 0.01	1	1
carnosine metabolic process (GO:0035498)	1	0	0	-	< 0.01	1	1
cysteine metabolic process (GO:0006534)	20	0	0.01	-	< 0.01	1	1
positive regulation of calcium ion transport (GO:0051928)	2	0	0	-	< 0.01	1	1
aspartate catabolic process (GO:0006533)	3	0	0	-	< 0.01	1	1
aspartate biosynthetic process (GO:0006532)	1	0	0	-	< 0.01	1	1
aspartate metabolic process (GO:0006531)	4	0	0	-	< 0.01	1	1
SNARE complex disassembly (GO:0035494)	2	0	0	-	< 0.01	1	1
SNARE complex assembly (GO:0035493)	2	0	0	-	< 0.01	1	1
regulation of calcium ion transport (GO:0051924)	7	0	0	-	< 0.01	1	1
sulfation (GO:0051923)	3	0	0	-	< 0.01	1	1
telomeric loop disassembly (GO:0090657)	1	0	0	-	< 0.01	1	1
asparagine biosynthetic process (GO:0006529)	3	0	0	-	< 0.01	1	1
regulation of GTPase activity (GO:0043087)	68	0	0.04	-	< 0.01	1	1
asparagine metabolic process (GO:0006528)	3	0	0	-	< 0.01	1	1
negative regulation of catalytic activity (GO:0043086)	138	0	0.09	-	< 0.01	1	1
arginine catabolic process (GO:0006527)	2	0	0	-	< 0.01	1	1
positive regulation of catalytic activity (GO:0043085)	174	0	0.11	-	< 0.01	1	1
arginine metabolic process (GO:0006525)	2	0	0	-	< 0.01	1	1
alanine catabolic process (GO:0006524)	1	0	0	-	< 0.01	1	1
alanine metabolic process (GO:0006522)	1	0	0	-	< 0.01	1	1
regulation of cellular amino acid metabolic process (GO:0006521)	2	0	0	-	< 0.01	1	1
cellular amino acid metabolic process (GO:0006520)	193	1	0.13	+	7.9	0.12	1
larval development (GO:0002164)	360	1	0.24	+	4.23	0.213	1
mitochondrial tRNA processing (GO:0090646)	4	0	0	-	< 0.01	1	1
peptide metabolic process (GO:0006518)	381	0	0.25	-	< 0.01	1	1
protein deglycosylation (GO:0006517)	11	0	0.01	-	< 0.01	1	1
glycoprotein catabolic process (GO:0006516)	19	0	0.01	-	< 0.01	1	1
protein quality control for misfolded or incompletely synthesized proteins (GO:0006515)	16	0	0.01	-	< 0.01	1	1
protein monoubiquitination (GO:0006513)	6	0	0	-	< 0.01	1	1
ubiquitin-dependent protein catabolic process (GO:0006511)	240	0	0.16	-	< 0.01	1	1
negative regulation of programmed cell death (GO:0043069)	53	0	0.03	-	< 0.01	1	1
positive regulation of programmed cell death (GO:0043068)	40	0	0.03	-	< 0.01	1	1
malonyl-CoA biosynthetic process (GO:2001295)	2	0	0	-	< 0.01	1	1
membrane protein ectodomain proteolysis (GO:0006509)	8	0	0.01	-	< 0.01	1	1
regulation of programmed cell death (GO:0043067)	99	0	0.06	-	< 0.01	1	1
malonyl-CoA catabolic process (GO:2001294)	1	0	0	-	< 0.01	1	1
proteolysis (GO:0006508)	660	0	0.43	-	< 0.01	1	1
negative regulation of apoptotic process (GO:0043066)	51	0	0.03	-	< 0.01	1	1
malonyl-CoA metabolic process (GO:2001293)	3	0	0	-	< 0.01	1	1
positive regulation of apoptotic process (GO:0043065)	33	0	0.02	-	< 0.01	1	1
GPI anchor biosynthetic process (GO:0006506)	32	0	0.02	-	< 0.01	1	1
GPI anchor metabolic process (GO:0006505)	33	0	0.02	-	< 0.01	1	1
intercellular bridge organization (GO:0043063)	1	0	0	-	< 0.01	1	1
extracellular structure organization (GO:0043062)	55	0	0.04	-	< 0.01	1	1
activation of GTPase activity (GO:0090630)	29	0	0.02	-	< 0.01	1	1
meiotic metaphase I plate congression (GO:0043060)	2	0	0	-	< 0.01	1	1
C-terminal protein lipidation (GO:0006501)	3	0	0	-	< 0.01	1	1
vitamin transmembrane transport (GO:0035461)	10	0	0.01	-	< 0.01	1	1
tRNA wobble position uridine thiolation (GO:0002143)	4	0	0	-	< 0.01	1	1
protein palmitoleylation (GO:0045234)	1	0	0	-	< 0.01	1	1
regulation of forward locomotion (GO:0043059)	7	0	0	-	< 0.01	1	1
cell junction disassembly (GO:0150146)	1	0	0	-	< 0.01	1	1
regulation of backward locomotion (GO:0043058)	12	0	0.01	-	< 0.01	1	1
backward locomotion (GO:0043057)	3	0	0	-	< 0.01	1	1
siRNA-mediated gene silencing by mRNA destabilization (GO:0090625)	2	0	0	-	< 0.01	1	1
forward locomotion (GO:0043056)	3	0	0	-	< 0.01	1	1
maintenance of dauer (GO:0043055)	4	0	0	-	< 0.01	1	1
vesicle cargo loading (GO:0035459)	4	0	0	-	< 0.01	1	1
dauer exit (GO:0043054)	10	0	0.01	-	< 0.01	1	1
dauer entry (GO:0043053)	17	0	0.01	-	< 0.01	1	1
thermotaxis (GO:0043052)	12	0	0.01	-	< 0.01	1	1
regulation of pharyngeal pumping (GO:0043051)	48	0	0.03	-	< 0.01	1	1
pharyngeal pumping (GO:0043050)	15	0	0.01	-	< 0.01	1	1
antibacterial innate immune response (GO:0140367)	11	0	0.01	-	< 0.01	1	1
actin-myosin filament sliding (GO:0033275)	1	0	0	-	< 0.01	1	1
regeneration (GO:0031099)	13	0	0.01	-	< 0.01	1	1
striated muscle cell development (GO:0055002)	43	0	0.03	-	< 0.01	1	1
stress-activated protein kinase signaling cascade (GO:0031098)	19	0	0.01	-	< 0.01	1	1
muscle cell development (GO:0055001)	46	0	0.03	-	< 0.01	1	1
external encapsulating structure organization (GO:0045229)	53	0	0.03	-	< 0.01	1	1
dolichyl monophosphate biosynthetic process (GO:0043048)	1	0	0	-	< 0.01	1	1
positive regulation of cysteine-type endopeptidase activity involved in execution phase of apoptosis (GO:2001272)	1	0	0	-	< 0.01	1	1
peptide biosynthetic process (GO:0043043)	271	0	0.18	-	< 0.01	1	1
regulation of cysteine-type endopeptidase activity involved in execution phase of apoptosis (GO:2001270)	1	0	0	-	< 0.01	1	1
amino acid activation for nonribosomal peptide biosynthetic process (GO:0043041)	2	0	0	-	< 0.01	1	1
dipeptide transmembrane transport (GO:0035442)	3	0	0	-	< 0.01	1	1
export from cell (GO:0140352)	98	0	0.06	-	< 0.01	1	1
tRNA nucleoside ribose methylation (GO:0002128)	1	0	0	-	< 0.01	1	1
deadenylation-independent decapping of nuclear-transcribed mRNA (GO:0031087)	3	0	0	-	< 0.01	1	1
nuclear DNA replication (GO:0033260)	15	0	0.01	-	< 0.01	1	1
nuclear-transcribed mRNA catabolic process, deadenylation-independent decay (GO:0031086)	3	0	0	-	< 0.01	1	1
cell-cell junction maintenance (GO:0045217)	2	0	0	-	< 0.01	1	1
cell-cell junction organization (GO:0045216)	14	0	0.01	-	< 0.01	1	1
sarcomere organization (GO:0045214)	24	0	0.02	-	< 0.01	1	1
negative regulation of cysteine-type endopeptidase activity involved in apoptotic signaling pathway (GO:2001268)	1	0	0	-	< 0.01	1	1
cobalamin transport (GO:0015889)	1	0	0	-	< 0.01	1	1
regulation of cysteine-type endopeptidase activity involved in apoptotic signaling pathway (GO:2001267)	1	0	0	-	< 0.01	1	1
tRNA aminoacylation (GO:0043039)	40	0	0.03	-	< 0.01	1	1
amino acid activation (GO:0043038)	42	0	0.03	-	< 0.01	1	1
heme transport (GO:0015886)	7	0	0	-	< 0.01	1	1
folic acid transport (GO:0015884)	1	0	0	-	< 0.01	1	1
FAD transport (GO:0015883)	1	0	0	-	< 0.01	1	1
L-ascorbic acid transmembrane transport (GO:0015882)	6	0	0	-	< 0.01	1	1
maintenance of protein localization in endoplasmic reticulum (GO:0035437)	5	0	0	-	< 0.01	1	1
phosphate ion transmembrane transport (GO:0035435)	15	0	0.01	-	< 0.01	1	1
copper ion transmembrane transport (GO:0035434)	10	0	0.01	-	< 0.01	1	1
nematode larval development (GO:0002119)	353	1	0.23	+	4.32	0.209	1
store-operated calcium entry (GO:0002115)	2	0	0	-	< 0.01	1	1
positive regulation of cation channel activity (GO:2001259)	9	0	0.01	-	< 0.01	1	1
negative regulation of protein localization to cell-cell junction (GO:0150119)	2	0	0	-	< 0.01	1	1
negative regulation of cation channel activity (GO:2001258)	2	0	0	-	< 0.01	1	1
carnitine transport (GO:0015879)	1	0	0	-	< 0.01	1	1
regulation of cation channel activity (GO:2001257)	17	0	0.01	-	< 0.01	1	1
regulation of store-operated calcium entry (GO:2001256)	1	0	0	-	< 0.01	1	1
regulation of cell-substrate junction organization (GO:0150116)	1	0	0	-	< 0.01	1	1
positive regulation of histone H3-K36 trimethylation (GO:2001255)	1	0	0	-	< 0.01	1	1
cell-substrate junction organization (GO:0150115)	15	0	0.01	-	< 0.01	1	1
acetyl-CoA transport (GO:0015876)	1	0	0	-	< 0.01	1	1
establishment of neuroblast polarity (GO:0045200)	1	0	0	-	< 0.01	1	1
regulation of histone H3-K36 trimethylation (GO:2001253)	3	0	0	-	< 0.01	1	1
norepinephrine transport (GO:0015874)	1	0	0	-	< 0.01	1	1
positive regulation of chromosome organization (GO:2001252)	9	0	0.01	-	< 0.01	1	1
negative regulation of chromosome organization (GO:2001251)	15	0	0.01	-	< 0.01	1	1
dopamine transport (GO:0015872)	3	0	0	-	< 0.01	1	1
choline transport (GO:0015871)	2	0	0	-	< 0.01	1	1
acetylcholine transport (GO:0015870)	8	0	0.01	-	< 0.01	1	1
positive regulation of cellular amine metabolic process (GO:0033240)	1	0	0	-	< 0.01	1	1
tRNA wobble adenosine to inosine editing (GO:0002100)	1	0	0	-	< 0.01	1	1
negative regulation of histone deacetylation (GO:0031064)	2	0	0	-	< 0.01	1	1
regulation of histone deacetylation (GO:0031063)	2	0	0	-	< 0.01	1	1
positive regulation of histone methylation (GO:0031062)	4	0	0	-	< 0.01	1	1
regulation of histone methylation (GO:0031060)	7	0	0	-	< 0.01	1	1
purine ribonucleotide transport (GO:0015868)	12	0	0.01	-	< 0.01	1	1
regulation of protein localization to cell-cell junction (GO:0150106)	3	0	0	-	< 0.01	1	1
ATP transport (GO:0015867)	9	0	0.01	-	< 0.01	1	1
protein localization to cell-cell junction (GO:0150105)	1	0	0	-	< 0.01	1	1
ADP transport (GO:0015866)	8	0	0.01	-	< 0.01	1	1
receptor signaling pathway via STAT (GO:0097696)	2	0	0	-	< 0.01	1	1
purine nucleotide transport (GO:0015865)	12	0	0.01	-	< 0.01	1	1
negative regulation of intrinsic apoptotic signaling pathway (GO:2001243)	7	0	0	-	< 0.01	1	1
regulation of intrinsic apoptotic signaling pathway (GO:2001242)	7	0	0	-	< 0.01	1	1
negative regulation of extrinsic apoptotic signaling pathway in absence of ligand (GO:2001240)	1	0	0	-	< 0.01	1	1
protein localization to synapse (GO:0035418)	21	0	0.01	-	< 0.01	1	1
camera-type eye development (GO:0043010)	1	0	0	-	< 0.01	1	1
negative regulation of cellular amine metabolic process (GO:0033239)	1	0	0	-	< 0.01	1	1
regulation of cellular amine metabolic process (GO:0033238)	2	0	0	-	< 0.01	1	1
cellular response to chemical stress (GO:0062197)	22	0	0.01	-	< 0.01	1	1
positive regulation of histone modification (GO:0031058)	7	0	0	-	< 0.01	1	1
negative regulation of histone modification (GO:0031057)	6	0	0	-	< 0.01	1	1
regulation of histone modification (GO:0031056)	17	0	0.01	-	< 0.01	1	1
chromatin remodeling at centromere (GO:0031055)	2	0	0	-	< 0.01	1	1
pre-miRNA processing (GO:0031054)	6	0	0	-	< 0.01	1	1
primary miRNA processing (GO:0031053)	3	0	0	-	< 0.01	1	1
regulation of extrinsic apoptotic signaling pathway in absence of ligand (GO:2001239)	1	0	0	-	< 0.01	1	1
negative regulation of extrinsic apoptotic signaling pathway (GO:2001237)	2	0	0	-	< 0.01	1	1
nucleoside transport (GO:0015858)	9	0	0.01	-	< 0.01	1	1
regulation of extrinsic apoptotic signaling pathway (GO:2001236)	2	0	0	-	< 0.01	1	1
positive regulation of apoptotic signaling pathway (GO:2001235)	1	0	0	-	< 0.01	1	1
negative regulation of apoptotic signaling pathway (GO:2001234)	18	0	0.01	-	< 0.01	1	1
regulation of apoptotic signaling pathway (GO:2001233)	19	0	0.01	-	< 0.01	1	1
positive regulation of protein localization to presynapse (GO:1905386)	1	0	0	-	< 0.01	1	1
cytoplasmic sequestering of CFTR protein (GO:0043004)	1	0	0	-	< 0.01	1	1
positive regulation of response to gamma radiation (GO:2001230)	2	0	0	-	< 0.01	1	1
double-strand break repair via alternative nonhomologous end joining (GO:0097681)	1	0	0	-	< 0.01	1	1
regulation of protein localization to presynapse (GO:1905384)	1	0	0	-	< 0.01	1	1
organic hydroxy compound transport (GO:0015850)	27	0	0.02	-	< 0.01	1	1
negative regulation of Golgi to plasma membrane CFTR protein transport (GO:0043002)	1	0	0	-	< 0.01	1	1
Golgi to plasma membrane protein transport (GO:0043001)	6	0	0	-	< 0.01	1	1
dsRNA transport (GO:0033227)	1	0	0	-	< 0.01	1	1
ribonucleoside triphosphate metabolic process (GO:0009199)	63	1	0.04	+	24.19	0.0412	1
pyrimidine deoxyribonucleoside diphosphate biosynthetic process (GO:0009197)	1	0	0	-	< 0.01	1	1
pyrimidine deoxyribonucleoside diphosphate metabolic process (GO:0009196)	1	0	0	-	< 0.01	1	1
pyrimidine ribonucleoside diphosphate catabolic process (GO:0009195)	3	0	0	-	< 0.01	1	1
small non-coding RNA-dependent heterochromatin formation (GO:0031048)	6	0	0	-	< 0.01	1	1
pyrimidine ribonucleoside diphosphate biosynthetic process (GO:0009194)	2	0	0	-	< 0.01	1	1
gene silencing by RNA (GO:0031047)	95	0	0.06	-	< 0.01	1	1
pyrimidine ribonucleoside diphosphate metabolic process (GO:0009193)	6	0	0	-	< 0.01	1	1
ribonucleoside diphosphate catabolic process (GO:0009191)	3	0	0	-	< 0.01	1	1
cyclic nucleotide biosynthetic process (GO:0009190)	38	0	0.02	-	< 0.01	1	1
regulation of response to gamma radiation (GO:2001228)	2	0	0	-	< 0.01	1	1
organic acid transport (GO:0015849)	112	0	0.07	-	< 0.01	1	1
polyamine transport (GO:0015846)	3	0	0	-	< 0.01	1	1
positive regulation of neuron migration (GO:2001224)	10	0	0.01	-	< 0.01	1	1
negative regulation of neuron migration (GO:2001223)	2	0	0	-	< 0.01	1	1
monoamine transport (GO:0015844)	6	0	0	-	< 0.01	1	1
regulation of neuron migration (GO:2001222)	12	0	0.01	-	< 0.01	1	1
aminergic neurotransmitter loading into synaptic vesicle (GO:0015842)	1	0	0	-	< 0.01	1	1
deoxyribonucleoside diphosphate biosynthetic process (GO:0009189)	1	0	0	-	< 0.01	1	1
ribonucleoside diphosphate biosynthetic process (GO:0009188)	5	0	0	-	< 0.01	1	1
serine import into mitochondrion (GO:0140300)	6	0	0	-	< 0.01	1	1
cyclic nucleotide metabolic process (GO:0009187)	40	0	0.03	-	< 0.01	1	1
deoxyribonucleoside diphosphate metabolic process (GO:0009186)	1	0	0	-	< 0.01	1	1
iron import into cell (GO:0033212)	1	0	0	-	< 0.01	1	1
ribonucleoside diphosphate metabolic process (GO:0009185)	35	0	0.02	-	< 0.01	1	1
adiponectin-activated signaling pathway (GO:0033211)	2	0	0	-	< 0.01	1	1
purine ribonucleoside diphosphate catabolic process (GO:0009181)	2	0	0	-	< 0.01	1	1
myosin filament assembly (GO:0031034)	10	0	0.01	-	< 0.01	1	1
purine ribonucleoside diphosphate biosynthetic process (GO:0009180)	3	0	0	-	< 0.01	1	1
myosin filament organization (GO:0031033)	10	0	0.01	-	< 0.01	1	1
actomyosin structure organization (GO:0031032)	52	0	0.03	-	< 0.01	1	1
amino-acid betaine transport (GO:0015838)	2	0	0	-	< 0.01	1	1
amine transport (GO:0015837)	2	0	0	-	< 0.01	1	1
peptide transport (GO:0015833)	8	0	0.01	-	< 0.01	1	1
glyoxal metabolic process (GO:1903189)	2	0	0	-	< 0.01	1	1
positive regulation of vitellogenesis (GO:1903188)	5	0	0	-	< 0.01	1	1
negative regulation of vitellogenesis (GO:1903187)	1	0	0	-	< 0.01	1	1
regulation of vitellogenesis (GO:1903186)	5	0	0	-	< 0.01	1	1
tumor necrosis factor-mediated signaling pathway (GO:0033209)	2	0	0	-	< 0.01	1	1
meiotic cytokinesis (GO:0033206)	23	0	0.02	-	< 0.01	1	1
purine ribonucleoside diphosphate metabolic process (GO:0009179)	33	0	0.02	-	< 0.01	1	1
pyrimidine deoxyribonucleoside monophosphate biosynthetic process (GO:0009177)	3	0	0	-	< 0.01	1	1
pyrimidine deoxyribonucleoside monophosphate metabolic process (GO:0009176)	3	0	0	-	< 0.01	1	1
microtubule organizing center organization (GO:0031023)	30	0	0.02	-	< 0.01	1	1
nucleic acid-templated transcription (GO:0097659)	124	0	0.08	-	< 0.01	1	1
3'-phosphoadenosine 5'-phosphosulfate transport (GO:0046963)	2	0	0	-	< 0.01	1	1
ornithine transport (GO:0015822)	4	0	0	-	< 0.01	1	1
cell cycle DNA replication (GO:0044786)	16	0	0.01	-	< 0.01	1	1
metaphase/anaphase transition of meiotic cell cycle (GO:0044785)	3	0	0	-	< 0.01	1	1
metaphase/anaphase transition of cell cycle (GO:0044784)	8	0	0.01	-	< 0.01	1	1
cilium organization (GO:0044782)	80	0	0.05	-	< 0.01	1	1
purine ribonucleoside monophosphate biosynthetic process (GO:0009168)	14	0	0.01	-	< 0.01	1	1
purine ribonucleoside monophosphate metabolic process (GO:0009167)	19	0	0.01	-	< 0.01	1	1
nucleotide catabolic process (GO:0009166)	19	0	0.01	-	< 0.01	1	1
nucleotide biosynthetic process (GO:0009165)	132	1	0.09	+	11.54	0.0838	1
deoxyribonucleoside monophosphate metabolic process (GO:0009162)	4	0	0	-	< 0.01	1	1
ribonucleoside monophosphate metabolic process (GO:0009161)	27	1	0.02	+	56.44	0.0182	1
habituation (GO:0046959)	4	0	0	-	< 0.01	1	1
nonassociative learning (GO:0046958)	4	0	0	-	< 0.01	1	1
negative phototaxis (GO:0046957)	1	0	0	-	< 0.01	1	1
lysine transport (GO:0015819)	1	0	0	-	< 0.01	1	1
tRNA 5'-leader removal (GO:0001682)	6	0	0	-	< 0.01	1	1
glycine transport (GO:0015816)	1	0	0	-	< 0.01	1	1
ciliary transition zone assembly (GO:1905349)	1	0	0	-	< 0.01	1	1
tRNA 3'-terminal CCA addition (GO:0001680)	1	0	0	-	< 0.01	1	1
meiotic spindle checkpoint signaling (GO:0044779)	1	0	0	-	< 0.01	1	1
ketone body catabolic process (GO:0046952)	1	0	0	-	< 0.01	1	1
meiotic DNA integrity checkpoint signaling (GO:0044778)	1	0	0	-	< 0.01	1	1
ketone body biosynthetic process (GO:0046951)	1	0	0	-	< 0.01	1	1
L-glutamate transmembrane transport (GO:0015813)	12	0	0.01	-	< 0.01	1	1
cellular ketone body metabolic process (GO:0046950)	2	0	0	-	< 0.01	1	1
gamma-aminobutyric acid transport (GO:0015812)	4	0	0	-	< 0.01	1	1
L-cystine transport (GO:0015811)	1	0	0	-	< 0.01	1	1
aspartate transmembrane transport (GO:0015810)	3	0	0	-	< 0.01	1	1
mitotic DNA integrity checkpoint signaling (GO:0044774)	22	0	0.01	-	< 0.01	1	1
mitotic DNA damage checkpoint signaling (GO:0044773)	16	0	0.01	-	< 0.01	1	1
regulation of calcium ion transmembrane transport (GO:1903169)	5	0	0	-	< 0.01	1	1
positive regulation of protein localization to kinetochore (GO:1905342)	7	0	0	-	< 0.01	1	1
mitotic cell cycle phase transition (GO:0044772)	36	0	0.02	-	< 0.01	1	1
meiotic cell cycle phase transition (GO:0044771)	4	0	0	-	< 0.01	1	1
regulation of protein localization to kinetochore (GO:1905340)	7	0	0	-	< 0.01	1	1
cell cycle phase transition (GO:0044770)	42	0	0.03	-	< 0.01	1	1
behavioral response to starvation (GO:0042595)	2	0	0	-	< 0.01	1	1
response to starvation (GO:0042594)	64	0	0.04	-	< 0.01	1	1
glucose homeostasis (GO:0042593)	9	0	0.01	-	< 0.01	1	1
homeostatic process (GO:0042592)	235	0	0.15	-	< 0.01	1	1
detection of stimulus involved in sensory perception of pain (GO:0062149)	1	0	0	-	< 0.01	1	1
deoxyribonucleoside monophosphate biosynthetic process (GO:0009157)	4	0	0	-	< 0.01	1	1
ribonucleoside monophosphate biosynthetic process (GO:0009156)	22	1	0.01	+	69.27	0.015	1
purine deoxyribonucleotide catabolic process (GO:0009155)	1	0	0	-	< 0.01	1	1
purine ribonucleotide catabolic process (GO:0009154)	10	0	0.01	-	< 0.01	1	1
purine ribonucleotide biosynthetic process (GO:0009152)	93	0	0.06	-	< 0.01	1	1
purine deoxyribonucleotide metabolic process (GO:0009151)	1	0	0	-	< 0.01	1	1
cellular glucose homeostasis (GO:0001678)	6	0	0	-	< 0.01	1	1
purine ribonucleotide metabolic process (GO:0009150)	167	0	0.11	-	< 0.01	1	1
fatty-acyl-CoA biosynthetic process (GO:0046949)	1	0	0	-	< 0.01	1	1
long-chain fatty acid metabolic process (GO:0001676)	15	0	0.01	-	< 0.01	1	1
L-arginine import across plasma membrane (GO:0097638)	1	0	0	-	< 0.01	1	1
L-amino acid transport (GO:0015807)	37	0	0.02	-	< 0.01	1	1
S-adenosyl-L-methionine transport (GO:0015805)	1	0	0	-	< 0.01	1	1
carboxylic acid transport (GO:0046942)	91	0	0.06	-	< 0.01	1	1
neutral amino acid transport (GO:0015804)	14	0	0.01	-	< 0.01	1	1
branched-chain amino acid transport (GO:0015803)	2	0	0	-	< 0.01	1	1
nucleoside monophosphate phosphorylation (GO:0046940)	9	0	0.01	-	< 0.01	1	1
basic amino acid transport (GO:0015802)	2	0	0	-	< 0.01	1	1
acidic amino acid transport (GO:0015800)	12	0	0.01	-	< 0.01	1	1
positive regulation of morphogenesis of an epithelium (GO:1905332)	1	0	0	-	< 0.01	1	1
regulation of morphogenesis of an epithelium (GO:1905330)	1	0	0	-	< 0.01	1	1
pyrimidine nucleoside triphosphate catabolic process (GO:0009149)	1	0	0	-	< 0.01	1	1
purine nucleoside triphosphate catabolic process (GO:0009146)	1	0	0	-	< 0.01	1	1
purine nucleoside triphosphate biosynthetic process (GO:0009145)	25	0	0.02	-	< 0.01	1	1
purine nucleoside triphosphate metabolic process (GO:0009144)	60	0	0.04	-	< 0.01	1	1
mitochondrial protein processing (GO:0034982)	10	0	0.01	-	< 0.01	1	1
nucleoside triphosphate catabolic process (GO:0009143)	3	0	0	-	< 0.01	1	1
nucleoside triphosphate biosynthetic process (GO:0009142)	32	1	0.02	+	47.62	0.0214	1
nucleoside triphosphate metabolic process (GO:0009141)	68	1	0.04	+	22.41	0.0443	1
pyrimidine nucleoside diphosphate catabolic process (GO:0009140)	3	0	0	-	< 0.01	1	1
ameboidal-type cell migration (GO:0001667)	25	1	0.02	+	60.96	0.0169	1
nucleotide phosphorylation (GO:0046939)	30	0	0.02	-	< 0.01	1	1
response to hypoxia (GO:0001666)	28	0	0.02	-	< 0.01	1	1
phytochelatin biosynthetic process (GO:0046938)	1	0	0	-	< 0.01	1	1
phytochelatin metabolic process (GO:0046937)	1	0	0	-	< 0.01	1	1
distal tip cell migration (GO:0097628)	3	0	0	-	< 0.01	1	1
pore complex assembly (GO:0046931)	3	0	0	-	< 0.01	1	1
potassium ion export across plasma membrane (GO:0097623)	2	0	0	-	< 0.01	1	1
retinal metabolic process (GO:0042574)	3	0	0	-	< 0.01	1	1
pyrimidine nucleoside diphosphate biosynthetic process (GO:0009139)	3	0	0	-	< 0.01	1	1
retinol metabolic process (GO:0042572)	5	0	0	-	< 0.01	1	1
pyrimidine nucleoside diphosphate metabolic process (GO:0009138)	7	0	0	-	< 0.01	1	1
response to endoplasmic reticulum stress (GO:0034976)	209	0	0.14	-	< 0.01	1	1
purine nucleoside diphosphate catabolic process (GO:0009137)	2	0	0	-	< 0.01	1	1
protein folding in endoplasmic reticulum (GO:0034975)	3	0	0	-	< 0.01	1	1
purine nucleoside diphosphate biosynthetic process (GO:0009136)	3	0	0	-	< 0.01	1	1
purine nucleoside diphosphate metabolic process (GO:0009135)	33	0	0.02	-	< 0.01	1	1
regulation of mitochondrial gene expression (GO:0062125)	6	0	0	-	< 0.01	1	1
nucleoside diphosphate catabolic process (GO:0009134)	4	0	0	-	< 0.01	1	1
histone H3-R26 methylation (GO:0034972)	1	0	0	-	< 0.01	1	1
sequestering of BMP from receptor via BMP binding (GO:0038098)	1	0	0	-	< 0.01	1	1
nucleoside diphosphate biosynthetic process (GO:0009133)	6	0	0	-	< 0.01	1	1
nucleoside diphosphate metabolic process (GO:0009132)	38	0	0.02	-	< 0.01	1	1
negative regulation of neurotransmitter secretion (GO:0046929)	3	0	0	-	< 0.01	1	1
positive regulation of CREB transcription factor activity (GO:0032793)	3	0	0	-	< 0.01	1	1
regulation of neurotransmitter secretion (GO:0046928)	31	0	0.02	-	< 0.01	1	1
eye development (GO:0001654)	1	0	0	-	< 0.01	1	1
ribosome disassembly (GO:0032790)	2	0	0	-	< 0.01	1	1
pre-miRNA 3'-end processing (GO:0044747)	1	0	0	-	< 0.01	1	1
protein transmembrane import into intracellular organelle (GO:0044743)	30	0	0.02	-	< 0.01	1	1
histone arginine methylation (GO:0034969)	3	0	0	-	< 0.01	1	1
negative regulation of tube lumen cavitation (GO:1903133)	1	0	0	-	< 0.01	1	1
histone lysine methylation (GO:0034968)	37	0	0.02	-	< 0.01	1	1
regulation of tube lumen cavitation (GO:1903132)	1	0	0	-	< 0.01	1	1
purine nucleoside monophosphate biosynthetic process (GO:0009127)	14	0	0.01	-	< 0.01	1	1
pteridine-containing compound catabolic process (GO:0042560)	1	0	0	-	< 0.01	1	1
purine nucleoside monophosphate metabolic process (GO:0009126)	19	0	0.01	-	< 0.01	1	1
box H/ACA RNA processing (GO:0034964)	1	0	0	-	< 0.01	1	1
box C/D RNA processing (GO:0034963)	2	0	0	-	< 0.01	1	1
nucleoside monophosphate biosynthetic process (GO:0009124)	26	1	0.02	+	58.61	0.0176	1
nucleoside monophosphate metabolic process (GO:0009123)	37	1	0.02	+	41.19	0.0246	1
monocarboxylic acid metabolic process (GO:0032787)	214	0	0.14	-	< 0.01	1	1
positive regulation of DNA-templated transcription, elongation (GO:0032786)	13	0	0.01	-	< 0.01	1	1
zinc ion import into organelle (GO:0062111)	1	0	0	-	< 0.01	1	1
regulation of DNA-templated transcription elongation (GO:0032784)	20	0	0.01	-	< 0.01	1	1
peptidyl-tyrosine autophosphorylation (GO:0038083)	2	0	0	-	< 0.01	1	1
positive regulation of ATP-dependent activity (GO:0032781)	5	0	0	-	< 0.01	1	1
cellular transition metal ion homeostasis (GO:0046916)	30	0	0.02	-	< 0.01	1	1
negative regulation of ATP-dependent activity (GO:0032780)	4	0	0	-	< 0.01	1	1
positive regulation of cohesin loading (GO:1905309)	2	0	0	-	< 0.01	1	1
pteridine-containing compound biosynthetic process (GO:0042559)	7	0	0	-	< 0.01	1	1
positive regulation of autophagosome assembly (GO:2000786)	4	0	0	-	< 0.01	1	1
pteridine-containing compound metabolic process (GO:0042558)	13	0	0.01	-	< 0.01	1	1
regulation of autophagosome assembly (GO:2000785)	12	0	0.01	-	< 0.01	1	1
superoxide anion generation (GO:0042554)	2	0	0	-	< 0.01	1	1
positive regulation of double-strand break repair (GO:2000781)	2	0	0	-	< 0.01	1	1
negative regulation of double-strand break repair (GO:2000780)	1	0	0	-	< 0.01	1	1
neuron maturation (GO:0042551)	2	0	0	-	< 0.01	1	1
nucleotide metabolic process (GO:0009117)	228	1	0.15	+	6.68	0.14	1
purine nucleobase biosynthetic process (GO:0009113)	6	0	0	-	< 0.01	1	1
nucleobase metabolic process (GO:0009112)	24	1	0.02	+	63.5	0.0163	1
vitamin biosynthetic process (GO:0009110)	4	0	0	-	< 0.01	1	1
DNA methylation on adenine (GO:0032775)	1	0	0	-	< 0.01	1	1
RNA biosynthetic process (GO:0032774)	129	0	0.08	-	< 0.01	1	1
intracellular transport (GO:0046907)	515	1	0.34	+	2.96	0.29	1
secretion (GO:0046903)	99	0	0.06	-	< 0.01	1	1
regulation of mitochondrial membrane permeability (GO:0046902)	8	0	0.01	-	< 0.01	1	1
DNA methylation or demethylation (GO:0044728)	3	0	0	-	< 0.01	1	1
tetrahydrofolylpolyglutamate biosynthetic process (GO:0046901)	1	0	0	-	< 0.01	1	1
tetrahydrofolylpolyglutamate metabolic process (GO:0046900)	1	0	0	-	< 0.01	1	1
first cell cycle pseudocleavage (GO:0030590)	6	0	0	-	< 0.01	1	1
regulation of double-strand break repair (GO:2000779)	5	0	0	-	< 0.01	1	1
protein localization to actin cytoskeleton (GO:1903119)	1	0	0	-	< 0.01	1	1
cell wall biogenesis (GO:0042546)	3	0	0	-	< 0.01	1	1
regulation of actin filament-based movement (GO:1903115)	1	0	0	-	< 0.01	1	1
response to hydrogen peroxide (GO:0042542)	15	0	0.01	-	< 0.01	1	1
lipoate biosynthetic process (GO:0009107)	1	0	0	-	< 0.01	1	1
lipoate metabolic process (GO:0009106)	1	0	0	-	< 0.01	1	1
p38MAPK cascade (GO:0038066)	8	0	0.01	-	< 0.01	1	1
glycoprotein biosynthetic process (GO:0009101)	168	0	0.11	-	< 0.01	1	1
collagen-activated signaling pathway (GO:0038065)	5	0	0	-	< 0.01	1	1
glycoprotein metabolic process (GO:0009100)	198	0	0.13	-	< 0.01	1	1
collagen-activated tyrosine kinase receptor signaling pathway (GO:0038063)	5	0	0	-	< 0.01	1	1
pseudocleavage (GO:0030588)	7	0	0	-	< 0.01	1	1
nitric oxide-cGMP-mediated signaling pathway (GO:0038060)	2	0	0	-	< 0.01	1	1
positive regulation of cytoplasmic translation (GO:2000767)	2	0	0	-	< 0.01	1	1
negative regulation of cytoplasmic translation (GO:2000766)	4	0	0	-	< 0.01	1	1
regulation of mitochondrial transcription (GO:1903108)	2	0	0	-	< 0.01	1	1
regulation of cytoplasmic translation (GO:2000765)	6	0	0	-	< 0.01	1	1
benzene-containing compound metabolic process (GO:0042537)	10	0	0.01	-	< 0.01	1	1
cellular response to external stimulus (GO:0071496)	37	0	0.02	-	< 0.01	1	1
cellular response to endogenous stimulus (GO:0071495)	112	0	0.07	-	< 0.01	1	1
Cajal body organization (GO:0030576)	1	0	0	-	< 0.01	1	1
nuclear body organization (GO:0030575)	1	0	0	-	< 0.01	1	1
collagen catabolic process (GO:0030574)	8	0	0.01	-	< 0.01	1	1
multi-multicellular organism process (GO:0044706)	29	0	0.02	-	< 0.01	1	1
positive regulation of peptidyl-lysine acetylation (GO:2000758)	3	0	0	-	< 0.01	1	1
multi-organism reproductive process (GO:0044703)	11	0	0.01	-	< 0.01	1	1
negative regulation of peptidyl-lysine acetylation (GO:2000757)	3	0	0	-	< 0.01	1	1
regulation of peptidyl-lysine acetylation (GO:2000756)	5	0	0	-	< 0.01	1	1
cellular response to blue light (GO:0071483)	1	0	0	-	< 0.01	1	1
cellular response to light stimulus (GO:0071482)	10	0	0.01	-	< 0.01	1	1
cellular response to X-ray (GO:0071481)	2	0	0	-	< 0.01	1	1
cellular response to gamma radiation (GO:0071480)	3	0	0	-	< 0.01	1	1
positive regulation of defecation rhythm (GO:2000748)	2	0	0	-	< 0.01	1	1
negative regulation of defecation rhythm (GO:2000747)	1	0	0	-	< 0.01	1	1
regulation of defecation rhythm (GO:2000746)	6	0	0	-	< 0.01	1	1
cellular response to ionizing radiation (GO:0071479)	7	0	0	-	< 0.01	1	1
cellular response to radiation (GO:0071478)	16	0	0.01	-	< 0.01	1	1
cellular hyperosmotic response (GO:0071474)	1	0	0	-	< 0.01	1	1
cellular response to osmotic stress (GO:0071470)	2	0	0	-	< 0.01	1	1
signal transduction in absence of ligand (GO:0038034)	1	0	0	-	< 0.01	1	1
positive regulation of stem cell differentiation (GO:2000738)	2	0	0	-	< 0.01	1	1
negative regulation of stem cell differentiation (GO:2000737)	2	0	0	-	< 0.01	1	1
regulation of stem cell differentiation (GO:2000736)	4	0	0	-	< 0.01	1	1
cellular response to acidic pH (GO:0071468)	2	0	0	-	< 0.01	1	1
cellular response to pH (GO:0071467)	3	0	0	-	< 0.01	1	1
cellular response to xenobiotic stimulus (GO:0071466)	42	0	0.03	-	< 0.01	1	1
regulation of translational initiation by eIF2 alpha phosphorylation (GO:0010998)	3	0	0	-	< 0.01	1	1
positive regulation of interferon-beta production (GO:0032728)	1	0	0	-	< 0.01	1	1
detoxification of inorganic compound (GO:0061687)	2	0	0	-	< 0.01	1	1
ubiquitin recycling (GO:0010992)	1	0	0	-	< 0.01	1	1
female genitalia development (GO:0030540)	2	0	0	-	< 0.01	1	1
protein localization to chromosome, centromeric region (GO:0071459)	12	0	0.01	-	< 0.01	1	1
cellular response to hypoxia (GO:0071456)	4	0	0	-	< 0.01	1	1
cellular response to oxygen levels (GO:0071453)	4	0	0	-	< 0.01	1	1
cellular response to superoxide (GO:0071451)	6	0	0	-	< 0.01	1	1
cellular response to oxygen radical (GO:0071450)	6	0	0	-	< 0.01	1	1
male genitalia development (GO:0030539)	32	0	0.02	-	< 0.01	1	1
embryonic genitalia morphogenesis (GO:0030538)	4	0	0	-	< 0.01	1	1
larval behavior (GO:0030537)	14	0	0.01	-	< 0.01	1	1
larval feeding behavior (GO:0030536)	11	0	0.01	-	< 0.01	1	1
adult behavior (GO:0030534)	17	0	0.01	-	< 0.01	1	1
membrane depolarization (GO:0051899)	1	0	0	-	< 0.01	1	1
positive regulation of protein kinase B signaling (GO:0051897)	3	0	0	-	< 0.01	1	1
regulation of protein kinase B signaling (GO:0051896)	4	0	0	-	< 0.01	1	1
regulation of focal adhesion assembly (GO:0051893)	1	0	0	-	< 0.01	1	1
cellular response to pheromone (GO:0071444)	3	0	0	-	< 0.01	1	1
mitochondrial outer membrane permeabilization involved in programmed cell death (GO:1902686)	2	0	0	-	< 0.01	1	1
positive regulation of receptor localization to synapse (GO:1902685)	1	0	0	-	< 0.01	1	1
netrin-activated signaling pathway (GO:0038007)	11	0	0.01	-	< 0.01	1	1
negative regulation of receptor localization to synapse (GO:1902684)	1	0	0	-	< 0.01	1	1
negative regulation of neuron projection development (GO:0010977)	19	0	0.01	-	< 0.01	1	1
regulation of receptor localization to synapse (GO:1902683)	4	0	0	-	< 0.01	1	1
positive regulation of neuron projection development (GO:0010976)	41	0	0.03	-	< 0.01	1	1
regulation of neuron projection development (GO:0010975)	100	0	0.07	-	< 0.01	1	1
spontaneous neurotransmitter secretion (GO:0061669)	1	0	0	-	< 0.01	1	1
mitochondrial ribosome assembly (GO:0061668)	2	0	0	-	< 0.01	1	1
positive regulation of RNA biosynthetic process (GO:1902680)	284	0	0.19	-	< 0.01	1	1
positive regulation of division septum assembly (GO:0010973)	1	0	0	-	< 0.01	1	1
negative regulation of G2/M transition of mitotic cell cycle (GO:0010972)	15	0	0.01	-	< 0.01	1	1
positive regulation of G2/M transition of mitotic cell cycle (GO:0010971)	4	0	0	-	< 0.01	1	1
transport along microtubule (GO:0010970)	52	0	0.03	-	< 0.01	1	1
N-terminal protein myristoylation (GO:0006499)	1	0	0	-	< 0.01	1	1
N-terminal protein lipidation (GO:0006498)	1	0	0	-	< 0.01	1	1
[truncated: 4,219 more rows]
