# Supplementary material for: Yolk-deprived Caenorhabditis elegans secure brood size at the expense of competitive fitness
Source: Life Sci Alliance. 2023 Apr 14;6(6):e202201675. doi: 10.26508/lsa.202201675 (PMC10105328; doi:10.26508/lsa.202201675)
Supplement: Supplementary file 6 [file LSA-2022-01675_SdataFS5.3.xlsx]

## Sheet: ama-1
RNAi construct	Genotype	Number of offspring	Experiment
ama-1	wild type	1	Experiment 1
ama-1	wild type	0	Experiment 1
ama-1	wild type	29	Experiment 1
ama-1	ceh-60(lst466)	52	Experiment 1
ama-1	ceh-60(lst466)	55	Experiment 1
ama-1	ceh-60(lst466)	60	Experiment 1
ama-1	ceh-60(lst491)	67	Experiment 1
ama-1	ceh-60(lst491)	78	Experiment 1
ama-1	ceh-60(lst491)	26	Experiment 1
EV	wild type	171	Experiment 1
EV	wild type	142	Experiment 1
EV	wild type	198	Experiment 1
EV	ceh-60(lst466)	185	Experiment 1
EV	ceh-60(lst466)	193	Experiment 1
EV	ceh-60(lst466)	171	Experiment 1
EV	ceh-60(lst491)	171	Experiment 1
EV	ceh-60(lst491)	180	Experiment 1
EV	ceh-60(lst491)	193	Experiment 1
plk-1	wild type	0	Experiment 1
plk-1	wild type	0	Experiment 1
plk-1	wild type	0	Experiment 1
plk-1	ceh-60(lst466)	37	Experiment 1
plk-1	ceh-60(lst466)	0	Experiment 1
plk-1	ceh-60(lst466)	24	Experiment 1
plk-1	ceh-60(lst491)	0	Experiment 1
plk-1	ceh-60(lst491)	9	Experiment 1
plk-1	ceh-60(lst491)	24	Experiment 1
ama-1	wild type	105	Experiment 2
ama-1	wild type	0	Experiment 2
ama-1	wild type	42	Experiment 2
ama-1	ceh-60(lst466)	102	Experiment 2
ama-1	ceh-60(lst466)	26	Experiment 2
ama-1	ceh-60(lst466)	58	Experiment 2
ama-1	ceh-60(lst491)	21	Experiment 2
ama-1	ceh-60(lst491)	0	Experiment 2
ama-1	ceh-60(lst491)	3	Experiment 2
EV	wild type	120	Experiment 2
EV	wild type	167	Experiment 2
EV	wild type	156	Experiment 2
EV	ceh-60(lst466)	154	Experiment 2
EV	ceh-60(lst466)	21	Experiment 2
EV	ceh-60(lst466)	139	Experiment 2
EV	ceh-60(lst491)	155	Experiment 2
EV	ceh-60(lst491)	165	Experiment 2
EV	ceh-60(lst491)	162	Experiment 2
plk-1	wild type	0	Experiment 2
plk-1	wild type	0	Experiment 2
plk-1	wild type	5	Experiment 2
plk-1	ceh-60(lst466)	24	Experiment 2
plk-1	ceh-60(lst466)	36	Experiment 2
plk-1	ceh-60(lst466)	93	Experiment 2
plk-1	ceh-60(lst491)	1	Experiment 2
plk-1	ceh-60(lst491)	4	Experiment 2
plk-1	ceh-60(lst491)	91	Experiment 2

## Sheet: C01B10.8
RNAi construct	Genotype	Number of offspring	Experiment
C01B10.8	wild type	114	Experiment 1
C01B10.8	wild type	155	Experiment 1
C01B10.8	wild type	152	Experiment 1
C01B10.8	ceh-60(lst466)	149	Experiment 1
C01B10.8	ceh-60(lst466)	140	Experiment 1
C01B10.8	ceh-60(lst466)	141	Experiment 1
C01B10.8	ceh-60(lst491)	198	Experiment 1
C01B10.8	ceh-60(lst491)	176	Experiment 1
C01B10.8	ceh-60(lst491)	187	Experiment 1
EV	wild type	144	Experiment 1
EV	wild type	171	Experiment 1
EV	wild type	151	Experiment 1
EV	ceh-60(lst466)	135	Experiment 1
EV	ceh-60(lst466)	116	Experiment 1
EV	ceh-60(lst466)	134	Experiment 1
EV	ceh-60(lst491)	164	Experiment 1
EV	ceh-60(lst491)	188	Experiment 1
plk-1	wild type	104	Experiment 1
plk-1	wild type	28	Experiment 1
plk-1	wild type	0	Experiment 1
plk-1	ceh-60(lst466)	47	Experiment 1
plk-1	ceh-60(lst466)	29	Experiment 1
plk-1	ceh-60(lst466)	98	Experiment 1
plk-1	ceh-60(lst491)	0	Experiment 1
plk-1	ceh-60(lst491)	36	Experiment 1
plk-1	ceh-60(lst491)	0	Experiment 1
C01B10.8	wild type	135	Experiment 2
C01B10.8	wild type	129	Experiment 2
C01B10.8	wild type	145	Experiment 2
C01B10.8	ceh-60(lst466)	50	Experiment 2
C01B10.8	ceh-60(lst466)	98	Experiment 2
C01B10.8	ceh-60(lst466)	74	Experiment 2
C01B10.8	ceh-60(lst491)	122	Experiment 2
C01B10.8	ceh-60(lst491)	95	Experiment 2
C01B10.8	ceh-60(lst491)	11	Experiment 2
EV	wild type	173	Experiment 2
EV	wild type	152	Experiment 2
EV	wild type	150	Experiment 2
EV	ceh-60(lst466)	127	Experiment 2
EV	ceh-60(lst466)	112	Experiment 2
EV	ceh-60(lst466)	101	Experiment 2
EV	ceh-60(lst491)	129	Experiment 2
EV	ceh-60(lst491)	64	Experiment 2
EV	ceh-60(lst491)	86	Experiment 2
plk-1	wild type	105	Experiment 2
plk-1	wild type	29	Experiment 2
plk-1	wild type	129	Experiment 2
plk-1	ceh-60(lst466)	0	Experiment 2
plk-1	ceh-60(lst466)	76	Experiment 2
plk-1	ceh-60(lst466)	38	Experiment 2
plk-1	ceh-60(lst491)	62	Experiment 2
plk-1	ceh-60(lst491)	29	Experiment 2
plk-1	ceh-60(lst491)	1	Experiment 2

## Sheet: C02B10.4
RNAi construct	Genotype	Number of offspring	Experiment
C02B10.4	wild type	130	Experiment 1
C02B10.4	wild type	131	Experiment 1
C02B10.4	wild type	150	Experiment 1
C02B10.4	ceh-60(lst466)	109	Experiment 1
C02B10.4	ceh-60(lst466)	95	Experiment 1
C02B10.4	ceh-60(lst466)	128	Experiment 1
C02B10.4	ceh-60(lst491)	87	Experiment 1
C02B10.4	ceh-60(lst491)	142	Experiment 1
C02B10.4	ceh-60(lst491)	157	Experiment 1
EV	wild type	176	Experiment 1
EV	wild type	191	Experiment 1
EV	wild type	149	Experiment 1
EV	ceh-60(lst466)	161	Experiment 1
EV	ceh-60(lst466)	170	Experiment 1
EV	ceh-60(lst466)	146	Experiment 1
EV	ceh-60(lst491)	149	Experiment 1
EV	ceh-60(lst491)	136	Experiment 1
EV	ceh-60(lst491)	173	Experiment 1
plk-1	wild type	0	Experiment 1
plk-1	wild type	0	Experiment 1
plk-1	wild type	0	Experiment 1
plk-1	ceh-60(lst466)	0	Experiment 1
plk-1	ceh-60(lst466)	7	Experiment 1
plk-1	ceh-60(lst466)	0	Experiment 1
plk-1	ceh-60(lst491)	0	Experiment 1
plk-1	ceh-60(lst491)	0	Experiment 1
plk-1	ceh-60(lst491)	0	Experiment 1
C02B10.4	wild type	180	Experiment 2
C02B10.4	wild type	182	Experiment 2
C02B10.4	wild type	148	Experiment 2
C02B10.4	ceh-60(lst466)	161	Experiment 2
C02B10.4	ceh-60(lst466)	164	Experiment 2
C02B10.4	ceh-60(lst466)	120	Experiment 2
C02B10.4	ceh-60(lst491)	160	Experiment 2
C02B10.4	ceh-60(lst491)	161	Experiment 2
C02B10.4	ceh-60(lst491)	149	Experiment 2
EV	wild type	185	Experiment 2
EV	wild type	179	Experiment 2
EV	wild type	190	Experiment 2
EV	ceh-60(lst466)	142	Experiment 2
EV	ceh-60(lst466)	139	Experiment 2
EV	ceh-60(lst466)	142	Experiment 2
EV	ceh-60(lst491)	87	Experiment 2
EV	ceh-60(lst491)	82	Experiment 2
EV	ceh-60(lst491)	126	Experiment 2
plk-1	wild type	0	Experiment 2
plk-1	wild type	0	Experiment 2
plk-1	wild type	0	Experiment 2
plk-1	ceh-60(lst466)	75	Experiment 2
plk-1	ceh-60(lst466)	78	Experiment 2
plk-1	ceh-60(lst466)	31	Experiment 2
plk-1	ceh-60(lst491)	44	Experiment 2
plk-1	ceh-60(lst491)	51	Experiment 2
plk-1	ceh-60(lst491)	0	Experiment 2

## Sheet: C42D4.1
RNAi construct	Genotype	Number of offspring	Experiment
C42D4.1	wild type	145	Experiment 1
C42D4.1	wild type	168	Experiment 1
C42D4.1	wild type	134	Experiment 1
C42D4.1	ceh-60(lst466)	129	Experiment 1
C42D4.1	ceh-60(lst466)	88	Experiment 1
C42D4.1	ceh-60(lst466)	87	Experiment 1
C42D4.1	ceh-60(lst491)	129	Experiment 1
C42D4.1	ceh-60(lst491)	94	Experiment 1
C42D4.1	ceh-60(lst491)	138	Experiment 1
EV	wild type	171	Experiment 1
EV	wild type	142	Experiment 1
EV	wild type	198	Experiment 1
EV	ceh-60(lst466)	185	Experiment 1
EV	ceh-60(lst466)	193	Experiment 1
EV	ceh-60(lst466)	171	Experiment 1
EV	ceh-60(lst491)	171	Experiment 1
EV	ceh-60(lst491)	180	Experiment 1
EV	ceh-60(lst491)	193	Experiment 1
plk-1	wild type	0	Experiment 1
plk-1	wild type	0	Experiment 1
plk-1	wild type	0	Experiment 1
plk-1	ceh-60(lst466)	37	Experiment 1
plk-1	ceh-60(lst466)	0	Experiment 1
plk-1	ceh-60(lst466)	24	Experiment 1
plk-1	ceh-60(lst491)	0	Experiment 1
plk-1	ceh-60(lst491)	9	Experiment 1
plk-1	ceh-60(lst491)	24	Experiment 1
C42D4.1	wild type	123	Experiment 2
C42D4.1	wild type	151	Experiment 2
C42D4.1	wild type	180	Experiment 2
C42D4.1	ceh-60(lst466)	77	Experiment 2
C42D4.1	ceh-60(lst466)	57	Experiment 2
C42D4.1	ceh-60(lst466)	108	Experiment 2
C42D4.1	ceh-60(lst491)	101	Experiment 2
C42D4.1	ceh-60(lst491)	86	Experiment 2
C42D4.1	ceh-60(lst491)	122	Experiment 2
EV	wild type	173	Experiment 2
EV	wild type	152	Experiment 2
EV	wild type	150	Experiment 2
EV	ceh-60(lst466)	127	Experiment 2
EV	ceh-60(lst466)	112	Experiment 2
EV	ceh-60(lst466)	101	Experiment 2
EV	ceh-60(lst491)	129	Experiment 2
EV	ceh-60(lst491)	64	Experiment 2
EV	ceh-60(lst491)	86	Experiment 2
plk-1	wild type	105	Experiment 2
plk-1	wild type	29	Experiment 2
plk-1	wild type	129	Experiment 2
plk-1	ceh-60(lst466)	0	Experiment 2
plk-1	ceh-60(lst466)	76	Experiment 2
plk-1	ceh-60(lst466)	38	Experiment 2
plk-1	ceh-60(lst491)	62	Experiment 2
plk-1	ceh-60(lst491)	29	Experiment 2
plk-1	ceh-60(lst491)	1	Experiment 2

## Sheet: cap-1
RNAi construct	Genotype	Number of offspring	Experiment
cap-1	wild type	95	Experiment 1
cap-1	wild type	104	Experiment 1
cap-1	wild type	31	Experiment 1
cap-1	ceh-60(lst466)	64	Experiment 1
cap-1	ceh-60(lst466)	82	Experiment 1
cap-1	ceh-60(lst466)	42	Experiment 1
cap-1	ceh-60(lst491)	79	Experiment 1
cap-1	ceh-60(lst491)	157	Experiment 1
cap-1	ceh-60(lst491)	39	Experiment 1
EV	wild type	171	Experiment 1
EV	wild type	142	Experiment 1
EV	wild type	198	Experiment 1
EV	ceh-60(lst466)	185	Experiment 1
EV	ceh-60(lst466)	193	Experiment 1
EV	ceh-60(lst466)	171	Experiment 1
EV	ceh-60(lst491)	171	Experiment 1
EV	ceh-60(lst491)	180	Experiment 1
EV	ceh-60(lst491)	193	Experiment 1
plk-1	wild type	0	Experiment 1
plk-1	wild type	0	Experiment 1
plk-1	wild type	0	Experiment 1
plk-1	ceh-60(lst466)	37	Experiment 1
plk-1	ceh-60(lst466)	0	Experiment 1
plk-1	ceh-60(lst466)	24	Experiment 1
plk-1	ceh-60(lst491)	0	Experiment 1
plk-1	ceh-60(lst491)	9	Experiment 1
plk-1	ceh-60(lst491)	24	Experiment 1
cap-1	wild type	129	Experiment 2
cap-1	wild type	97	Experiment 2
cap-1	wild type	105	Experiment 2
cap-1	ceh-60(lst466)	82	Experiment 2
cap-1	ceh-60(lst466)	70	Experiment 2
cap-1	ceh-60(lst466)	63	Experiment 2
cap-1	ceh-60(lst491)	108	Experiment 2
cap-1	ceh-60(lst491)	88	Experiment 2
cap-1	ceh-60(lst491)	22	Experiment 2
EV	wild type	173	Experiment 2
EV	wild type	152	Experiment 2
EV	wild type	150	Experiment 2
EV	ceh-60(lst466)	127	Experiment 2
EV	ceh-60(lst466)	112	Experiment 2
EV	ceh-60(lst466)	101	Experiment 2
EV	ceh-60(lst491)	129	Experiment 2
EV	ceh-60(lst491)	64	Experiment 2
EV	ceh-60(lst491)	86	Experiment 2
plk-1	wild type	105	Experiment 2
plk-1	wild type	29	Experiment 2
plk-1	wild type	129	Experiment 2
plk-1	ceh-60(lst466)	0	Experiment 2
plk-1	ceh-60(lst466)	76	Experiment 2
plk-1	ceh-60(lst466)	38	Experiment 2
plk-1	ceh-60(lst491)	62	Experiment 2
plk-1	ceh-60(lst491)	29	Experiment 2
plk-1	ceh-60(lst491)	1	Experiment 2

## Sheet: cec-4
RNAi construct	Genotype	Number of offspring	Experiment
cec-4	wild type	190	Experiment 1
cec-4	wild type	206	Experiment 1
cec-4	wild type	116	Experiment 1
cec-4	ceh-60(lst466)	88	Experiment 1
cec-4	ceh-60(lst466)	131	Experiment 1
cec-4	ceh-60(lst466)	143	Experiment 1
cec-4	ceh-60(lst491)	125	Experiment 1
cec-4	ceh-60(lst491)	108	Experiment 1
EV	wild type	186	Experiment 1
EV	wild type	155	Experiment 1
EV	wild type	141	Experiment 1
EV	ceh-60(lst466)	131	Experiment 1
EV	ceh-60(lst466)	170	Experiment 1
EV	ceh-60(lst491)	81	Experiment 1
EV	ceh-60(lst491)	88	Experiment 1
EV	ceh-60(lst491)	166	Experiment 1
plk-1	wild type	30	Experiment 1
plk-1	wild type	0	Experiment 1
plk-1	ceh-60(lst466)	74	Experiment 1
plk-1	ceh-60(lst466)	28	Experiment 1
plk-1	ceh-60(lst466)	0	Experiment 1
plk-1	ceh-60(lst491)	40	Experiment 1
plk-1	ceh-60(lst491)	0	Experiment 1
plk-1	ceh-60(lst491)	52	Experiment 1
cec-4	wild type	179	Experiment 2
cec-4	wild type	150	Experiment 2
cec-4	wild type	157	Experiment 2
cec-4	ceh-60(lst466)	145	Experiment 2
cec-4	ceh-60(lst466)	125	Experiment 2
cec-4	ceh-60(lst466)	128	Experiment 2
cec-4	ceh-60(lst491)	116	Experiment 2
cec-4	ceh-60(lst491)	140	Experiment 2
cec-4	ceh-60(lst491)	84	Experiment 2
EV	wild type	185	Experiment 2
EV	wild type	179	Experiment 2
EV	wild type	190	Experiment 2
EV	ceh-60(lst466)	142	Experiment 2
EV	ceh-60(lst466)	139	Experiment 2
EV	ceh-60(lst466)	142	Experiment 2
EV	ceh-60(lst491)	87	Experiment 2
EV	ceh-60(lst491)	82	Experiment 2
EV	ceh-60(lst491)	126	Experiment 2
plk-1	wild type	0	Experiment 2
plk-1	wild type	0	Experiment 2
plk-1	wild type	0	Experiment 2
plk-1	ceh-60(lst466)	75	Experiment 2
plk-1	ceh-60(lst466)	78	Experiment 2
plk-1	ceh-60(lst466)	31	Experiment 2
plk-1	ceh-60(lst491)	44	Experiment 2
plk-1	ceh-60(lst491)	51	Experiment 2
plk-1	ceh-60(lst491)	0	Experiment 2

## Sheet: clec-87
RNAi construct	Genotype	Number of offspring	Experiment
clec-87	wild type	248	Experiment 1
clec-87	wild type	204	Experiment 1
clec-87	wild type	170	Experiment 1
clec-87	ceh-60(lst466)	139	Experiment 1
clec-87	ceh-60(lst466)	143	Experiment 1
clec-87	ceh-60(lst491)	181	Experiment 1
clec-87	ceh-60(lst491)	261	Experiment 1
EV	wild type	132	Experiment 1
EV	wild type	154	Experiment 1
EV	wild type	174	Experiment 1
EV	ceh-60(lst466)	96	Experiment 1
EV	ceh-60(lst466)	91	Experiment 1
EV	ceh-60(lst466)	145	Experiment 1
EV	ceh-60(lst491)	143	Experiment 1
EV	ceh-60(lst491)	86	Experiment 1
EV	ceh-60(lst491)	194	Experiment 1
plk-1	wild type	80	Experiment 1
plk-1	wild type	43	Experiment 1
plk-1	wild type	0	Experiment 1
plk-1	ceh-60(lst466)	29	Experiment 1
plk-1	ceh-60(lst466)	36	Experiment 1
plk-1	ceh-60(lst491)	19	Experiment 1
plk-1	ceh-60(lst491)	121	Experiment 1
plk-1	ceh-60(lst491)	78	Experiment 1
clec-87	wild type	168	Experiment 2
clec-87	wild type	125	Experiment 2
clec-87	wild type	127	Experiment 2
clec-87	ceh-60(lst466)	95	Experiment 2
clec-87	ceh-60(lst466)	128	Experiment 2
clec-87	ceh-60(lst466)	146	Experiment 2
clec-87	ceh-60(lst491)	102	Experiment 2
clec-87	ceh-60(lst491)	86	Experiment 2
clec-87	ceh-60(lst491)	87	Experiment 2
EV	wild type	112	Experiment 2
EV	wild type	117	Experiment 2
EV	ceh-60(lst466)	96	Experiment 2
EV	ceh-60(lst466)	110	Experiment 2
EV	ceh-60(lst466)	118	Experiment 2
EV	ceh-60(lst491)	122	Experiment 2
EV	ceh-60(lst491)	129	Experiment 2
EV	ceh-60(lst491)	79	Experiment 2
plk-1	wild type	0	Experiment 2
plk-1	wild type	0	Experiment 2
plk-1	wild type	0	Experiment 2
plk-1	ceh-60(lst466)	0	Experiment 2
plk-1	ceh-60(lst466)	9	Experiment 2
plk-1	ceh-60(lst466)	0	Experiment 2
plk-1	ceh-60(lst491)	0	Experiment 2
plk-1	ceh-60(lst491)	0	Experiment 2
plk-1	ceh-60(lst491)	0	Experiment 2

## Sheet: cope-1
RNAi construct	Genotype	Number of offspring	Experiment
cope-1	wild type	129	Experiment 1
cope-1	wild type	130	Experiment 1
cope-1	wild type	107	Experiment 1
cope-1	ceh-60(lst466)	67	Experiment 1
cope-1	ceh-60(lst466)	122	Experiment 1
cope-1	ceh-60(lst466)	140	Experiment 1
cope-1	ceh-60(lst491)	99	Experiment 1
cope-1	ceh-60(lst491)	136	Experiment 1
EV	wild type	176	Experiment 1
EV	wild type	160	Experiment 1
EV	wild type	177	Experiment 1
EV	ceh-60(lst466)	127	Experiment 1
EV	ceh-60(lst466)	145	Experiment 1
EV	ceh-60(lst466)	150	Experiment 1
EV	ceh-60(lst491)	105	Experiment 1
EV	ceh-60(lst491)	170	Experiment 1
EV	ceh-60(lst491)	170	Experiment 1
plk-1	wild type	0	Experiment 1
plk-1	wild type	0	Experiment 1
plk-1	wild type	0	Experiment 1
plk-1	ceh-60(lst466)	56	Experiment 1
plk-1	ceh-60(lst466)	50	Experiment 1
plk-1	ceh-60(lst466)	23	Experiment 1
plk-1	ceh-60(lst491)	0	Experiment 1
plk-1	ceh-60(lst491)	0	Experiment 1
plk-1	ceh-60(lst491)	0	Experiment 1
cope-1	wild type	167	Experiment 2
cope-1	wild type	164	Experiment 2
cope-1	wild type	176	Experiment 2
cope-1	ceh-60(lst466)	58	Experiment 2
cope-1	ceh-60(lst466)	98	Experiment 2
cope-1	ceh-60(lst466)	81	Experiment 2
cope-1	ceh-60(lst491)	78	Experiment 2
cope-1	ceh-60(lst491)	77	Experiment 2
cope-1	ceh-60(lst491)	129	Experiment 2
EV	wild type	173	Experiment 2
EV	wild type	152	Experiment 2
EV	wild type	150	Experiment 2
EV	ceh-60(lst466)	127	Experiment 2
EV	ceh-60(lst466)	112	Experiment 2
EV	ceh-60(lst466)	101	Experiment 2
EV	ceh-60(lst491)	129	Experiment 2
EV	ceh-60(lst491)	64	Experiment 2
EV	ceh-60(lst491)	86	Experiment 2
plk-1	wild type	105	Experiment 2
plk-1	wild type	29	Experiment 2
plk-1	wild type	129	Experiment 2
plk-1	ceh-60(lst466)	0	Experiment 2
plk-1	ceh-60(lst466)	76	Experiment 2
plk-1	ceh-60(lst466)	38	Experiment 2
plk-1	ceh-60(lst491)	62	Experiment 2
plk-1	ceh-60(lst491)	29	Experiment 2
plk-1	ceh-60(lst491)	1	Experiment 2

## Sheet: cyn-11
RNAi construct	Genotype	Number of offspring	Experiment
cyn-11	wild type	189	Experiment 1
cyn-11	wild type	206	Experiment 1
cyn-11	wild type	207	Experiment 1
cyn-11	ceh-60(lst466)	136	Experiment 1
cyn-11	ceh-60(lst466)	23	Experiment 1
cyn-11	ceh-60(lst466)	126	Experiment 1
cyn-11	ceh-60(lst491)	132	Experiment 1
cyn-11	ceh-60(lst491)	56	Experiment 1
cyn-11	ceh-60(lst491)	185	Experiment 1
EV	wild type	132	Experiment 1
EV	wild type	154	Experiment 1
EV	wild type	174	Experiment 1
EV	ceh-60(lst466)	96	Experiment 1
EV	ceh-60(lst466)	91	Experiment 1
EV	ceh-60(lst466)	145	Experiment 1
EV	ceh-60(lst491)	143	Experiment 1
EV	ceh-60(lst491)	86	Experiment 1
EV	ceh-60(lst491)	194	Experiment 1
plk-1	wild type	80	Experiment 1
plk-1	wild type	43	Experiment 1
plk-1	wild type	0	Experiment 1
plk-1	ceh-60(lst466)	29	Experiment 1
plk-1	ceh-60(lst466)	36	Experiment 1
plk-1	ceh-60(lst491)	19	Experiment 1
plk-1	ceh-60(lst491)	121	Experiment 1
plk-1	ceh-60(lst491)	78	Experiment 1
cyn-11	wild type	156	Experiment 2
cyn-11	wild type	138	Experiment 2
cyn-11	ceh-60(lst466)	100	Experiment 2
cyn-11	ceh-60(lst466)	99	Experiment 2
cyn-11	ceh-60(lst466)	80	Experiment 2
cyn-11	ceh-60(lst491)	113	Experiment 2
cyn-11	ceh-60(lst491)	91	Experiment 2
cyn-11	ceh-60(lst491)	120	Experiment 2
EV	wild type	173	Experiment 2
EV	wild type	152	Experiment 2
EV	wild type	150	Experiment 2
EV	ceh-60(lst466)	127	Experiment 2
EV	ceh-60(lst466)	112	Experiment 2
EV	ceh-60(lst466)	101	Experiment 2
EV	ceh-60(lst491)	129	Experiment 2
EV	ceh-60(lst491)	64	Experiment 2
EV	ceh-60(lst491)	86	Experiment 2
plk-1	wild type	105	Experiment 2
plk-1	wild type	29	Experiment 2
plk-1	wild type	129	Experiment 2
plk-1	ceh-60(lst466)	0	Experiment 2
plk-1	ceh-60(lst466)	76	Experiment 2
plk-1	ceh-60(lst466)	38	Experiment 2
plk-1	ceh-60(lst491)	62	Experiment 2
plk-1	ceh-60(lst491)	29	Experiment 2
plk-1	ceh-60(lst491)	1	Experiment 2

## Sheet: djr-1.1
RNAi construct	Genotype	Number of offspring	Experiment
djr-1.1	wild type	157	Experiment 1
djr-1.1	wild type	155	Experiment 1
djr-1.1	wild type	206	Experiment 1
djr-1.1	ceh-60(lst466)	141	Experiment 1
djr-1.1	ceh-60(lst466)	151	Experiment 1
djr-1.1	ceh-60(lst466)	129	Experiment 1
djr-1.1	ceh-60(lst491)	167	Experiment 1
djr-1.1	ceh-60(lst491)	95	Experiment 1
djr-1.1	ceh-60(lst491)	212	Experiment 1
EV	wild type	176	Experiment 1
EV	wild type	191	Experiment 1
EV	wild type	149	Experiment 1
EV	ceh-60(lst466)	161	Experiment 1
EV	ceh-60(lst466)	170	Experiment 1
EV	ceh-60(lst466)	146	Experiment 1
EV	ceh-60(lst491)	149	Experiment 1
EV	ceh-60(lst491)	136	Experiment 1
EV	ceh-60(lst491)	173	Experiment 1
plk-1	wild type	0	Experiment 1
plk-1	wild type	0	Experiment 1
plk-1	wild type	0	Experiment 1
plk-1	ceh-60(lst466)	0	Experiment 1
plk-1	ceh-60(lst466)	7	Experiment 1
plk-1	ceh-60(lst466)	0	Experiment 1
plk-1	ceh-60(lst491)	0	Experiment 1
plk-1	ceh-60(lst491)	0	Experiment 1
plk-1	ceh-60(lst491)	0	Experiment 1
djr-1.1	wild type	211	Experiment 2
djr-1.1	wild type	220	Experiment 2
djr-1.1	wild type	173	Experiment 2
djr-1.1	ceh-60(lst466)	114	Experiment 2
djr-1.1	ceh-60(lst466)	117	Experiment 2
djr-1.1	ceh-60(lst466)	120	Experiment 2
djr-1.1	ceh-60(lst491)	132	Experiment 2
djr-1.1	ceh-60(lst491)	170	Experiment 2
djr-1.1	ceh-60(lst491)	140	Experiment 2
EV	wild type	185	Experiment 2
EV	wild type	179	Experiment 2
EV	wild type	190	Experiment 2
EV	ceh-60(lst466)	142	Experiment 2
EV	ceh-60(lst466)	139	Experiment 2
EV	ceh-60(lst466)	142	Experiment 2
EV	ceh-60(lst491)	87	Experiment 2
EV	ceh-60(lst491)	82	Experiment 2
EV	ceh-60(lst491)	126	Experiment 2
plk-1	wild type	0	Experiment 2
plk-1	wild type	0	Experiment 2
plk-1	wild type	0	Experiment 2
plk-1	ceh-60(lst466)	75	Experiment 2
plk-1	ceh-60(lst466)	78	Experiment 2
plk-1	ceh-60(lst466)	31	Experiment 2
plk-1	ceh-60(lst491)	44	Experiment 2
plk-1	ceh-60(lst491)	51	Experiment 2
plk-1	ceh-60(lst491)	0	Experiment 2

[truncated: 23 more sheets: dohh-1, erh-2, gsp-1, hda-1, mag-1, marb-1, perm-4, prp-21, rab-35, rab-5, rho-1, rpl-1, rpl-29, snx-3, spcs-2, spcs-3, tba-7, trap-4, txdc-9, ubql-1 …]
