# Supplementary material for: Yolk-deprived Caenorhabditis elegans secure brood size at the expense of competitive fitness
Source: Life Sci Alliance. 2023 Apr 14;6(6):e202201675. doi: 10.26508/lsa.202201675 (PMC10105328; doi:10.26508/lsa.202201675)
Supplement: Supplementary file 8 [file LSA-2022-01675_SdataFS6.xlsx]

## Sheet: Fig S6
1- to 8-cell					8- to 16-cell					16- to 30-cell					30+ - cell
wild type	ceh-60 (lst466)	ceh-60 (lst491)	vrp-1 (lst539)		wild type	ceh-60 (lst466)	ceh-60 (lst491)	vrp-1 (lst539)		wild type	ceh-60 (lst466)	ceh-60 (lst491)	vrp-1 (lst539)		wild type	ceh-60 (lst466)	ceh-60 (lst491)	vrp-1 (lst539)
11.1182	6.99669	6.72957	10.081		12.1581	6.24609	6.95887	9.52067		10.6504	6.11319	5.15917	8.28804		11.3341	10.0597	6.05787	12.6032
11.5823	6.78364	4.9026	9.39866		12.8042	7.39036	6.06827	8.26683		12.8997	6.59195	4.8373			11.2731	5.73415	6.43923	9.01078
12.105	8.05699	5.85584	8.53086		10.5205	6.44006	5.19708	10.2774		12.5646		5.78261			10.7675	8.59757	5.58851	8.88806
11.2518	6.08766	5.64873	9.03407			6.99166	6.41083	7.95537		11.6657		5.69638			11.0369		4.95582	7.27169
11.097	7.31566	4.85022	10.4951			7.6963		7.58156				5.33824			12.1356		4.80697	9.98098
10.6083	6.68691	6.35321	8.74245			7.10807						5.26056			11.1731		6.03466	7.89116
	6.32148	6.45662	9.51958			6.75188						5.73833			10.0037		5.50874	6.87658
	5.90331	5.16287	7.35869			7.75447						6.1265			11.1003		5.5615	8.78025
	6.67708	6.29298	8.2661			7.09453						5.5699			9.3846		4.97321	7.12295
	6.83576		9.13715									4.95436			10.527		5.15823	7.64372
	7.14108		8.74304									5.55114			10.6633		5.46061	6.16317
	7.53421		9.46648									7.11409			10.5057		4.79216	8.64266
	6.50628											6.48767			8.35082		5.45245	7.92063
	7.71486											6.05323			9.10903		5.45361	7.84412
	8.32889											6.47463			10.4311		6.81572	6.86153
	6.57393														11.6773		5.12099	9.27225
	7.81417														12.347		4.80897	9.71965
	6.60764														11.5391		5.00026	6.19646
	6.61945														12.6516		4.40421	12.0165
	7.77404														11.3228		6.16777	8.03024
	7.11422														11.8117		5.82662	9.22502
	6.35877														11.0935		7.01385	8.95759
	8.12594														11.011		5.89462	12.8784
	5.73638														9.59852		4.61984	10.1787
	7.0751														12.715		5.18664
	6.62401														12.3617		6.21555
	6.75573																8.25429
	8.20153																4.55956
																	5.06842
																	8.55164
																	5.42596
																	5.66463
																	5.34339
																	5.48139
																	5.2099
																	8.68749
																	5.13028
																	5.55926
