# Supplementary material for: Yolk-deprived Caenorhabditis elegans secure brood size at the expense of competitive fitness
Source: Life Sci Alliance. 2023 Apr 14;6(6):e202201675. doi: 10.26508/lsa.202201675 (PMC10105328; doi:10.26508/lsa.202201675)
Supplement: Supplementary file 9 [file LSA-2022-01675_SdataF3.xlsx]

## Sheet: Fig 3B
wild type	ceh-60(lst446)	ceh-60(lst491)
3	6	3
3	4	3
4	6	2
4	5	5
3	4	5
4	4	5
3	7	4
3	5	6
2	7	4
3	12	4
2	6	5
3	7	6
4	10	6
3	4	6
3	5	4
3		6
3		6
4		5
4		5
3		5
4		5
3		7

## Sheet: Fig 3C
Cq values
	cdc-42	gdp-2	pmp-3	rpb-12	tba-1	Y45F10D.4	rme-2
wild type	22.5902	24.0707	24.4322	21.9277	20.943	24.9201	27.6047
wild type	22.6913	23.448	24.2865	21.9953	21.3957	24.7526	26.8155
wild type	22.8433	24.2268	24.6628	22.2592	21.2497	25.0143	25.9749
wild type	22.8464	23.6104	24.5202	22.0451	21.29	25.1794	27.9174
ceh-60(lst466)	22.8061	22.1344	24.627	21.9702	19.89	24.9619	27.4293
ceh-60(lst466)	22.5782	22.8139	24.3568	21.7683	19.901	24.6612	25.962
ceh-60(lst466)	22.7747	23.2674	24.4107	21.9279	21.1821	24.7825	26.9082
ceh-60(lst466)	22.8675	23.6761	24.7468	21.8416	20.9898	24.9852	27.7278
ceh-60(lst491)	22.883	22.1776	24.9072	22.0897	19.9355	25.0348	27.7336
ceh-60(lst491)	22.9508	23.3185	24.6421	22.0511	21.5617	24.8586	27.0006
ceh-60(lst491)	22.8214	23.2583	24.3609	22.0184	21.1533	24.8683	26.8433
ceh-60(lst491)	23.0252	23.9347	24.7216	21.9423	21.4534	25.1025	27.4156

## Sheet: Fig 3E
2- to 8-cell				8- to 16-cell				16- to 30-cell				30+ -cell
wild type	ceh-60 (lst466)	ceh-60 (lst491)		wild type	ceh-60 (lst466)	ceh-60 (lst491)		wild type	ceh-60 (lst466)	ceh-60 (lst491)		wild type	ceh-60 (lst466)	ceh-60 (lst491)
234.29	136.795	2030.65		223.315	132.977	1239.4		243.214	244.839	597.009		208.524	112.918	416.651
212.656	157.944	1816.07		238.968	133.651	1354.63		203.603	173.782	1363.2		131.417	126.281	357.419
202.801	125.764	1585.11		215.097	147.138	1032.36		193.639	210.802	1544.64		129.474	115.776	925.98
206.439	163.122	1933.65		218.288	120.627	1295.55		218.228	183.786	624.45		128.638	140.857	295.971
199.916	174.489	1700.59		179.136	196.194	1619.12		176.645	280.53	1075.82		168.863	142.637	1485.28
210.023	265.464	872.474		190.941	237.678	1204.73		158.912	239.397	1494.77		166.633	137.194	1244.12
155.49	281.733	1784.42		280.861	212.339	1035.57		205.531	261.081	1218.13		111.21	171.263	838.565
149.291	222.497	1831.68			303.405	1542.97		196.811	224.907	790.825		178.505	160.1	616.584
179.311	248.859	1344.18			333.597	1668.94		160.254	230.033	1287.59			126.883	1077.56
195.011	286.541	1030.69				1630.39		253.756	206.969	801.909			253.608
172.929	212.275	1099.76						284.079	136.494	1009.36			181.724
255.173	276.077	1749.45						242.697	136.073	908.774			168.558
143.238	188.787	1205.73						210.523	225.135	1668.45			172.354
418.15	205.758	1327.75						270.423		1812.49			213.876
302.713	368.437	1108.46						266.834					225.315
315.067	333.473	1437.65						308.751					217.777
296.964	195.83	2271.3						263.584					168.9
245.053	350.458	1704.11						329.849					159.415
265.976	377.812	2296.37											149.617
243.268	250.572	1496.81											238.157
329.408	393.518	937.333											195.517
288.764	295.548	1401.77											198.952
281.478	287.145	1990.31											187.885
	181.385	2004.75											227.934
	325.788	1094.79											156.044
		2081.25											122.271
		1238.27											124.809
													163.744
													130.929
													194.827
													124.899

## Sheet: Fig 3F
Cq values
	cdc-42	gdp-2	pmp-3	rpb-12	tba-1	Y45F10D.4	rme-2
wild type	20.8043	19.9652	22.6868	22.1902	19.6793	22.179	20.3131
wild type	21.2809	20.4925	22.9794	22.2635	20.7572	22.2334	20.7391
wild type	21.0406	19.9998	22.7002	21.9021	20.2721	21.9989	20.6307
wild type	21.5852	20.484	23.164	22.1761	20.9339	22.4243	21.0902
ceh-60(lst466)	21.2851	19.6089	23.0305	22.2193	20.1193	22.3715	20.9043
ceh-60(lst466)	21.6745	20.6093	23.7809	22.2895	21.1965	22.5789	21.4632
ceh-60(lst466)	22.2848	20.7701	23.8988	22.7074	21.6467	22.9438	22.3522
ceh-60(lst466)	22.0538	20.5292	23.6348	22.5283	21.6773	22.6897	22.0841
ceh-60(lst491)	21.0317	19.5022	22.775	21.9112	19.5167	22.2848	20.5132
ceh-60(lst491)	22.0043	21.043	23.6136	22.6468	21.6262	22.8786	21.4748
ceh-60(lst491)	21.6719	20.5359	23.228	22.1665	21.023	22.5165	21.1408
ceh-60(lst491)	21.7652	20.5788	23.3347	22.278	21.1812	22.4841	21.1195
