# Supplementary material for: Yolk-deprived Caenorhabditis elegans secure brood size at the expense of competitive fitness
Source: Life Sci Alliance. 2023 Apr 14;6(6):e202201675. doi: 10.26508/lsa.202201675 (PMC10105328; doi:10.26508/lsa.202201675)
Supplement: Supplementary file 10 [file LSA-2022-01675_SdataF4.xlsx]

## Sheet: Fig 4A
Day	wild type				ceh-60(lst466)			ceh-60(lst491)			vrp-1(lst539)
1	1.03323	0.870091	1.09668	1.08772	1.00877	0.903509	0.972414	1.03448	0.993103	0.8159	1.02301	1.16109
2	1.02417	0.879154	0.888218	0.333333	0.324561	0.342105	0.62069	0.675862	0.593103	0.608787	0.809623	0.790795
3	1.50453	1.19637	0.770393	0.22807	0.333333	0.184211	0.972414	0.772414	0.903448	0.577406	0.979079	0.596234
4	0.978852	1.26888	1.08761	0.27193	0.289474	0.22807	0.765517	0.772414	1.03448	0.57113	0.671548	0.828452
5	0.978852	1.09668	1.1148	0.070175	0.061404	0.087719	0.724138	0.668966	0.634483	0.658996	0.721757	0.60251
6	0.870091	0.906344	1.01511	0.026316	0.052632	0.026316	0.662069	0.772414	0.524138	0.439331	0.470711	0.583682
7	0.969789	1.14199	1.15106	0	0.026316	0.008772	0.537931	0.572414	0.682759	0.589958	0.589958	0.470711
8	0.833837	0.833837	0.996979	0	0	0	0.4	0.475862	0.372414	0.364017	0.395397	0.426778
9	0.81571	0.879154	0.716012	0	0	0	0.406897	0.317241	0.358621	0.395398	0.345188	0.294979
10	0.81571	0.888218	0.81571	0	0	0	0.193103	0.22069	0.096552	0.320084	0.213389	0.175732
11	0.398792	0.416918	0.362538	0	0	0	0.075862	0.068966	0.110345	0.125523	0.138075	0.069038
14	0.090634	0.099698	0.045317	0	0	0	0	0	0	0	0	0
17	0.02719	0.018127	0.036254	0	0	0	0	0	0	0	0	0
20	0	0	0	0	0	0	0	0	0	0	0	0

## Sheet: Fig 4B
Day	wild type			YP170B-deprived			YP170(A&B)-deprived			YP-deprived
1	1.05882	0.882353	1.05882	0.951923	0.966346	1.08173	0.953271	1.06542	0.981308	0.967742	0.967742	1.06452
2	0.882353	0.882353	0.882353	0.894231	0.836538	1.08173	0.85514	0.742991	0.757009	1.3871	1.03226	1.03226
4	1.23529	1.05882	0.882353	1.03846	1.34135	0.995192	0.799065	0.799065	0.785047	1.19355	1	0.967742
6	1.05882	0.882353	1.05882	0.923077	0.807692	0.865385	0.574766	0.602804	0.350467	0.741935	0.548387	0.5
7	0.882353	0.882353	0.882353	0.908654	0.764423	1.08173	0.658879	0.518692	0.911215	0.467742	0.516129	0.403226
8	0.705882	0.529412	1.05882	0.764423	0.519231	0.533654	0.21028	0.182243	0.224299	0.145161	0.225806	0.435484
9	0.705882	0.705882	1.05882	0.649038	0.461538	0.461538	0.154206	0.168224	0.126168	0.16129	0.258065	0.129032
10	0.882353	0.882353	0.705882	0.5625	0.634615	0.620192	0.126168	0.168224	0.154206	0.129032	0.048387	0.064516
11	0.705882	0.529412	0.705882	0.274039	0.331731	0.173077	0.0560748	0.0420561	0.0560748	0.0967742	0.0645161	0.0322581
12	0.529412	0.529412	0.529412	0.173077	0.100962	0.201923	0	0	0	0	0.016129	0.032258
13	0.529412	0.529412	0.352941	0.043269	0.043269	0.230769	0	0	0	0	0	0
15	0	0	0.176471	0	0	0	0	0	0	0	0	0
17	0	0	0	0	0	0	0	0	0	0	0	0
