# Supplementary material for: Yolk-deprived Caenorhabditis elegans secure brood size at the expense of competitive fitness
Source: Life Sci Alliance. 2023 Apr 14;6(6):e202201675. doi: 10.26508/lsa.202201675 (PMC10105328; doi:10.26508/lsa.202201675)
Supplement: Supplementary file 11 [file LSA-2022-01675_SdataFS7.xlsx]

## Sheet: Fig S7
Raw data (A.U.)						Normalized to myosin					Relative abundances (%)
Condition	Volume YP170	Volume YP115	Volume YP88	Volume myosin		Condition	Volume YP170	Volume YP115	Volume YP88		Condition	Volume YP170	Volume YP115	Volume YP88
YP170B-deprived	1508019	1890468	2326977	967164		YP170B-deprived	1.55922	1.95465	2.40598		YP170B-deprived	70.41	126.426	138.299
YP170B-deprived	2526174	2483616	2675824	1787600		YP170B-deprived	1.41317	1.38936	1.49688		YP170B-deprived	63.8147	89.863	86.0428
YP170B-deprived	2715930	3251892	2926182	1616748		YP170B-deprived	1.67987	2.01138	1.80992		YP170B-deprived	75.8585	130.095	104.037
YP170B-deprived	2395487	2174811	2496236	1848957		YP170B-deprived	1.29559	1.17624	1.35008		YP170B-deprived	58.5053	76.0784	77.6044
YP170A&B-deprived	1306301	3453758	3450027	1866156		YP170A&B-deprived	0.699996	1.85073	1.84873		YP170A&B-deprived	31.6099	119.705	106.268
YP170A&B-deprived	1452589	3270160	3039986	1970747		YP170A&B-deprived	0.737075	1.65935	1.54256		YP170A&B-deprived	33.2843	107.326	88.6682
YP170A&B-deprived	820779	1850617	1839506	1387891		YP170A&B-deprived	0.591386	1.3334	1.3254		YP170A&B-deprived	26.7054	86.2438	76.1856
wild type	2630125	1954322	2530220	1138228		wild type	2.31072	1.71699	2.22295		wild type	104.346	111.054	127.778
wild type	4479345	2377395	2781225	1809450		wild type	2.47553	1.31388	1.53706		wild type	111.788	84.9809	88.3521
wild type	3967160	3433545	3116738	2136100		wild type	1.8572	1.60739	1.45908		wild type	83.866	103.965	83.8699
vit-5 RNAi	366704	2070459	2118634	849315		vit-5 RNAi	0.431764	2.4378	2.49452		vit-5 RNAi	19.4973	157.676	143.389
vit-5 RNAi	1315157	3465976	3474873	1733070		vit-5 RNAi	0.75886	1.99991	2.00504		vit-5 RNAi	34.2681	129.353	115.252
vit-5 RNAi	1448735	3315465	2858151	1619541		vit-5 RNAi	0.894534	2.04716	1.76479		vit-5 RNAi	40.3947	132.41	101.443
vit-5 RNAi	987528	1982094	2294296	942586		vit-5 RNAi	1.04768	2.10283	2.43404		vit-5 RNAi	47.3104	136.01	139.912
						Averages wild type
							2.21448	1.54608	1.73969
