# Supplementary material for: Yolk-deprived Caenorhabditis elegans secure brood size at the expense of competitive fitness
Source: Life Sci Alliance. 2023 Apr 14;6(6):e202201675. doi: 10.26508/lsa.202201675 (PMC10105328; doi:10.26508/lsa.202201675)
Supplement: Supplementary file 12 [file LSA-2022-01675_SdataF5.xlsx]

## Sheet: Fig 5A
Condition	Focal	Competitor	p	CI	log2(CI)
wild type	30	49	0.379747	0.612245	-0.707819
wild type	49	49	0.5	1	0
wild type	49	35	0.583333	1.4	0.485427
wild type	55	27	0.670732	2.03704	1.02647
wild type	48	59	0.448598	0.813559	-0.297681
wild type	43	40	0.518072	1.075	0.104337
wild type	46	33	0.582278	1.39394	0.479168
wild type	58	49	0.542056	1.18367	0.243271
wild type	43	41	0.511905	1.04878	0.0687128
wild type	35	38	0.479452	0.921053	-0.118644
wild type	30	28	0.517241	1.07143	0.0995357
wild type	25	28	0.471698	0.892857	-0.163499
wild type	45	39	0.535714	1.15385	0.206451
wild type	80	71	0.529801	1.12676	0.172181
wild type	52	72	0.419355	0.722222	-0.469485
wild type	38	39	0.493506	0.974359	-0.0374747
wild type	93	122	0.432558	0.762295	-0.391579
wild type	75	81	0.480769	0.925926	-0.111031
wild type	82	78	0.5125	1.05128	0.0721498
wild type	103	80	0.562842	1.2875	0.364572
wild type	42	35	0.545455	1.2	0.263034
wild type	60	52	0.535714	1.15385	0.206451
wild type	30	32	0.483871	0.9375	-0.0931094
wild type	30	21	0.588235	1.42857	0.514573
wild type	40	46	0.465116	0.869565	-0.201634
wild type	33	53	0.383721	0.622642	-0.683526
wild type	54	52	0.509434	1.03846	0.0544478
ceh-60(lst446)	15	16	0.483871	0.9375	-0.0931094
ceh-60(lst446)	21	33	0.388889	0.636364	-0.652077
ceh-60(lst446)	25	26	0.490196	0.961538	-0.0565835
ceh-60(lst446)	49	51	0.49	0.960784	-0.0577155
ceh-60(lst446)	17	25	0.404762	0.68	-0.556393
ceh-60(lst446)	18	26	0.409091	0.692308	-0.530515
ceh-60(lst446)	23	20	0.534884	1.15	0.201634
ceh-60(lst446)	56	44	0.56	1.27273	0.347923
ceh-60(lst446)	20	50	0.285714	0.4	-1.32193
ceh-60(lst446)	38	51	0.426966	0.745098	-0.424498
ceh-60(lst446)	17	25	0.404762	0.68	-0.556393
ceh-60(lst446)	22	22	0.5	1	0
ceh-60(lst446)	18	25	0.418605	0.72	-0.473931
ceh-60(lst446)	17	27	0.386364	0.62963	-0.667425
ceh-60(lst446)	15	26	0.365854	0.576923	-0.793549
ceh-60(lst446)	28	49	0.363636	0.571429	-0.807355
ceh-60(lst446)	31	39	0.442857	0.794872	-0.331206
ceh-60(lst446)	12	43	0.218182	0.27907	-1.8413
ceh-60(lst446)	17	21	0.447368	0.809524	-0.304855
ceh-60(lst446)	31	42	0.424658	0.738095	-0.438121
ceh-60(lst446)	31	34	0.476923	0.911765	-0.133267
ceh-60(lst446)	19	21	0.475	0.904762	-0.14439
ceh-60(lst446)	20	36	0.357143	0.555556	-0.847997
ceh-60(lst491)	33	44	0.428571	0.75	-0.415037
ceh-60(lst491)	17	17	0.5	1	0
ceh-60(lst491)	19	17	0.527778	1.11765	0.160465
ceh-60(lst491)	22	22	0.5	1	0
ceh-60(lst491)	58	78	0.426471	0.74359	-0.427421
ceh-60(lst491)	16	29	0.355556	0.551724	-0.857981
ceh-60(lst491)	67	117	0.36413	0.57265	-0.804276
ceh-60(lst491)	71	112	0.387978	0.633929	-0.657608
ceh-60(lst491)	44	94	0.318841	0.468085	-1.09516
ceh-60(lst491)	75	98	0.433526	0.765306	-0.385891
ceh-60(lst491)	36	112	0.243243	0.321429	-1.63743
ceh-60(lst491)	122	68	0.642105	1.79412	0.843274
ceh-60(lst491)	43	63	0.40566	0.68254	-0.551015
ceh-60(lst491)	65	88	0.424837	0.738636	-0.437064
ceh-60(lst491)	13	85	0.132653	0.152941	-2.70895
ceh-60(lst491)	20	106	0.15873	0.188679	-2.40599
ceh-60(lst491)	58	106	0.353659	0.54717	-0.869939
ceh-60(lst491)	27	24	0.529412	1.125	0.169925
ceh-60(lst491)	28	41	0.405797	0.682927	-0.550197
ceh-60(lst491)	56	77	0.421053	0.727273	-0.459432
ceh-60(lst491)	39	99	0.282609	0.393939	-1.34395
ceh-60(lst491)	49	101	0.326667	0.485149	-1.0435
ceh-60(lst491)	23	25	0.479167	0.92	-0.120294
ceh-60(lst491)	42	65	0.392523	0.646154	-0.63005
ceh-60(lst491)	56	72	0.4375	0.777778	-0.36257
ceh-60(lst491)	33	40	0.452055	0.825	-0.277534
ceh-60(lst491)	20	40	0.333333	0.5	-1
ceh-60(lst491)	18	22	0.45	0.818182	-0.289507
vrp-1(lst539)	64	145	0.30622	0.441379	-1.17991
vrp-1(lst539)	20	123	0.13986	0.162602	-2.62059
vrp-1(lst539)	76	119	0.389744	0.638655	-0.64689
vrp-1(lst539)	85	108	0.440415	0.787037	-0.345497
vrp-1(lst539)	68	91	0.427673	0.747253	-0.420332
vrp-1(lst539)	72	104	0.409091	0.692308	-0.530515
vrp-1(lst539)	70	39	0.642202	1.79487	0.843881
vrp-1(lst539)	34	23	0.596491	1.47826	0.563901
vrp-1(lst539)	35	183	0.16055	0.191257	-2.38642
vrp-1(lst539)	61	114	0.348571	0.535088	-0.902153
vrp-1(lst539)	33	89	0.270492	0.370787	-1.43134
vrp-1(lst539)	40	76	0.344828	0.526316	-0.925999
vrp-1(lst539)	51	120	0.298246	0.425	-1.23447
vrp-1(lst539)	30	92	0.245902	0.326087	-1.61667
vrp-1(lst539)	15	33	0.3125	0.454545	-1.1375
vrp-1(lst539)	22	86	0.203704	0.255814	-1.96683
vrp-1(lst539)	22	106	0.171875	0.207547	-2.26849
vrp-1(lst539)	19	83	0.186275	0.228916	-2.12711
vrp-1(lst539)	54	95	0.362416	0.568421	-0.814968
vrp-1(lst539)	39	81	0.325	0.481481	-1.05445
vrp-1(lst539)	73	30	0.708738	2.43333	1.28293

## Sheet: Fig 5B
Condition	Focal	Competitor	p	CI	log2(CI)
wild type	46	24	0.657143	1.91667	0.938599
wild type	94	102	0.479592	0.921569	-0.117836
wild type	62	51	0.548673	1.21569	0.281771
wild type	27	30	0.473684	0.9	-0.152003
wild type	42	48	0.466667	0.875	-0.192645
wild type	28	31	0.474576	0.903226	-0.146841
wild type	39	30	0.565217	1.3	0.378512
wild type	86	74	0.5375	1.16216	0.216811
wild type	41	38	0.518987	1.07895	0.109624
wild type	22	24	0.478261	0.916667	-0.125531
wild type	55	65	0.458333	0.846154	-0.241008
wild type	50	50	0.5	1	0
wild type	93	70	0.570552	1.32857	0.409876
wild type	68	37	0.647619	1.83784	0.878009
wild type	85	74	0.534591	1.14865	0.199938
wild type	27	38	0.415385	0.710526	-0.49304
wild type	50	76	0.396825	0.657895	-0.604071
wild type	31	32	0.492063	0.96875	-0.0458037
wild type	98	96	0.505155	1.02083	0.0297473
wild type	61	64	0.488	0.953125	-0.0692627
wild type	11	17	0.392857	0.647059	-0.628031
wild type	34	33	0.507463	1.0303	0.0430687
wild type	60	60	0.5	1	0
wild type	51	49	0.51	1.04082	0.0577155
wild type	51	40	0.56044	1.275	0.350497
wild type	92	78	0.541176	1.17949	0.23816
wild type	79	73	0.519737	1.08219	0.113956
wild type	40	31	0.56338	1.29032	0.367732
wild type	53	38	0.582418	1.39474	0.479993
wild type	118	101	0.538813	1.16832	0.224432
wild type	31	29	0.516667	1.06897	0.0962153
wild type	82	61	0.573427	1.34426	0.426815
wild type	31	31	0.5	1	0
YP170B-deprived	26	36	0.419355	0.722222	-0.469485
YP170B-deprived	20	22	0.47619	0.909091	-0.137504
YP170B-deprived	20	26	0.434783	0.769231	-0.378512
YP170B-deprived	38	41	0.481013	0.926829	-0.109624
YP170B-deprived	21	20	0.512195	1.05	0.0703893
YP170B-deprived	17	32	0.346939	0.53125	-0.912537
YP170B-deprived	74	72	0.506849	1.02778	0.0395284
YP170B-deprived	44	29	0.60274	1.51724	0.601451
YP170B-deprived	35	48	0.421687	0.729167	-0.455679
YP170B-deprived	40	58	0.408163	0.689655	-0.536053
YP170B-deprived	54	36	0.6	1.5	0.584963
YP170B-deprived	30	29	0.508475	1.03448	0.0489096
YP170B-deprived	31	36	0.462687	0.861111	-0.215729
YP170B-deprived	37	46	0.445783	0.804348	-0.314109
YP170B-deprived	35	55	0.388889	0.636364	-0.652077
YP170B-deprived	31	28	0.525424	1.10714	0.146841
YP170B-deprived	28	38	0.424242	0.736842	-0.440573
YP170B-deprived	25	30	0.454545	0.833333	-0.263034
YP170B-deprived	38	36	0.513514	1.05556	0.0780025
YP170B-deprived	24	20	0.545455	1.2	0.263034
YP170B-deprived	40	39	0.506329	1.02564	0.0365259
YP170B-deprived	31	53	0.369048	0.584906	-0.773724
YP170B-deprived	42	72	0.368421	0.583333	-0.777608
YP170B-deprived	40	44	0.47619	0.909091	-0.137504
YP170B-deprived	34	42	0.447368	0.809524	-0.304855
YP170B-deprived	43	64	0.401869	0.671875	-0.573735
YP170B-deprived	51	41	0.554348	1.2439	0.314873
YP170B-deprived	42	49	0.461538	0.857143	-0.222392
YP170B-deprived	24	43	0.358209	0.55814	-0.841302
YP170B-deprived	32	25	0.561404	1.28	0.356144
YP170B-deprived	35	51	0.406977	0.686275	-0.543142
YP170B-deprived	65	46	0.585586	1.41304	0.498806
YP170B-deprived	58	54	0.517857	1.07407	0.103093
YP170B-deprived	16	20	0.444444	0.8	-0.321928
YP170A&B-deprived	27	36	0.428571	0.75	-0.415037
YP170A&B-deprived	15	27	0.357143	0.555556	-0.847997
YP170A&B-deprived	25	48	0.342466	0.520833	-0.941106
YP170A&B-deprived	13	22	0.371429	0.590909	-0.758992
YP170A&B-deprived	14	14	0.5	1	0
YP170A&B-deprived	34	26	0.566667	1.30769	0.387023
YP170A&B-deprived	15	31	0.326087	0.483871	-1.04731
YP170A&B-deprived	26	22	0.541667	1.18182	0.241008
YP170A&B-deprived	13	19	0.40625	0.684211	-0.547488
YP170A&B-deprived	45	47	0.48913	0.957447	-0.0627358
YP170A&B-deprived	13	35	0.270833	0.371429	-1.42884
YP170A&B-deprived	20	27	0.425532	0.740741	-0.432959
YP170A&B-deprived	42	37	0.531646	1.13514	0.182864
YP170A&B-deprived	22	29	0.431373	0.758621	-0.398549
YP170A&B-deprived	33	35	0.485294	0.942857	-0.0848889
YP170A&B-deprived	15	19	0.441176	0.789474	-0.341037
YP170A&B-deprived	14	26	0.35	0.538462	-0.893085
YP170A&B-deprived	12	14	0.461538	0.857143	-0.222392
YP170A&B-deprived	20	27	0.425532	0.740741	-0.432959
YP170A&B-deprived	15	34	0.306122	0.441176	-1.18057
YP170A&B-deprived	35	26	0.57377	1.34615	0.428843
YP170A&B-deprived	20	25	0.444444	0.8	-0.321928
YP170A&B-deprived	19	17	0.527778	1.11765	0.160465
YP170A&B-deprived	25	23	0.520833	1.08696	0.120294
YP170A&B-deprived	24	20	0.545455	1.2	0.263034
YP170&115&88-deprived	19	26	0.422222	0.730769	-0.452512
YP170&115&88-deprived	45	17	0.725806	2.64706	1.40439
YP170&115&88-deprived	18	40	0.310345	0.45	-1.152
YP170&115&88-deprived	30	55	0.352941	0.545455	-0.874469
YP170&115&88-deprived	17	26	0.395349	0.653846	-0.612977
YP170&115&88-deprived	13	30	0.302326	0.433333	-1.20645
YP170&115&88-deprived	24	21	0.533333	1.14286	0.192645
YP170&115&88-deprived	16	16	0.5	1	0
YP170&115&88-deprived	44	31	0.586667	1.41935	0.505235
YP170&115&88-deprived	22	24	0.478261	0.916667	-0.125531
YP170&115&88-deprived	48	48	0.5	1	0
YP170&115&88-deprived	22	20	0.52381	1.1	0.137504
YP170&115&88-deprived	22	19	0.536585	1.15789	0.211504
YP170&115&88-deprived	36	26	0.580645	1.38462	0.469485
YP170&115&88-deprived	46	37	0.554217	1.24324	0.314109
YP170&115&88-deprived	12	20	0.375	0.6	-0.736966
YP170&115&88-deprived	23	24	0.489362	0.958333	-0.0614005
YP170&115&88-deprived	43	50	0.462366	0.86	-0.217591
YP170&115&88-deprived	28	28	0.5	1	0
YP170&115&88-deprived	30	61	0.32967	0.491803	-1.02385
YP170&115&88-deprived	16	17	0.484848	0.941176	-0.0874628
YP170&115&88-deprived	29	26	0.527273	1.11538	0.157541
YP170&115&88-deprived	18	28	0.391304	0.642857	-0.63743
YP170&115&88-deprived	34	50	0.404762	0.68	-0.556393
YP170&115&88-deprived	44	34	0.564103	1.29412	0.371969
YP170&115&88-deprived	27	35	0.435484	0.771429	-0.374396
YP170&115&88-deprived	53	72	0.424	0.736111	-0.442005
YP170&115&88-deprived	81	113	0.417526	0.716814	-0.480329
YP170&115&88-deprived	31	59	0.344444	0.525424	-0.928447
YP170&115&88-deprived	30	58	0.340909	0.517241	-0.95109
YP170&115&88-deprived	23	35	0.396552	0.657143	-0.605721
YP170&115&88-deprived	35	48	0.421687	0.729167	-0.455679
YP170&115&88-deprived	72	77	0.483221	0.935065	-0.0968615
YP170&115&88-deprived	43	26	0.623188	1.65385	0.725825
YP170&115&88-deprived	20	27	0.425532	0.740741	-0.432959
YP170&115&88-deprived	20	28	0.416667	0.714286	-0.485427
YP170&115&88-deprived	56	53	0.513761	1.0566	0.0794345
YP170&115&88-deprived	21	22	0.488372	0.954545	-0.0671142
YP170&115&88-deprived	28	37	0.430769	0.756757	-0.402098
YP170&115&88-deprived	46	49	0.484211	0.938776	-0.0911479
YP170&115&88-deprived	31	18	0.632653	1.72222	0.784271
YP115&88-deprived	46	28	0.621622	1.64286	0.716207
YP115&88-deprived	15	12	0.555556	1.25	0.321928
YP115&88-deprived	14	19	0.424242	0.736842	-0.440573
YP115&88-deprived	14	11	0.56	1.27273	0.347923
YP115&88-deprived	11	18	0.37931	0.611111	-0.710493
YP115&88-deprived	20	37	0.350877	0.540541	-0.887525
YP115&88-deprived	37	46	0.445783	0.804348	-0.314109
YP115&88-deprived	43	45	0.488636	0.955556	-0.0655883
YP115&88-deprived	40	41	0.493827	0.97561	-0.0356239
YP115&88-deprived	41	42	0.493976	0.97619	-0.0347654
YP115&88-deprived	57	56	0.504425	1.01786	0.0255351
YP115&88-deprived	35	37	0.486111	0.945946	-0.0801703
YP115&88-deprived	51	66	0.435897	0.772727	-0.371969
YP115&88-deprived	75	82	0.477707	0.914634	-0.128733
YP115&88-deprived	89	123	0.419811	0.723577	-0.466781
YP115&88-deprived	53	54	0.495327	0.981481	-0.026967
YP115&88-deprived	56	58	0.491228	0.965517	-0.0506261
YP115&88-deprived	40	40	0.5	1	0
YP115&88-deprived	50	61	0.45045	0.819672	-0.286881
YP115&88-deprived	54	61	0.469565	0.885246	-0.17585
YP115&88-deprived	35	31	0.530303	1.12903	0.175087
YP115&88-deprived	60	54	0.526316	1.11111	0.152003
YP115&88-deprived	62	55	0.529915	1.12727	0.172837
YP115&88-deprived	42	42	0.5	1	0
YP115&88-deprived	45	52	0.463918	0.865385	-0.208587
YP115&88-deprived	18	46	0.28125	0.391304	-1.35364
YP115&88-deprived	16	18	0.470588	0.888889	-0.169925
YP115&88-deprived	44	48	0.478261	0.916667	-0.125531
YP115&88-deprived	76	70	0.520548	1.08571	0.118644
YP115&88-deprived	49	39	0.556818	1.25641	0.329308
