# Supplementary material for: Yolk-deprived Caenorhabditis elegans secure brood size at the expense of competitive fitness
Source: Life Sci Alliance. 2023 Apr 14;6(6):e202201675. doi: 10.26508/lsa.202201675 (PMC10105328; doi:10.26508/lsa.202201675)
Supplement: Supplementary file 13 [file LSA-2022-01675_SdataFS8.xlsx]

## Sheet: Fig S8
Condition	Focal	Competitor	p	CI	log2(CI)
wild type	217	274	0.441955	0.791971	-0.336481
wild type	153	93	0.621951	1.64516	0.718229
wild type	127	171	0.426174	0.74269	-0.429168
wild type	79	134	0.370892	0.589552	-0.762308
wild type	117	181	0.392617	0.646409	-0.629481
wild type	91	149	0.379167	0.610738	-0.711374
wild type	35	72	0.327103	0.486111	-1.04064
wild type	172	162	0.51497	1.06173	0.0864148
wild type	49	51	0.49	0.960784	-0.0577155
wild type	111	154	0.418868	0.720779	-0.472371
wild type	110	127	0.464135	0.866142	-0.207325
wild type	127	194	0.395639	0.654639	-0.611228
wild type	61	60	0.504132	1.01667	0.0238467
wild type	80	82	0.493827	0.97561	-0.0356239
wild type	69	160	0.30131	0.43125	-1.2134
wild type	32	52	0.380952	0.615385	-0.70044
wild type	56	114	0.329412	0.491228	-1.02554
wild type	124	36	0.775	3.44444	1.78427
wild type	38	34	0.527778	1.11765	0.160465
wild type	80	45	0.64	1.77778	0.830075
YP170B-deprived	118	131	0.473896	0.900763	-0.15078
YP170B-deprived	118	136	0.464567	0.867647	-0.20482
YP170B-deprived	44	24	0.647059	1.83333	0.874469
YP170B-deprived	49	56	0.466667	0.875	-0.192645
YP170B-deprived	191	72	0.726236	2.65278	1.4075
YP170B-deprived	187	196	0.488251	0.954082	-0.0678154
YP170B-deprived	59	87	0.40411	0.678161	-0.5603
YP170B-deprived	66	29	0.694737	2.27586	1.18641
YP170B-deprived	183	167	0.522857	1.09581	0.131996
YP170B-deprived	42	23	0.646154	1.82609	0.868755
YP170B-deprived	199	235	0.458525	0.846809	-0.239892
YP170B-deprived	216	281	0.434608	0.768683	-0.379539
YP170B-deprived	244	197	0.553288	1.23858	0.308686
YP170B-deprived	152	215	0.414169	0.706977	-0.500265
YP170B-deprived	201	127	0.612805	1.58268	0.662367
YP170B-deprived	211	107	0.663522	1.97196	0.979632
YP170B-deprived	146	129	0.530909	1.13178	0.178597
YP170B-deprived	103	101	0.504902	1.0198	0.028289
YP170B-deprived	113	155	0.421642	0.729032	-0.455945
YP170B-deprived	131	130	0.501916	1.00769	0.0110552
YP170B-deprived	64	59	0.520325	1.08475	0.117357
YP115&88-deprived	125	140	0.471698	0.892857	-0.163499
YP115&88-deprived	68	75	0.475524	0.906667	-0.141356
YP115&88-deprived	94	26	0.783333	3.61538	1.85415
YP115&88-deprived	88	41	0.682171	2.14634	1.10188
YP115&88-deprived	161	106	0.602996	1.51887	0.602996
YP115&88-deprived	195	198	0.496183	0.984848	-0.0220263
YP115&88-deprived	110	100	0.52381	1.1	0.137504
YP115&88-deprived	115	82	0.583756	1.40244	0.487938
YP115&88-deprived	105	67	0.610465	1.56716	0.648156
YP115&88-deprived	147	110	0.571984	1.33636	0.418313
YP115&88-deprived	21	19	0.525	1.10526	0.14439
YP115&88-deprived	94	126	0.427273	0.746032	-0.422691
YP115&88-deprived	154	169	0.47678	0.911243	-0.134093
YP115&88-deprived	131	182	0.41853	0.71978	-0.474372
YP115&88-deprived	51	53	0.490385	0.962264	-0.0554951
YP115&88-deprived	170	163	0.510511	1.04294	0.0606628
YP115&88-deprived	49	90	0.352518	0.544444	-0.877143
YP115&88-deprived	67	96	0.411043	0.697917	-0.518873
YP115&88-deprived	19	29	0.395833	0.655172	-0.610053
YP115&88-deprived	100	166	0.37594	0.60241	-0.731183
YP115&88-deprived	82	90	0.476744	0.911111	-0.134301
YP115&88-deprived	84	96	0.466667	0.875	-0.192645
YP115&88-deprived	66	167	0.283262	0.39521	-1.33931
YP115&88-deprived	57	94	0.377483	0.606383	-0.721699
